# Supplementary material for: Diversity of Eukaryotic DNA Replication Origins Revealed by Genome-Wide Analysis of Chromatin Structure
Source: PLoS Genet. 2010 Sep 2;6(9):e1001092. doi: 10.1371/journal.pgen.1001092 (PMC2932696; doi:10.1371/journal.pgen.1001092)
Supplement: Table S1 — ACS coordinates for all origins in the study. (0.01 MB TXT) [file pgen.1001092.s008.txt]

ARS name	chromosome	proACS location	orientation	source
I-31	1	31003	+	Nied
I-70	1	70432	-	Nied
I-124	1	124521	-	Nied
I-160	1	159953	+	Nied
I-176	1	176233	+	Nied
II-7	2	6572	-	SGD
II-29	2	28991	+	Nied
II-63	2	63373	-	Nied
II-170	2	170263	-	Nied
II-198	2	198425	-	Nied
II-238	2	237875	-	Nied
II-255	2	255081	-	Nied
II-326	2	326193	+	Nied
II-408	2	408041	-	Nied
II-418	2	418010	-	Nied
II-487	2	486897	-	Nied
II-623	2	622754	+	Nied
II-704	2	704339	+	Nied
II-742	2	741781	-	Nied
II-758	2	757485	+	Nied
II-792	2	792216	+	Nied
III-1	3	1062	-	SGD
III-11	3	11255	+	Nied
III-15	3	14699	+	SGD
III-16	3	15296	+	SGD
III-30	3	30441	-	SGD
III-39	3	39591	-	Nied
III-75	3	74523	+	Nied
III-109	3	108972	-	Nied
III-132	3	132042	+	Nied
III-167	3	166657	+	Nied
III-194	3	194307	+	Nied
III-197	3	197555	-	Nied
III-225	3	224858	+	Nied
III-273	3	273027	-	Nied
III-293	3	292596	+	Nied
III-295	3	294878	+	SGD
III-316	3	315816	+	Nied
IV-16	4	15681	-	Nied
IV-86	4	86124	-	Nied
IV-124	4	123677	+	Nied
IV-213	4	212593	-	Nied
IV-254	4	253841	+	Nied
IV-330	4	329742	-	Nied
IV-408	4	408132	+	Nied
IV-484	4	484036	-	Nied
IV-505	4	505519	-	Nied
IV-555	4	555399	-	Nied
IV-568	4	567679	-	Nied
IV-640	4	640065	-	Nied
IV-703	4	702929	+	Nied
IV-749	4	748461	+	Nied
IV-753	4	753336	-	Nied
IV-806	4	806104	+	Nied
IV-914	4	913862	+	Nied
IV-922	4	921742	+	Nied
IV-1017	4	1016850	-	Nied
IV-1058	4	1057893	+	Nied
IV-1110	4	1110136	-	Nied
IV-1166	4	1166175	-	Nied
IV-1241	4	1240924	+	Nied
IV-1276	4	1276272	+	Nied
IV-1303	4	1302759	-	Nied
IV-1404	4	1404327	+	Nied
IV-1462	4	1461904	+	Nied
IV-1487	4	1487095	-	Nied
V-7	5	6437	-	SGD
V-59	5	59469	-	Nied
V-94	5	94056	+	Nied
V-146	5	145713	-	Nied
V-174	5	173807	-	Nied
V-213	5	212455	+	Nied
V-288	5	287566	+	Nied
V-354	5	353583	+	Nied
V-407	5	406902	-	Nied
V-439	5	439101	-	Nied
V-550	5	549586	+	Nied
V-570	5	569630	+	SGD
VI-168	6	167731	-	Nied
VI-199	6	199402	+	Nied
VI-217	6	216470	+	Nied
VI-256	6	256374	-	Nied
VII-64	7	64458	-	Nied
VII-112	7	112129	+	Nied
VII-163	7	163242	+	Nied
VII-204	7	203978	+	Nied
VII-286	7	286010	+	Nied
VII-353	7	352866	-	Nied
VII-389	7	388849	-	Nied
VII-421	7	421285	-	Nied
VII-485	7	485115	-	Nied
VII-509	7	508911	-	Nied
VII-660	7	660004	-	Nied
VII-715	7	715319	+	Nied
VII-778	7	778019	+	Nied
VII-835	7	834669	-	Nied
VII-888	7	888418	+	Nied
VII-978	7	977910	-	Nied
VII-1000	7	999473	+	Nied
VII-1084	7	1083677	+	SGD
VIII-8	8	7754	-	Nied
VIII-64	8	64301	+	Nied
VIII-169	8	168599	+	Nied
VIII-246	8	245791	+	Nied
VIII-392	8	392250	-	Nied
VIII-448	8	447794	-	Nied
VIII-502	8	501949	-	Nied
IX-106	9	105966	-	Nied
IX-136	9	136287	-	Nied
IX-175	9	175171	+	Nied
IX-215	9	214733	+	Nied
IX-248	9	247751	-	Nied
IX-342	9	342028	-	Nied
IX-357	9	357223	+	Nied
IX-412	9	412000	-	Nied
X-68	10	67713	-	Nied
X-100	10	99507	+	Nied
X-299	10	298838	+	Nied
X-337	10	337270	+	Nied
X-375	10	374861	+	Nied
X-376	10	375801	-	Nied
X-417	10	417311	-	Nied
X-613	10	612993	-	Nied
X-654	10	654465	-	Nied
X-684	10	683928	+	Nied
X-712	10	711883	+	Nied
X-730	10	730035	+	Nied
X-737	10	737125	-	Nied
XI-56	11	55867	-	Nied
XI-98	11	98390	+	Nied
XI-153	11	153125	-	Nied
XI-196	11	196215	-	Nied
XI-213	11	213310	-	Nied
XI-329	11	329502	-	Nied
XI-389	11	388668	+	Nied
XI-417	11	416884	+	Nied
XI-448	11	447841	-	Nied
XI-517	11	516686	+	Nied
XI-582	11	581539	+	Nied
XI-612	11	612053	-	Nied
XI-642	11	642422	+	Nied
XII-92	12	91467	+	Nied
XII-157	12	156701	+	Nied
XII-231	12	231251	+	Nied
XII-289	12	289421	-	Nied
XII-373	12	373328	-	Nied
XII-413	12	412853	-	Nied
XII-451	12	450660	-	Nied
XII-459	12	459091	-	Nied
XII-513	12	513085	-	Nied
XII-603	12	603111	-	Nied
XII-660	12	659895	+	Nied
XII-745	12	745117	-	Nied
XII-889	12	888740	-	Nied
XII-1007	12	1007238	+	Nied
XII-1014	12	1013787	+	Nied
XII-1024	12	1024153	-	Nied
XIII-32	13	31767	+	Nied
XIII-94	13	94390	-	Nied
XIII-137	13	137322	+	Nied
XIII-263	13	263127	+	Nied
XIII-287	13	286846	+	Nied
XIII-371	13	371020	+	Nied
XIII-468	13	468237	+	Nied
XIII-536	13	535769	-	Nied
XIII-611	13	611318	+	Nied
XIII-635	13	634521	+	Nied
XIII-649	13	649362	+	Nied
XIII-758	13	758416	-	Nied
XIII-773	13	772677	+	Nied
XIII-805	13	805162	+	Nied
XIII-815	13	815391	+	Nied
XIII-898	13	897975	-	Nied
XIV-29	14	28653	-	Nied
XIV-62	14	61696	+	Nied
XIV-90	14	89756	-	Nied
XIV-170	14	169749	-	Nied
XIV-196	14	196226	-	Nied
XIV-250	14	250465	-	Nied
XIV-280	14	280067	-	Nied
XIV-322	14	322006	+	Nied
XIV-412	14	412443	-	Nied
XIV-449	14	449538	-	Nied
XIV-499	14	499042	+	Nied
XIV-546	14	546150	-	Nied
XIV-610	14	609538	+	Nied
XIV-636	14	635835	-	Nied
XIV-692	14	691682	-	Nied
XV-36	15	35714	+	Nied
XV-73	15	72689	+	Nied
XV-85	15	85360	-	Nied
XV-167	15	167004	+	Nied
XV-278	15	277733	-	Nied
XV-337	15	337484	-	Nied
XV-437	15	436793	+	Nied
XV-490	15	490062	-	Nied
XV-567	15	566598	-	Nied
XV-657	15	656703	+	Nied
XV-730	15	729797	+	Nied
XV-767	15	766691	+	Nied
XV-783	15	783388	+	Nied
XV-874	15	874369	-	Nied
XV-908	15	908311	+	Nied
XV-982	15	981509	+	Nied
XV-1054	15	1053697	+	Nied
XVI-43	16	43150	-	Nied
XVI-73	16	73105	+	Nied
XVI-117	16	116594	+	Nied
XVI-290	16	289531	+	Nied
XVI-385	16	384595	+	Nied
XVI-418	16	418181	+	Nied
XVI-457	16	456760	-	Nied
XVI-512	16	511707	+	Nied
XVI-564	16	563880	+	Nied
XVI-565	16	565118	+	Nied
XVI-634	16	633924	+	Nied
XVI-685	16	684408	+	Nied
XVI-696	16	695620	-	Nied
XVI-749	16	749120	+	Nied
XVI-777	16	777096	-	Nied
XVI-843	16	842852	-	Nied
XVI-933	16	933166	-	Nied
