# Supplementary material for: Diversity of Eukaryotic DNA Replication Origins Revealed by Genome-Wide Analysis of Chromatin Structure
Source: PLoS Genet. 2010 Sep 2;6(9):e1001092. doi: 10.1371/journal.pgen.1001092 (PMC2932696; doi:10.1371/journal.pgen.1001092)
Supplement: Table S2 — ACS-centered nucleosome signal and cluster membership for 222 origins from S288c (0.75 MB TXT) [file pgen.1001092.s009.txt]

ARS_names	cluster	-800	-796	-792	-788	-784	-780	-776	-772	-768	-764	-760	-756	-752	-748	-744	-740	-736	-732	-728	-724	-720	-716	-712	-708	-704	-700	-696	-692	-688	-684	-680	-676	-672	-668	-664	-660	-656	-652	-648	-644	-640	-636	-632	-628	-624	-620	-616	-612
I-31	2	-0.32733	-0.1911	-0.08398	-0.00516	0.01365	0.07694	0.11369	0.22232	0.12506	0.18067	0.12722	0.01679	-0.21071	-0.43367	-0.63677	-0.83931	-0.84395	-0.93072	-0.92473	-0.89859	-0.84549	-0.84783	-0.9162	-0.7239	-0.58145	-0.50088	-0.60546	-0.55562	-0.45753	-0.39806	-0.32943	-0.37122	-0.21708	-0.15813	-0.22948	-0.33168	-0.33834	-0.2723	-0.2947	-0.3301	-0.24587	-0.15749	-0.12669	-0.14914	-0.12205	-0.07653	-0.0112	0.06852
I-70	1	-1.65244	-1.70391	-1.70911	-1.71772	-1.94577	-1.83323	-1.552	-1.29016	-1.10341	-1.08728	-1.18721	-1.21705	-1.27944	-1.62562	-1.62369	-1.65261	-1.60789	-1.58285	-1.52395	-1.36408	-1.23009	-1.17954	-1.12158	-1.06915	-0.83092	-0.74794	-0.61291	-0.96689	-1.63601	-1.90321	-2.22684	-2.65658	-2.32193	-2.58136	-2.31578	-2.16992	-2.20382	-1.93415	-1.77427	-1.46727	-1.39183	-1.0299	-0.84842	-0.60039	-0.44126	-0.32076	-0.35097	-0.22853
I-124	4	0.34401	0.34823	0.37769	0.46365	0.55579	0.5382	0.49356	0.45866	0.41473	0.38326	0.34787	0.33362	0.31318	0.14889	-0.07568	-0.22213	-0.37367	-0.45	-0.53504	-0.55811	-0.57036	-0.71877	-0.65947	-0.67781	-0.6451	-0.46787	-0.29965	-0.23481	-0.15039	-0.14583	-0.03014	0.04735	0.2855	0.27943	0.37168	0.38976	0.38515	0.3874	0.4502	0.41414	0.4275	0.45498	0.4293	0.40118	0.37876	0.30423	0.25761	0.34146
I-160	1	-0.9493	-0.98441	-1.04514	-0.96039	-0.9381	-0.87759	-0.7762	-0.49915	-0.40792	-0.11855	-0.06132	0.18482	0.15347	0.29645	0.30372	0.31704	0.42838	0.60709	0.55254	0.51019	0.45459	0.5126	0.3345	0.38932	0.45057	0.39285	0.37276	0.32036	0.23588	0.17406	0.18303	0.12988	-0.01675	-0.10561	-0.19523	-0.31122	-0.32523	-0.34501	-0.39489	-0.34501	-0.35048	-0.44014	-0.39549	-0.33723	-0.30368	-0.211	-0.18139	-0.15393
I-176	1	-0.81031	-0.73793	-0.80574	-0.70316	-0.77334	-0.85481	-0.67891	-0.54454	-0.3965	-0.2634	-0.04159	0.07513	0.13979	0.20817	0.20817	0.40325	0.41673	0.42305	0.47284	0.4099	0.40325	0.25703	0.24917	0.216	0.1825	0.20094	0.17937	0.18379	0.18868	0.15616	0.17474	-0.00546	-0.06943	-0.15339	-0.24696	-0.24031	-0.37186	-0.48862	-0.65129	-0.67956	-0.86308	-0.75345	-0.64654	-0.47492	-0.47194	-0.40703	-0.54277	-0.51081
II-7	1	0.23846	0.25557	0.22959	0.24738	0.16942	0.05605	-0.0361	-0.04088	-0.04611	-0.11836	-0.20842	-0.24293	-0.45836	-0.46931	-0.6661	-0.66036	-0.62109	-0.58379	-0.56002	-0.48116	-0.46216	-0.44813	-0.43343	-0.35532	-0.38358	-0.27406	-0.2528	-0.34046	-0.38525	-0.55353	-0.60957	-0.66409	-0.65446	-0.66409	-0.65446	-0.62704	-0.44837	-0.42616	-0.31888	-0.24647	-0.12054	-0.07306	-0.03476	-0.06462	-0.0419	0.03026	0.13801	0.1443
II-29	1	0.32596	0.31712	0.39325	0.49991	0.53969	0.62901	0.41892	0.40145	0.33074	0.29166	0.19143	0.05658	0.07296	-0.04688	-0.10287	-0.13794	-0.15659	-0.11477	-0.1399	-0.15936	-0.23523	-0.28075	-0.28466	-0.34072	-0.3453	-0.40547	-0.36103	-0.40547	-0.43771	-0.50482	-0.43078	-0.45761	-0.30975	-0.08173	-0.13368	-0.11269	-0.02576	0.0476	0.08902	0.08064	0.09702	0.08914	0.12261	0.13325	0.18916	0.12474	0.12565	0.10982
II-63	4	-0.48568	-0.49401	-0.36728	-0.24998	-0.13223	-0.11241	-0.04724	-0.01742	-0.0388	-0.01914	0.02037	0.06949	0.13759	0.11739	0.11404	0.12952	0.19393	0.15765	0.1626	0.17867	0.19498	0.30163	0.31048	0.36852	0.36937	0.46454	0.3689	0.38776	0.30669	0.20136	0.09204	0.11078	-0.00311	-0.01857	-0.09351	-0.09731	-0.10882	-0.07113	-0.15535	-0.21068	-0.346	-0.25031	-0.4472	-0.54314	-0.59747	-0.67126	-0.70854	-0.68806
II-170	4	-0.07367	-0.13491	-0.18735	-0.30553	-0.27921	-0.15363	-0.21844	-0.27316	-0.25114	-0.34792	-0.31359	-0.30591	-0.18924	-0.19823	-0.09411	-0.1682	-0.24405	-0.16601	-0.10333	-0.13708	-0.03896	0.0401	0.0401	0.04991	0.07166	0.04708	0.14935	0.16578	0.08829	0.16084	0.19773	0.11628	0.09912	0.04437	0.06058	-0.00533	-0.02844	-0.11966	-0.14569	-0.27152	-0.39018	-0.45634	-0.38614	-0.43197	-0.45527	-0.5205	-0.49333	-0.5201
II-198	2	-0.06657	-0.07872	0.0121	0.104	0.12895	0.1664	0.15686	0.18209	0.20012	0.23868	0.27695	0.20012	0.22896	0.11746	0.11863	0.06848	0.02134	0.00731	0.04462	0.04887	0.02185	0.02185	0	0	0.08963	0.07508	0.17102	0.21465	0.23762	0.22402	0.16554	0.22402	0.14278	0.21081	0.20387	0.22537	0.19222	0.13894	0.06369	-0.02164	-0.15722	-0.17919	-0.27796	-0.39449	-0.39711	-0.45477	-0.55133	-0.53287
II-238	3	0.39069	0.38482	0.35183	0.32568	0.24346	0.23579	0.22229	0.1999	0.19187	0.20776	0.04227	-0.09347	-0.2772	-0.40254	-0.51835	-0.6808	-0.84863	-0.97382	-0.99578	-0.97316	-0.89666	-0.95801	-0.90239	-0.81618	-0.48226	-0.52552	-0.38235	-0.32828	-0.20357	-0.06057	0.10698	0.20091	0.21595	0.26439	0.37231	0.39248	0.45534	0.52322	0.55589	0.644	0.60413	0.58138	0.49342	0.41616	0.3144	0.17878	0.12691	0.06817
II-255	2	-0.6548	-0.54382	-0.40976	-0.28396	-0.1623	-0.16808	-0.25447	-0.33795	-0.16389	-0.25447	-0.22549	-0.29034	-0.31691	-0.25447	-0.21395	-0.19732	-0.21225	-0.11795	-0.12056	-0.18557	-0.08741	-0.00994	-0.10704	-0.15931	-0.18383	-0.15931	-0.18107	-0.2114	-0.28369	-0.34958	-0.46735	-0.59601	-0.61481	-0.68568	-0.81688	-0.72353	-0.81216	-0.69387	-0.69991	-0.60028	-0.71184	-0.70735	-0.7738	-0.75127	-0.71989	-0.7873	-0.83896	-0.73486
II-326	2	0.10839	0.16042	0.11749	0.09276	0.05498	0.03079	0.0228	-0.05201	-0.14707	-0.19398	-0.26889	-0.32863	-0.39607	-0.41256	-0.39607	-0.32914	-0.26889	-0.21503	-0.05278	-0.06864	0.04442	0.17804	0.1544	0.17629	0.21353	0.22531	0.22022	0.26379	0.3408	0.35071	0.47554	0.43166	0.48543	0.56628	0.52707	0.4465	0.48037	0.36767	0.27147	0.20315	-0.01238	-0.22604	-0.14339	-0.27996	-0.47422	-0.51415	-0.52987	-0.63708
II-408	1	-0.33359	-0.34518	-0.33795	-0.21013	-0.20926	-0.29763	-0.37988	-0.50971	-0.75228	-1.20485	-1.18532	-1.27052	-1.27153	-1.17195	-1.3589	-1.42679	-1.5796	-1.48039	-1.37762	-1.28981	-0.97762	-1.01054	-1.03797	-1.14101	-1.19951	-1.14276	-0.91823	-0.67807	-0.66797	-0.62878	-0.74718	-0.96135	-0.96678	-1.11998	-1.24387	-1.40004	-1.35407	-1.5263	-1.57244	-1.5975	-1.52309	-1.32632	-1.23641	-1.17538	-1.01878	-0.99533	-0.91989	-0.94269
II-418	1	-0.70419	-0.81151	-0.94097	-0.96419	-1.01481	-0.99702	-0.96132	-0.93707	-0.70561	-0.47432	-0.31272	-0.3154	-0.2203	-0.22157	-0.16918	-0.14391	-0.05879	-0.04641	0.11614	0.15829	0.21934	0.22085	0.28787	0.29633	0.33854	0.29137	0.26916	0.25376	0.24819	0.0877	0.01416	0.0877	0	-0.00532	-0.1193	-0.1193	-0.11072	-0.08307	0.0419	0.01206	0.0419	0.02135	-0.00492	0	0	0	0	0
II-487	2	0.00985	-0.00581	0.14518	0.13218	0.14057	0.24207	0.24114	0.24114	0.21088	0.27981	0.33802	0.47375	0.38361	0.24911	0.22416	0.17442	0.04273	0.07382	-0.08938	-0.20216	-0.29506	-0.31244	-0.38473	-0.32163	-0.31924	-0.3051	-0.39152	-0.33558	-0.31051	-0.32985	-0.22034	-0.19995	-0.06075	-0.09107	0.00556	0.03468	0.01045	0.1411	0.14167	0.14206	0.18173	0.12208	0.14617	0.14206	0.22245	0.14741	0.17566	0.17749
II-623	2	0.25729	0.25013	0.15159	0.0287	0.02166	-0.10901	-0.16369	-0.25097	-0.20226	-0.44104	-0.445	-0.54227	-0.45172	-0.45899	-0.50029	-0.45172	-0.42067	-0.42275	-0.4333	-0.62466	-0.64538	-0.67648	-0.65509	-0.69787	-0.80329	-0.64693	-0.81833	-0.71278	-0.66542	-0.58362	-0.46638	-0.38263	-0.3945	-0.39479	-0.35447	-0.26885	-0.31838	-0.21748	-0.29901	-0.1893	-0.23807	-0.18745	-0.20945	-0.15514	0	0.15645	0.18865	0.21407
II-704	1	0.22523	0.26876	0.17005	0.17365	0.12164	0.05971	-0.0615	-0.11097	-0.1303	-0.08584	-0.08156	-0.04891	-0.01166	0.07665	0.05097	0.16314	0.29598	0.3261	0.39205	0.47099	0.35239	0.30475	0.24393	0.22056	0.22328	0.29229	0.29229	0.30801	0.33802	0.33245	0.32439	0.32579	0.32439	0.3757	0.3757	0.40536	0.41828	0.40536	0.4131	0.50943	0.41211	0.4131	0.41112	0.44643	0.43021	0.45435	0.41112	0.38568
II-742	1	-0.83724	-0.56025	-0.43742	-0.24884	-0.17884	0.04002	0.03676	0.10163	0.11419	0.20906	0.22342	0.27859	0.26454	0.23562	0.31607	0.25569	0.21166	0.1625	0.1679	0.03993	-0.02115	-0.06189	-0.071	-0.18941	-0.33199	-0.53321	-0.56937	-0.73403	-0.54281	-0.59298	-0.34503	-0.2363	-0.21757	-0.09504	-0.2363	0	0.10926	0.14072	0.18888	0.29426	0.2726	0.36785	0.35265	0.4124	0.32696	0.37387	0.39561	0.39451
II-758	4	0.26535	0.24006	0.16046	0.12676	0.10438	0.10837	-0.00468	0.00176	-0.12165	-0.1611	-0.27565	-0.32221	-0.37241	-0.43677	-0.51019	-0.4518	-0.4972	-0.48274	-0.39366	-0.30508	-0.21463	-0.04378	0	0	0.09671	0.28604	0.30532	0.43996	0.49322	0.56937	0.62611	0.66026	0.62921	0.6354	0.68873	0.67926	0.58589	0.54537	0.35928	0.27682	0.16852	0.12935	-0.02395	-0.07923	-0.29805	-0.32193	-0.43011	-0.43011
II-792	2	0.08825	0.16292	0.13854	0.12507	0.09495	0.12609	0.14053	0.08826	0.05546	0.00462	0.01238	-0.04126	-0.0321	0.01238	0.06131	0.11326	0.08413	0.06131	0.05622	0.06891	0.1217	-0.00136	0.00164	-0.05527	-0.10011	-0.08207	-0.01525	0.09072	0.11392	0.20403	0.25504	0.27402	0.48584	0.47674	0.51241	0.48944	0.58249	0.50203	0.3688	0.38747	0.23232	0.19399	0.14585	0.00907	0.01163	-0.03311	-0.10138	-0.27462
III-1	1	0.25433	0.31121	0.31326	0.31681	0.25287	0.31355	0.33676	0.373	0.39046	0.31019	0.21894	0.2458	0.13621	-0.07891	-0.1346	-0.21791	-0.23243	-0.27932	-0.32748	-0.36214	-0.50543	-0.35409	-0.23173	-0.20049	-0.21386	-0.21943	-0.16594	-0.14868	-0.08392	-0.08392	-0.07454	-0.05694	-0.05694	-0.02249	-0.03206	0.10603	0.22429	0.22429	0.22048	0.24611	0.37009	0.43968	0.45819	0.41573	0.50705	0.46564	0.44629	0.47454
III-11	1	-0.10295	-0.17171	-0.08421	-0.14219	-0.14219	-0.09822	-0.05591	-0.05185	-0.00906	-0.08516	-0.08322	-0.07446	0.02456	-0.01343	0	0.02814	0.02996	0	-0.00631	-0.03029	0	0	-0.00295	-0.03037	-0.14088	-0.16129	-0.16535	-0.16812	-0.14322	-0.16129	-0.19695	-0.22768	-0.20085	-0.16853	-0.19281	-0.16853	-0.10794	-0.11539	-0.0663	-0.09451	-0.09451	-0.03826	-0.03508	-0.01226	-0.01641	0.02162	0.02066	-0.03392
III-15	1	-0.34449	-0.51457	-0.41419	-0.46144	-0.50233	-0.51269	-0.59461	-0.57913	-0.59179	-0.57738	-0.59115	-0.60747	-0.51048	-0.53268	-0.45248	-0.43761	-0.3346	-0.2304	-0.26052	-0.23879	-0.24374	-0.22157	-0.21526	-0.22157	-0.31804	-0.256	-0.20155	-0.10275	-0.03338	-0.00942	0.12563	0.20764	0.20833	0.2206	0.26747	0.25892	0.29546	0.18035	0.04925	-0.01765	-0.03759	-0.11487	-0.1936	-0.39046	-0.42329	-0.56962	-0.61512	-0.79637
III-16	1	0.06941	0.03192	0	0	0	0	0.05322	0	0	0	0	-0.07803	-0.10279	-0.11798	-0.17499	-0.17367	-0.20756	-0.23844	-0.41998	-0.55749	-0.67224	-0.6907	-0.84063	-0.86873	-1.07739	-1.03833	-1.16509	-1.09536	-1.21179	-1.28558	-1.44094	-1.52352	-1.62849	-1.7172	-1.78151	-1.7979	-1.77333	-1.9167	-1.93409	-1.85516	-1.62622	-1.49012	-1.39563	-1.33922	-1.41328	-1.54413	-1.70738	-2.06891
III-30	1	-2.57191	-2.26249	-2.19459	-1.98042	-1.94249	-1.54915	-1.30218	-1.02791	-1.10931	-0.78355	-0.72531	-0.46144	-0.53747	-0.42202	-0.46976	-0.42202	-0.47192	-0.50108	-0.50548	-0.24204	-0.16566	-0.12823	-0.25585	-0.25837	-0.24204	-0.17391	-0.19475	0.01778	-0.02667	-0.03428	-0.16622	-0.17642	-0.19559	-0.1468	-0.1468	-0.05424	-0.06979	-0.06979	-0.03964	-0.06979	-0.12493	-0.12583	-0.12719	-0.08763	-0.14318	-0.08723	-0.18813	-0.15707
III-39	2	0.0764	0.06989	0.13616	0.05128	0.08311	0.30163	0.32284	0.31845	0.30978	0.27902	0.26534	0.29127	0.26534	0.06914	0.07398	-0.12376	-0.19376	-0.32741	-0.44597	-0.53466	-0.54028	-0.47969	-0.58882	-0.51849	-0.41381	-0.40565	-0.34901	-0.30893	-0.29437	-0.24459	-0.264	-0.23722	-0.21352	-0.22854	-0.24869	-0.22528	-0.22033	-0.26827	-0.29621	-0.15295	-0.14302	-0.09304	-0.10111	-0.11885	0.0802	0.08662	0.15132	0.1394
III-75	3	0.04436	-0.08297	-0.14977	-0.30986	-0.36665	-0.26355	-0.36468	-0.55633	-0.39113	-0.41274	-0.41277	-0.39156	-0.36885	-0.46275	-0.37728	-0.42939	-0.35829	-0.3545	-0.33998	-0.29906	-0.29924	-0.17333	-0.14953	-0.10588	-0.09676	-0.06472	-0.0087	0.02038	0.11135	0.23068	0.29107	0.37113	0.30289	0.3613	0.35168	0.37504	0.38065	0.41662	0.44461	0.3988	0.3753	0.35168	0.3719	0.32499	0.35595	0.30908	0.26803	0.24386
III-109	1	-0.75764	-0.77717	-0.61267	-0.72341	-0.54565	-0.49293	-0.16754	-0.08489	-0.00163	-0.01065	0	0	0.00634	0	0	0.00634	-0.02667	-0.04191	-0.06189	-0.13291	-0.28478	-0.33132	-0.40007	-0.48203	-0.5063	-0.6101	-0.72034	-0.78561	-0.72553	-0.6924	-0.67212	-0.49065	-0.48276	-0.25179	-0.20321	-0.27812	-0.20203	0.02859	0.07313	0.18451	0.30272	0.32997	0.33883	0.32359	0.40009	0.33654	0.31998	0.33443
III-132	3	0.00524	-0.03913	-0.07098	-0.17281	-0.26351	-0.29041	-0.35033	-0.3597	-0.50758	-0.63367	-0.67363	-0.69103	-0.86586	-0.99217	-0.94773	-0.97849	-0.95164	-0.91115	-0.92799	-0.70097	-0.56745	-0.49863	-0.23421	-0.03302	0.1803	0.13137	0.24816	0.26132	0.33291	0.46705	0.58187	0.57705	0.67367	0.68696	0.66041	0.52238	0.37964	0.35264	0.23301	0.23509	0.03602	0.10338	0.12523	0.04933	-0.18923	-0.23919	-0.36519	-0.44904
III-167	4	0.5139	0.5128	0.54847	0.55383	0.60569	0.63536	0.67061	0.61556	0.45017	0.48187	0.40096	0.22088	0.04775	0	-0.02369	-0.46345	-0.58496	-0.90954	-0.96998	-0.96998	-1.08663	-1.1635	-1.06982	-1.12713	-1.11225	-0.89463	-0.77346	-0.73113	-0.68916	-0.65747	-0.62989	-0.58571	-0.52585	-0.61177	-0.34284	-0.29688	-0.21852	-0.1319	-0.03559	0.03128	0.07234	0.09863	0.0843	0.17057	0.28616	0.30638	0.28413	0.25316
III-194	1	-0.15187	-0.07529	-0.22997	-0.09187	-0.1375	-0.25076	-0.27406	-0.41931	-0.45703	-0.44831	-0.50506	-0.51539	-0.6638	-0.63799	-0.75705	-0.74232	-0.6814	-0.6319	-0.61838	-0.6741	-0.63685	-0.46926	-0.46553	-0.36785	-0.33133	-0.29079	-0.2487	-0.15536	-0.19027	-0.11477	-0.03788	0.19769	0.19294	0.29956	0.31421	0.35068	0.29142	0.23993	0.23229	0.29639	0.29702	0.23443	0.22626	0.17304	0.18174	0.05808	0.10422	0.10003
III-197	1	0.22121	0.1483	0.17224	0.06413	0.02843	0.03489	0.03171	0.11708	0.06413	0.03839	0.01824	0.16743	0.14259	0.2419	0.21082	0.24607	0.2419	0.31487	0.28876	0.27618	0.1897	0.12065	0.03723	0.17688	-0.02791	-0.07628	-0.09579	-0.10968	-0.15761	-0.20731	-0.22052	-0.16028	-0.0894	-0.08544	-0.07595	-0.0594	0.0104	0.02428	-0.01824	0.01063	0.00877	0.13434	0.07926	0.0989	0.16046	0.13569	0.12534	0.14675
III-225	2	0.32012	0.35664	0.34514	0.35975	0.27005	0.31433	0.31741	0.23869	0.19613	0.08246	0.02944	-0.01142	-0.15433	-0.24695	-0.40566	-0.31621	-0.37732	-0.34282	-0.31402	-0.26811	-0.22294	-0.19675	-0.00808	0.0346	0.22303	0.20978	0.29234	0.38904	0.39366	0.40555	0.4975	0.42122	0.49738	0.41459	0.49471	0.42325	0.42008	0.39401	0.37943	0.46089	0.36399	0.32467	0.26751	0.19097	-0.03896	-0.05529	-0.47612	-0.57405
III-273	3	-0.91772	-0.88369	-0.80462	-0.74497	-0.57617	-0.63983	-0.21225	-0.24936	-0.11965	-0.11278	-0.02385	0.09481	0.05773	0.10318	0.09481	0.13421	0.12265	-0.04402	-0.04402	0.05815	-0.08509	-0.06835	-0.15568	-0.07574	-0.37532	-0.30045	-0.49923	-0.51619	-0.5568	-0.67098	-0.7929	-0.8322	-0.87282	-0.85501	-0.80828	-0.77348	-0.77013	-0.62203	-0.5847	-0.56681	-0.523	-0.41266	-0.32938	-0.38234	-0.4072	-0.43812	-0.4096	-0.4126
III-293	2	-0.28853	-0.19452	-0.10623	-0.10759	-0.10462	0.00746	0.09049	0.03109	0.12389	0.08891	0.02665	0.00332	-0.12391	-0.2398	-0.13525	-0.21818	-0.24112	-0.37211	-0.31696	-0.31939	-0.27586	-0.22262	-0.27586	-0.22262	-0.21071	-0.20729	-0.01424	-0.00316	0.03364	-0.03517	-0.06916	-0.12016	-0.18134	-0.04402	-0.03468	0.10856	-0.03398	-0.02769	-0.06242	0.11056	0.16484	0.16484	0.23107	0.08525	0.08186	0	0.02042	0.03728
III-295	1	-0.34632	-0.38262	-0.37247	-0.39473	-0.34947	-0.5141	-0.51652	-0.43958	-0.35081	-0.35081	-0.31421	-0.30092	-0.29815	-0.15628	-0.21047	-0.0259	0.0319	0.13726	0.11314	0.17871	0.22115	0.22079	0.254	0.30022	0.254	0.30022	0.29595	0.36152	0.37585	0.36152	0.38561	0.38158	0.54057	0.48331	0.4108	0.24184	0.214	-0.00171	-0.09045	-0.18479	-0.28286	-0.36392	-0.38454	-0.53806	-0.62025	-0.78502	-0.85751	-0.90868
III-316	1	0.28618	0.27926	0.44057	0.47985	0.31824	0.29862	0.34905	0.18447	0.11855	0.14589	0.21437	0.26203	0.25399	0.22055	0.19984	0.256	0.29305	0.19474	0.32782	0.28339	0.24678	0.04089	-0.02254	-0.0665	-0.15049	-0.20153	-0.28149	-0.37465	-0.35511	-0.37263	-0.31664	-0.34684	-0.28149	-0.28	-0.23696	-0.19066	-0.15101	-0.13066	-0.09898	-0.03931	-0.04597	-0.13346	-0.17026	-0.06362	-0.07006	-0.15317	-0.10148	-0.12504
IV-16	3	0.39388	0.38616	0.34869	0.31265	0.35084	0.37089	0.33408	0.2517	0.22664	0.25852	0.22734	0.17665	0.16219	0.17635	0.14079	0.11168	0.07812	0.05099	0.01127	-0.04272	-0.07347	-0.09737	-0.12909	-0.22414	-0.23854	-0.31042	-0.31432	-0.33784	-0.35124	-0.33772	-0.35752	-0.36116	-0.3287	-0.2197	-0.16116	-0.1423	-0.04141	0.03261	0.11713	0.22551	0.11713	0.10531	0.12457	0.17019	0.15776	0.30638	0.3476	0.33319
IV-86	2	-0.13769	-0.1017	0.03607	0.12307	0.26499	0.27714	0.30232	0.35711	0.34522	0.34522	0.31589	0.34703	0.28071	0.27714	0.21493	0.14543	0.11863	0.10825	0.02227	0.03389	7.00E-04	-0.00703	-0.09503	-0.18752	-0.38191	-0.48045	-0.51212	-0.68881	-0.70384	-0.81591	-0.81073	-1.03993	-0.93553	-0.81301	-0.68111	-0.58448	-0.3668	-0.26522	-0.06124	-0.0543	0.12713	0.10622	0.30414	0.2517	0.24524	0.25559	0.3276	0.2689
IV-124	2	0.06657	0.00749	-0.01696	-0.06548	-0.06061	-0.0497	-0.02317	-0.0349	-0.02743	-0.02994	-0.07779	-0.01725	-0.05359	-0.04826	-0.09656	-0.09318	-0.10306	-0.1642	-0.08543	-0.05053	0.00895	0.00345	-0.00101	0.03835	0.08703	0.14482	0.19328	0.19973	0.30474	0.25412	0.2654	0.19937	0.29284	0.29284	0.28803	0.19276	0.15784	0.06173	-0.03338	-0.05208	-0.06262	-0.09966	-0.12926	-0.05937	-0.06311	-0.1387	-0.0885	-0.01368
IV-213	3	0.00589	0.03656	0.11944	-0.00882	0.11779	0.13145	0.14384	0.1312	0.1601	0.09887	0.0754	0.0277	-0.00159	-0.12646	-0.15745	-0.32484	-0.42506	-0.42506	-0.53332	-0.69224	-0.53387	-0.54193	-0.50389	-0.50201	-0.49796	-0.53234	-0.53767	-0.5357	-0.57665	-0.61396	-0.56523	-0.69892	-0.70106	-0.77458	-0.82498	-0.88475	-0.85072	-0.88115	-0.87201	-0.84455	-0.81852	-0.81295	-0.90131	-0.78591	-0.70332	-0.60352	-0.57446	-0.46307
IV-254	1	0.08377	0.10809	0.16678	0.16678	0.15673	0.21363	0.12186	0.03861	0.12611	0.12965	0.07906	-0.02572	-0.03266	-0.17675	-0.13353	-0.08903	-0.068	0.02694	0.073	0.03518	0.06444	0.073	0.18606	0.11243	0.11296	0.10445	0.05772	0.02891	0.07673	0	0.01026	0.03261	-0.01974	-0.07834	-0.14072	-0.12322	-0.22239	-0.26092	-0.28282	-0.46906	-0.41553	-0.43149	-0.49354	-0.60031	-0.54536	-0.47433	-0.44737	-0.48879
IV-330	2	-2.12635	-2.0779	-1.66296	-1.32118	-1.01691	-0.90528	-0.63609	-0.47029	-0.34866	-0.37116	-0.22739	-0.10632	-0.07112	-0.05457	-0.00116	-0.00116	0.06969	0.11764	0.19278	0.1115	0.20443	0.16782	0.26654	0.13905	0.11259	0.08595	-0.02829	-0.19781	-0.30174	-0.3353	-0.30304	-0.31301	-0.27644	-0.31219	-0.33076	-0.34354	-0.33767	-0.38035	-0.37872	-0.38836	-0.41769	-0.33919	-0.28865	-0.33042	-0.25605	-0.18494	-0.15596	-0.06622
IV-408	2	-0.30176	-0.17167	-0.15245	-0.07354	-0.13901	-0.06437	-0.13136	-0.08343	0	0.08667	0.00803	0	-0.04075	-0.1461	-0.0237	-0.02272	-0.01118	-0.02812	-0.02772	-0.15454	-0.22837	-0.23966	-0.21327	-0.30671	-0.35938	-0.44308	-0.49053	-0.60219	-0.81787	-1.03786	-1.03786	-1.31587	-1.47194	-1.6497	-1.68015	-1.76795	-1.71195	-1.80506	-1.86574	-1.80803	-1.98212	-1.9629	-1.78529	-1.67236	-1.5869	-1.55466	-1.36945	-1.14326
IV-484	2	0.10761	0.09791	0.03643	-0.03192	-0.07353	-0.02203	0.01282	-0.02203	0.05921	0.11021	0.16235	0.10162	0.16945	0.14758	0.15739	0.15739	0.20917	0.22694	0.23539	0.21219	0.22232	0.16965	0.21238	0.14018	0.17507	0.18837	0.17347	0.19162	0.18531	0.21064	0.18957	0.1969	0.1817	0.06329	0.15816	0.15185	0.20804	0.29977	0.2337	0.18381	0.24926	0.15012	0.23226	0.31536	0.35549	0.34725	0.31359	0.26823
IV-505	1	-1.71873	-1.3169	-1.01436	-0.99165	-1.03674	-1.03674	-1.01583	-0.97692	-1.0515	-0.92302	-0.92719	-1.03232	-1.17276	-1.58358	-1.92027	-2.11698	-2.24541	-2.25043	-2.12476	-2.12056	-2.50069	-2.55205	-2.74894	-2.86537	-2.74894	-2.57955	-2.10146	-1.80455	-1.76216	-1.57773	-1.49814	-1.4098	-1.44842	-1.50281	-1.45218	-1.40098	-1.60855	-1.85554	-2.02633	-2.27508	-2.64572	-2.68265	-2.42613	-2.27508	-2.06373	-1.97664	-1.97664	-1.87195
IV-555	4	0.21727	0.1655	0.17277	0.0975	0.08759	0.08759	0.09638	0.25222	0.30881	0.32709	0.25222	0.19967	0.25662	0.25662	0.20936	0.19043	0.14123	0.12889	0.08966	0.08013	0.02594	0.0432	0.09546	-0.00469	0.00438	-0.00234	0.01353	0.01679	0.06985	0.07714	0.08103	0.10851	0.14219	0.12274	0.13134	0.17359	0.12874	0.153	0.20508	0.18921	0.1496	0.07073	-0.08613	-0.06235	0.0015	0.02082	-0.00753	0.06072
IV-568	1	-0.04091	-0.34066	-0.49839	-0.69976	-0.78985	-0.85	-1.05817	-1.13611	-1.13638	-1.05053	-1.0498	-0.96297	-0.8619	-0.70672	-0.59864	-0.35407	-0.27104	-0.00585	0.11681	0.23039	0.23303	0.29457	0.31339	0.39449	0.33501	0.48475	0.42599	0.46532	0.45413	0.45808	0.39246	0.37254	0.33773	0.34033	0.34698	0.35924	0.35924	0.25867	0.13486	0.05649	-0.01605	-0.13987	-0.31737	-0.41077	-0.41879	-0.51	-0.6194	-0.68978
IV-640	2	0.23961	0.25442	0.28491	0.27146	0.34143	0.27146	0.15584	-0.00291	0.04937	0.04079	0.00159	0.00159	-0.04206	0.05048	0.06787	0.00159	0.04909	0.09892	0.25978	0.21018	0.25837	0.15511	0.23141	0.17025	0.07085	0.02424	-0.00725	-0.19194	-0.28161	-0.29792	-0.36014	-0.28615	-0.1223	-0.14059	-0.09994	-0.01393	-0.04405	-0.0298	-0.05129	-0.01023	-0.02229	0.01125	-0.14161	-0.14622	-0.22983	-0.17394	-0.27689	-0.18041
IV-703	1	0	0	0.12746	0.11292	0	0	-0.08075	-0.23581	-0.29078	-0.29706	-0.30213	-0.16698	-0.10213	-0.16553	-0.30711	-0.20595	-0.30576	-0.32316	-0.27277	-0.31906	-0.31802	-0.33764	-0.34827	-0.47121	-0.5931	-0.42674	-0.4113	-0.47468	-0.37118	-0.44223	-0.28904	-0.2562	-0.2368	-0.18801	-0.06592	-0.00358	0.08084	0.06907	0.16121	0.15959	0.22433	0.23981	0.25156	0.27396	0.25462	0.2779	0.27433	0.31738
IV-749	1	0.35582	0.33139	0.29031	0.31848	0.19463	0.17947	0.08342	-0.00491	0.09514	0.08721	0.07883	-0.01782	-0.02034	0.0188	-0.10646	-0.14637	-0.26358	-0.25359	-0.24678	-0.29885	-0.40902	-0.47758	-0.54817	-0.62304	-0.76641	-0.75638	-0.73008	-0.51905	-0.56524	-0.50474	-0.39831	-0.24064	-0.246	-0.1471	-0.06035	-0.01769	-0.00276	0.05379	0.12553	0.14713	0.14518	0.03762	0.01701	0.13121	0.13483	0.13149	0.13718	0.1388
IV-753	2	0.16603	0.31832	0.21286	0.23302	0.22599	0.23093	0.29289	0.4113	0.58642	0.20353	-0.00228	-0.12913	-0.06046	0.04647	0.02359	0.02161	0.03985	-0.21509	0.0208	0.02322	0.21351	0.25867	0.28232	0.11424	0.05331	0.01808	0.07186	-0.04394	-0.08337	-0.13951	-0.28758	-0.35757	-0.40331	-0.39675	-0.38928	-0.29027	-0.27803	-0.30376	-0.17986	-0.02533	0.04043	0.22492	0.23277	0.22838	0.29335	0.38517	0.34974	0.34352
IV-806	1	0.10393	0.07336	0.00848	0.07029	0.0587	0.06478	0.13122	0.23716	0.31294	0.28644	0.28644	0.23902	0.24096	0.27432	0.23808	0.24942	0.29816	0.26053	0.28794	0.26887	0.18008	0.11036	0.11036	0.17775	0.10899	0.12182	0.04762	0.01003	0.0128	0.02949	-0.01265	0.09822	0.11854	0.12992	0.10835	0.16665	0.19513	0.19659	0.2035	0.19067	0.11503	0.09752	0.04588	0.02251	0.01659	0.02251	0.03074	0.0162
IV-914	2	0.04603	0.08429	0.04624	0.02311	0.07835	0.06116	0.07064	0.07553	0.06954	0.03025	-0.02096	0.03025	0.03754	-0.07624	-0.0584	-0.15419	-0.19293	-0.18156	-0.20982	-0.26591	-0.27999	-0.18405	-0.19982	-0.19144	-0.16339	-0.11231	-0.10169	0.05629	0.14158	0.32617	0.34366	0.39645	0.37223	0.40834	0.34728	0.39375	0.30099	0.19475	0.15088	-0.07192	-0.12131	-0.2003	-0.00696	0.04182	0.30087	0.38284	0.34172	0.28303
IV-922	1	-0.04666	-0.01571	0.01313	0.07074	0.00278	0.01177	0.07053	0.17311	0.17438	0.19617	0.20386	0.24574	0.27962	0.16883	0.23254	0.15932	0.09096	0.06358	-0.04819	-0.09743	-0.14458	-0.19054	-0.20394	-0.25338	-0.26357	-0.27851	-0.33876	-0.25821	-0.45287	-0.49485	-0.48588	-0.43968	-0.39917	-0.3523	-0.25539	-0.18294	-0.21471	-0.22097	-0.3014	-0.09441	0.00947	0.12326	0.15911	0.13962	0.12038	0.15692	0.20202	0.23283
IV-1017	1	-1.2578	-1.17688	-0.9896	-0.61767	-0.58496	-0.34598	-0.20767	-0.08531	-0.10315	-0.01075	0.00801	0.05514	-0.02781	0.0153	0.07397	0.0794	0.0794	0.05931	0.05514	0.01059	-0.15482	-0.26009	-0.29252	-0.25535	-0.09882	-0.21968	-0.21704	-0.51607	-0.61639	-0.77387	-0.70584	-0.62803	-0.74582	-0.62803	-0.65412	-0.71451	-0.66759	-0.60852	-0.52871	-0.60852	-0.63772	-0.59547	-0.54609	-0.45424	-0.42088	-0.19417	-0.18981	0.01931
IV-1058	2	0.00902	0.10992	0.12479	0.14253	0.26946	0.33863	0.3019	0.30437	0.25146	0.28484	0.25752	0.3023	0.29561	0.29111	0.24617	0.17991	0.13865	0.03948	-0.03545	-0.1288	-0.1375	-0.1375	-0.16426	-0.12375	-0.06896	-0.09296	-0.09202	-0.11777	-0.09329	-0.04104	0.04056	-0.01663	0.00618	0.03774	0.0215	-0.01535	-0.05634	0.01712	-0.02033	0.01698	-0.00576	-0.03023	-0.02444	0.00938	0.03877	0.07739	0.0841	0.20431
IV-1110	3	0.04906	0.00469	-0.0282	-0.06428	-0.10762	-0.08313	-0.04903	-0.07362	-0.15943	-0.17462	-0.3651	-0.20544	-0.41447	-0.33588	-0.59605	-0.77532	-0.92698	-1.07698	-1.05476	-1.10645	-1.09238	-1.05242	-1.09597	-0.97549	-0.92939	-0.76947	-0.62506	-0.51953	-0.35642	-0.31312	-0.09614	-0.0262	0.05568	0.12517	0.20235	0.18596	0.27282	0.24407	0.29152	0.27786	0.35738	0.37311	0.41739	0.41939	0.42154	0.41939	0.48444	0.44192
IV-1166	1	0	0	0	0	0	0	0	-0.73697	-0.8903	-1	-1.03788	-1.06422	-0.9593	-0.88069	-0.82698	-0.71148	-0.56432	-0.6157	-0.42169	-0.26653	-0.1672	-0.12791	0.05033	0.01856	0.09467	0.16211	0.16956	0.0814	0.13197	0.18769	0.21907	0.2153	0.19329	0.13603	0.23015	0.21162	0.18226	0.15409	0.06161	-0.02258	-0.11985	-0.2483	-0.27628	-0.37072	-0.42944	-0.51209	-0.53306	-0.55643
IV-1241	1	0.34958	0.42163	0.16332	0.12379	-0.02777	-0.02777	-0.12883	-0.18369	-0.21539	-0.22772	-0.41061	-0.52091	-0.52344	-0.49455	-0.64217	-0.68029	-0.73074	-0.78795	-0.96276	-0.96953	-1.11396	-1.19918	-1.29797	-1.25864	-1.16543	-1.06567	-1.01054	-1.07516	-1.028	-0.73976	-0.587	-0.548	-0.4129	-0.38121	-0.27208	-0.15563	-0.06341	-0.00608	0.2246	0.28026	0.31056	0.37194	0.47628	0.50572	0.45773	0.44986	0.38848	0.47046
IV-1276	2	-0.44065	-0.31549	-0.2712	-0.1543	-0.16636	-0.12828	-0.09828	-0.01492	0.00341	0.13474	0.0938	0.21831	0.14787	0.18052	0.18086	0.20995	0.13183	0.14879	0.1603	0.18445	0.09856	-0.01011	-0.10934	-0.15286	-0.21409	-0.25187	-0.35362	-0.21409	-0.31061	-0.39055	-0.389	-0.35587	-0.28777	-0.16263	-0.10884	-0.05677	-0.04082	0.02924	0.11692	0.1627	0.2074	0.2688	0.23442	0.24835	0.20432	0.32149	0.32899	0.30016
IV-1303	3	0.11048	0.14643	0.09407	0.11709	0.1791	0.19082	0.26466	0.21402	0.2808	0.33154	0.36396	0.34837	0.28302	0.38833	0.25301	0.08865	0.08359	0.02691	0	0.01066	-0.02743	-0.03702	-0.26397	-0.31683	-0.49593	-0.46851	-0.44791	-0.4737	-0.55404	-0.51819	-0.56657	-0.57257	-0.52856	-0.50319	-0.50181	-0.44791	-0.34971	-0.3632	-0.28943	-0.22414	-0.1373	-0.14127	-0.13728	-0.13135	-0.10096	0.01633	0.07699	0
IV-1404	1	-0.01201	0.02399	-0.05238	-0.09585	-0.19437	-0.19789	-0.20066	-0.20865	-0.23689	-0.1941	-0.1172	-0.28145	-0.30527	-0.30607	-0.31276	-0.15316	-0.1929	-0.08807	-0.06994	-0.06595	-0.09236	-0.09236	0	0.04251	0.07013	0.07517	0.08578	0.10124	-0.00466	-0.0151	0.04748	0.00199	0.02808	-0.03651	-0.11373	-0.23734	-0.23553	-0.294	-0.29439	-0.31353	-0.294	-0.29439	-0.23575	-0.20369	-0.04411	-0.01779	0.00271	0.00265
IV-1462	1	-0.04629	-0.06445	-0.17008	-0.17769	-0.29059	-0.19754	-0.32535	-0.27563	-0.21273	-0.18345	-0.08529	-0.23144	-0.24047	-0.14268	-0.18097	-0.14268	-0.24576	-0.0508	-0.1177	-0.06131	-0.01945	0.02298	-0.03625	0.09662	0.09739	0.21367	0.2645	0.47949	0.47233	0.64155	0.62692	0.47593	0.44886	0.43384	0.37735	0.07373	0.11369	-0.02393	-0.05963	-0.31604	-0.34521	-0.45792	-0.5066	-0.68042	-0.67543	-0.75085	-0.71313	-0.82639
IV-1487	3	-0.22134	-0.23529	-0.43676	-0.48112	-0.5861	-0.55205	-0.76758	-0.8916	-0.86455	-0.99528	-1.18096	-1.17113	-1.08377	-1.08377	-0.87239	-0.90294	-0.82001	-0.70746	-0.59446	-0.66222	-0.50515	-0.36728	-0.23777	-0.20799	-0.05877	-0.07043	0.03902	0.04535	0.11681	0.18937	0.37152	0.25304	0.33605	0.3059	0.26609	0.25531	0.28565	0.28114	0.24983	0.22075	0.02203	0.01218	0.02332	-0.05717	-0.24741	-0.35932	-0.44125	-0.44125
V-7	1	-0.08514	-0.0815	-0.05691	-0.01682	-0.11355	-0.11355	-0.15319	-0.23173	-0.28333	-0.32505	-0.28437	-0.29503	-0.28919	-0.30617	-0.34622	-0.3477	-0.50669	-0.34289	-0.31023	-0.31194	-0.14538	-0.25292	-0.19092	-0.19453	-0.14543	-0.12968	-0.13035	-0.09703	-0.08493	-0.07914	0	-0.04694	-0.07886	-0.0576	0.05126	0.08878	-0.08499	0.01943	0.06896	0.15579	0.10333	0.09203	0.09058	0.11979	0.10071	0.09371	0.04111	0.10634
V-59	2	-0.5714	-0.52957	-0.34815	-0.19395	0.02393	0.19265	0.26949	0.30233	0.44468	0.26693	0.38443	0.52143	0.50549	0.38443	0.26642	0.23435	0.19965	0.19965	0.27814	0.39634	0.30698	0.29263	0.11619	0.09681	0.07151	0.04431	0.02992	0.00886	-0.11352	-0.17934	-0.18258	-0.17934	-0.24286	-0.17651	-0.20115	-0.24323	-0.26069	-0.32413	-0.30605	-0.29813	-0.34104	-0.29813	-0.1813	-0.15043	-0.09134	-0.0403	0.08254	0.09676
V-94	2	0.17526	0.15935	0.12108	0.12108	0.12848	0.04387	-0.02552	0.04456	0.07517	0.08479	0.08479	0.07283	0.06381	0.00764	-0.01023	0.03083	0.03736	0.04349	0.06736	0.06468	0.03601	0.04349	0.09608	0.12315	0.20782	0.22656	0.25305	0.29839	0.39758	0.31803	0.26118	0.30342	0.24168	0.26118	0.17064	0.13818	0.10993	0.1002	0.09353	-0.01871	0.12129	0.18677	0.16077	0.08066	0.04668	0.15189	0.0736	0.03177
V-146	2	-0.26285	-0.2229	-0.31041	-0.28317	-0.17674	-0.31934	-0.32798	-0.23877	-0.19643	-0.07616	-0.09894	-0.01075	-0.01075	0.05497	0.05497	0.04349	0.03228	0.1107	0.1107	0.21613	0.15945	0.15814	-0.02185	0.12329	0.08577	0.12329	0.21183	0.09871	0.13766	-0.00434	-0.06501	-0.10387	-0.17615	-0.09215	-0.09991	-0.08724	-0.15829	-0.16339	-0.15181	-0.19712	-0.20183	-0.25873	-0.31098	-0.2818	-0.3391	-0.41775	-0.60845	-0.51101
V-174	1	-0.14227	-0.20332	-0.39468	-0.49279	-0.49875	-0.49141	-0.50736	-0.49012	-0.38702	-0.41907	-0.36493	-0.31406	-0.33586	-0.37612	-0.34644	-0.27203	-0.43362	-0.44525	-0.55559	-0.60789	-0.68983	-0.63024	-0.68983	-0.59792	-0.58616	-0.48504	-0.53478	-0.32954	-0.23361	-0.01794	0.01656	0.18323	0.22474	0.30973	0.25304	0.27888	0.2162	0.2388	0.19919	0.16684	0.16289	0.13725	0.15646	0.10682	0.12337	0.14675	0.14587	0.10525
V-213	3	-0.43131	-0.51798	-0.61316	-0.63012	-0.72364	-0.7075	-0.76255	-0.69685	-0.65081	-0.55055	-0.45541	-0.38244	-0.15344	-0.04894	0	-0.0295	-0.00752	0.00832	-0.0069	-0.0404	-0.02897	-0.00882	0.01727	0.04658	0.00914	-0.02563	0.02034	0.13774	0.13774	0.13394	0.11715	0.07709	0.1	0.05523	0.06995	0.10638	0.17688	0.23638	0.19507	0.1	0.08366	0.05818	0.1055	0.05253	0.04244	-0.00309	-0.16184	-0.16775
V-288	4	-0.22227	-0.25878	-0.21133	-0.20704	-0.0477	-0.02933	0.05585	0.12523	0.07281	0.05755	0.11715	0.11715	0.13771	0.20827	0.2551	0.23148	0.20505	0.22613	0.22611	0.28759	0.32142	0.47013	0.4505	0.46684	0.29228	0.21839	0.09834	0.14283	-0.00526	-0.10621	-0.18984	-0.14588	-0.25664	-0.27481	-0.29577	-0.26056	-0.28349	-0.17097	-0.28807	-0.30386	-0.29009	-0.13196	-0.13196	-0.14992	-0.08062	-0.0378	0.11548	0.24377
V-354	2	0.12026	0.16195	0.22593	0.2058	0.31013	0.38005	0.42904	0.48401	0.43622	0.45911	0.35564	0.28148	0.1282	0.05354	-0.04027	-0.06477	-0.13543	-0.24932	-0.38721	-0.40876	-0.51386	-0.65999	-0.66288	-0.68197	-0.66288	-0.66356	-0.60569	-0.49108	-0.36113	-0.26205	-0.17178	-0.162	-0.11488	-0.03461	0.05808	0.03359	0.09054	0.06835	0.09303	0.16287	0.31186	0.33399	0.42203	0.42793	0.40123	0.42203	0.37555	0.35203
V-407	1	-0.02482	0.00178	0.00933	0.07962	0.05656	0.14963	0.26871	0.28676	0.22019	0.17254	0.17992	0.23025	0.12605	0.0834	0.0524	-0.01162	-0.15243	-0.30773	-0.31848	-0.29454	-0.40364	-0.40486	-0.34498	-0.24485	-0.30975	-0.30975	-0.30975	-0.2935	-0.43854	-0.41695	-0.43854	-0.26588	-0.2951	-0.2951	-0.42514	-0.0961	-0.04913	-0.02568	-0.00551	0.09448	0.03637	0.13293	0.13293	0.17908	0.0973	0.17641	0.16123	0.17641
V-439	4	-0.25189	-0.15622	-0.02165	-0.04737	0.01406	0.04506	0.08797	0.20489	0.27689	0.25413	0.31852	0.24738	0.2391	0.23483	0.33477	0.42354	0.35509	0.45437	0.44917	0.49772	0.46024	0.3731	0.35024	0.40147	0.36719	0.17263	-0.1484	-0.25855	-0.45712	-0.59626	-0.61896	-0.57778	-0.65744	-0.71387	-0.65946	-0.56152	-0.54679	-0.51869	-0.53023	-0.48335	-0.51515	-0.53253	-0.50443	-0.55221	-0.566	-0.60698	-0.53372	-0.25103
V-550	1	-0.11758	-0.13712	-0.07599	-0.0827	-0.08814	-0.03135	-0.06383	-0.11837	-0.13016	-0.1072	-0.02166	0.07132	0.15766	0.224	0.17427	0.10408	0.12553	0.17369	0.22047	0.25285	0.19817	0.12553	-0.02987	-0.10166	-0.19892	-0.15552	-0.00824	0.00492	0.05702	0.07391	0.07006	0.06859	0.01632	-0.03034	0.11411	0.07006	0.05729	0.03155	-0.07505	-0.14517	-0.24087	-0.26895	-0.27842	-0.22282	-0.16481	-0.27022	-0.16567	-0.22282
V-570	1	0.00378	-0.03455	-0.07014	-0.03658	-0.02521	-0.05738	-0.12395	-0.08962	-0.07014	0.04547	-0.02348	0.16582	0.25349	0.31134	0.29944	0.29944	0.08348	0.2004	0.16924	0.1426	0	0	0	0	0	0	0	0	0	-0.04182	-0.04182	0	-0.04182	-0.34278	-0.44999	-0.44999	-0.38229	-0.32647	-0.26565	-0.146	-0.0407	-0.04042	-0.0759	0.03838	0.06978	0.06702	0.06702	-0.01905
VI-168	1	0.28715	0.26602	0.26602	0.24663	0.21883	0.23491	0.20192	0.18448	0.13144	0.03037	0.12102	0.08927	0	0	-0.27982	-0.35745	-0.50665	-0.62025	-0.61109	-0.58769	-0.55743	-0.81982	-0.85315	-0.87655	-0.89749	-0.87655	-0.74999	-0.68728	-0.47727	-0.45521	-0.38729	-0.3151	-0.17694	-0.1027	0.02401	0.10198	0.2186	0.13124	0.14456	0.1801	0.17466	0.2093	0.14804	0.13521	0.0446	0.09766	0.08276	0.13521
VI-199	2	0.27117	0.33404	0.32682	0.36894	0.36342	0.25955	0.21785	0.14047	0.14333	0.00838	-0.17769	-0.15762	-0.17769	-0.19352	-0.41877	-0.56425	-0.62391	-0.67093	-0.61279	-0.52988	-0.49976	-0.46779	-0.42281	-0.40952	-0.40162	-0.34873	-0.32486	-0.18727	-0.13124	-0.11814	-0.13549	-0.0943	-0.07731	-0.02782	-0.03435	0.13559	0.20959	0.20751	0.08848	0.09232	0.14611	0.10196	0.08716	0.12155	0.23366	0.20776	0.16329	0.15148
VI-217	2	-0.06675	-0.04064	-0.01914	0.00998	0.00699	0.05951	0.06734	0.04374	0.08057	0.08581	0.08057	0.00274	-0.02759	-0.0472	-0.05544	-0.04832	-0.18545	-0.23983	-0.22766	-0.16895	-0.10607	-0.1119	-0.13427	-0.06542	-0.06399	-0.08675	0	0.06387	0.11891	0.22124	0.35313	0.34015	0.22664	0.05971	-0.07471	-0.05366	-0.0463	-0.09962	-0.04744	-0.05722	-0.05383	-0.078	-0.05088	-0.01457	0.03453	0.19781	0.2574	0.2205
VI-256	1	-0.19144	-0.24482	-0.30264	-0.22133	-0.13044	-0.19055	-0.16322	-0.12189	-0.08215	-0.08837	-0.0775	-0.06446	0.03095	0.18624	0.20688	0.20892	0.24946	0.23864	0.22734	0.21506	0.23362	0.18624	0.18562	0.07469	0.07823	-0.08017	-0.10881	-0.20208	-0.21483	-0.23045	-0.23251	-0.29588	-0.31176	-0.4617	-0.28434	-0.3498	-0.31332	-0.40985	-0.39346	-0.38294	-0.35827	-0.47053	-0.46691	-0.56002	-0.54089	-0.61846	-0.64119	-0.69885
VII-64	1	-0.16314	-0.21732	-0.32124	-0.43642	-0.32834	-0.39684	-0.26424	-0.23956	-0.3327	-0.3069	-0.09356	0.01845	0.03889	0.17963	0.24533	0.27211	0.30032	0.29532	0.29354	0.35793	0.32433	0.09414	0.074	-0.08453	-0.21687	-0.30555	-0.38549	-0.42438	-0.48213	-0.46513	-0.47286	-0.47976	-0.45429	-0.48744	-0.47286	-0.47185	-0.47185	-0.46703	-0.44983	-0.36404	-0.48925	-0.41504	-0.35967	-0.28993	-0.14644	-0.14514	-0.12516	0.03136
VII-112	2	-0.04821	-0.04821	-0.00301	0.1312	0.11187	0.27329	0.21345	0.11783	0.15295	0.00052	0.10086	0.02608	0.03405	0.03405	0.08992	0.09258	0.03457	0.10155	0.11654	0.15221	0.21155	0.12969	0.13257	0.1341	0.09203	0.05488	0.02719	-0.02132	-0.13684	-0.26587	-0.2782	-0.31688	-0.21678	-0.16377	-0.08046	0.00972	0.1127	0.1047	0.03833	0.03833	0.02558	0	0	0.01445	0.01305	0.04638	0.21203	0.20459
VII-163	2	-0.22543	-0.24688	-0.29773	-0.25308	-0.28839	-0.23591	-0.274	-0.30274	-0.35608	-0.47353	-0.39747	-0.44945	-0.32193	-0.27868	-0.22853	-0.2007	-0.16837	-0.02901	-0.00562	0.01478	0.06231	0.0469	0.15867	0.10443	0.13147	0.00359	0.07491	0.08788	0.14539	0.18051	0.18618	0.15133	0.14247	0.14539	0.126	0.09689	0.12232	0.07681	0.05119	0.02811	0.01146	0.0846	0.11785	0.17221	0.22053	0.26972	0.2012	0.09793
VII-204	1	-0.10048	-0.07501	-0.01993	-0.04942	0.02295	-0.11106	0.05196	0.1612	0.2406	0.26855	0.18637	0.20607	0.15697	0.16755	0.11355	0.03857	0.02759	-0.06332	-0.11177	-0.20809	-0.31713	-0.24151	-0.29013	-0.30939	-0.45826	-0.5888	-0.64341	-0.63041	-0.70273	-0.84751	-0.93344	-0.96311	-1.15598	-1.43458	-1.49615	-1.56062	-1.41845	-1.48543	-1.48543	-1.28461	-1.19806	-0.86658	-0.66606	-0.58155	-0.33342	-0.12805	-0.00632	0.07504
VII-286	2	-0.21299	-0.14684	0.04199	0.09552	0.23472	0.25504	0.35309	0.41094	0.50556	0.43621	0.54513	0.48171	0.54513	0.46197	0.4786	0.46855	0.47337	0.47337	0.43093	0.45311	0.383	0.39155	0.30681	0.26484	0.13617	-0.06754	-0.18524	-0.23824	-0.26675	-0.43511	-0.64512	-0.59577	-0.86201	-0.90019	-0.88978	-0.87048	-0.61515	-0.51467	-0.53838	-0.68291	-0.55381	-0.53916	-0.47291	-0.4158	-0.23527	-0.14048	-0.09892	-0.1375
VII-353	2	0.09206	0.0945	0.21444	0.09962	0.06631	-0.01186	-0.01186	-0.05027	-0.07679	-0.11607	-0.37908	-0.5115	-0.73189	-0.89498	-1.0063	-1.0063	-1.06012	-1.02361	-0.93604	-0.86138	-0.73505	-0.5877	-0.44369	-0.25402	-0.13688	0.04607	0.05461	0.24058	0.24104	0.29108	0.33243	0.35988	0.35532	0.28922	0.29863	0.20667	0.17971	0.14501	0.04606	0.06938	0.02177	-0.04083	-0.1064	-0.26016	-0.26016	-0.37169	-0.38051	-0.46227
VII-389	1	-0.827	-0.90155	-0.86911	-0.63409	-0.73318	-0.72158	-0.77632	-0.60195	-0.46034	-0.38161	-0.34025	-0.31251	-0.21918	-0.14998	-0.14145	-0.01258	0.00512	0.14361	0.1075	0.02215	-0.03765	-0.00444	0.05195	-0.03765	0.04995	-0.0284	-0.07814	-0.10384	-0.0737	-0.23669	-0.19287	-0.20185	-0.25961	-0.40889	-0.46388	-0.83347	-1.17721	-1.3484	-1.35079	-1.5141	-1.44127	-1.37582	-1.30485	-1.22619	-1.12231	-1.03471	-0.86442	-0.56239
VII-421	1	-0.19124	-0.1973	-0.21257	-0.214	-0.3092	-0.31135	-0.34634	-0.33395	-0.48346	-0.40685	-0.4912	-0.47881	-0.49476	-0.47881	-0.551	-0.59408	-0.76811	-0.91311	-0.94642	-0.96189	-0.84132	-0.89864	-0.9132	-0.93393	-0.91672	-0.96779	-0.95968	-0.96779	-0.9719	-0.96194	-1.00242	-1.11057	-1.03685	-0.98043	-0.88056	-0.88903	-0.79308	-0.75224	-0.68347	-0.5895	-0.55068	-0.46252	-0.35975	-0.29961	-0.19256	-0.17942	-0.05201	-0.02981
VII-485	4	-0.61647	-0.61647	-0.6534	-0.70267	-0.61322	-0.58047	-0.43454	-0.18016	-0.09718	-0.0291	0	0.06634	0.09285	0.13861	0.13412	0.17162	0.31105	0.22107	0.00597	-0.06246	-0.13982	-0.19322	-0.27684	-0.27987	-0.25604	-0.19721	-0.2557	-0.25664	-0.32749	-0.32193	-0.35614	-0.41287	-0.41287	-0.5285	-0.53796	-0.60019	-0.65595	-0.67616	-0.78414	-0.80172	-0.87495	-0.72049	-0.52178	-0.46117	-0.41552	-0.29334	-0.22575	-0.08731
VII-509	1	0.00996	0.01542	0.00619	-0.04924	-0.14577	-0.17344	-0.1822	-0.22298	-0.20537	-0.22047	-0.14837	-0.13037	-0.09906	-0.13037	-0.15649	-0.09488	-0.05134	-0.01351	0.02952	-0.00547	0.01678	0.01678	0.05637	0.04666	0.04576	0.18268	0.13914	0.10057	0.06738	0.00837	0.00664	-0.02283	-0.03856	-0.03717	-0.00445	-0.10865	-0.24785	-0.24587	-0.13713	-0.02662	-0.00986	-0.01249	0.01502	-0.07136	-0.10214	-0.07136	-0.03154	-0.05033
VII-660	2	-0.07138	-0.04575	-0.10734	-0.10399	-0.05691	-0.03969	-0.00429	0.17811	0.12323	0.17811	0.23655	0.21504	0.21232	0.17615	0.15368	0	-0.04812	0.02149	0.08921	0.01249	-0.20904	-0.21364	-0.3503	-0.32803	-0.61827	-0.71701	-0.61835	-0.90046	-1.158	-1.33015	-1.38809	-1.36955	-1.24156	-1.05445	-1.04113	-0.68579	-0.43252	-0.23451	-0.13934	-0.04916	0.00409	0.03241	0.14127	0.14798	0.20677	0.22907	0.2373	0.20677
VII-715	4	0.25158	0.31415	0.31047	0.34027	0.34085	0.33871	0.28625	0.33355	0.27797	0.18847	0.18449	0.07192	-0.02468	-0.0733	-0.09491	-0.14314	-0.20926	-0.22324	-0.27749	-0.26777	-0.19841	-0.2053	-0.16517	-0.08193	-0.10084	-0.05335	-0.0614	-0.06808	0.01461	0.01753	0.03638	0.04784	0.06309	0.08283	0.05833	0.09147	0.06225	0.14454	0.19543	0.23488	0.25882	0.19127	0.18336	0.14698	0.15164	0.12532	0.04875	0.00337
VII-778	2	-0.22808	-0.17414	-0.1291	-0.07258	-0.03605	0.01292	-0.06446	-0.1024	-0.1937	-0.12514	-0.13413	-0.16822	-0.2332	-0.2332	-0.3218	-0.38784	-0.44125	-0.48356	-0.55565	-0.43259	-0.45141	-0.50527	-0.36274	-0.32719	-0.33268	-0.25455	-0.23296	-0.21931	-0.17102	-0.07835	-0.11604	-0.13742	-0.13078	-0.13838	-0.17043	-0.19861	-0.27159	-0.19607	-0.30731	-0.38231	-0.42776	-0.43579	-0.41221	-0.37874	-0.36724	-0.22863	-0.16396	-0.19273
VII-835	2	-0.19215	-0.30572	-0.39023	-0.44198	-0.42847	-0.34391	-0.43541	-0.39621	-0.36409	-0.12259	-0.0567	-0.01532	0.07603	0.12612	0.24305	0.27673	0.26168	0.28602	0.43713	0.49297	0.42573	0.40988	0.38711	0.45064	0.3726	0.35517	0.26526	0.22268	0.12669	0.00099	-0.09947	-0.17182	-0.22005	-0.19	-0.36719	-0.36719	-0.45487	-0.35254	-0.31621	-0.35793	-0.44884	-0.34498	-0.35364	-0.30843	-0.29788	-0.29289	-0.31164	-0.35364
VII-888	2	0.4443	0.41794	0.44074	0.36233	0.31151	0.35191	0.40317	0.37276	0.29706	0.26645	0.26826	0.22419	0.15653	0.06427	-0.06427	-0.07911	-0.20492	-0.22933	-0.44303	-0.34635	-0.41127	-0.52972	-0.59031	-0.55634	-0.54721	-0.44386	-0.41147	-0.46697	-0.58832	-0.39993	-0.45575	-0.43051	-0.30638	-0.28203	-0.10399	-0.1391	-0.16928	-0.15752	-0.04933	-0.03747	-0.03747	0.01402	0.056	0.14065	0.20429	0.14314	0.25642	0.28205
VII-978	3	0.31059	0.39326	0.40435	0.41154	0.39102	0.41154	0.28002	0.224	0.06934	-0.15523	-0.24953	-0.28237	-0.40663	-0.56271	-0.65638	-0.5763	-0.59083	-0.49273	-0.43505	-0.31079	-0.22043	-0.22305	-0.16718	-0.10718	0	0.00232	0.04906	0.0613	0.07244	0.12985	0.20726	0.31751	0.42056	0.46716	0.59403	0.64306	0.68411	0.76358	0.80946	0.75096	0.80946	0.74903	0.76763	0.6845	0.55766	0.41035	0.27262	0.19859
VII-1000	4	0.39116	0.40755	0.29437	0.29437	0.23598	0.18669	0.13019	0.03604	0.02271	-0.15992	-0.18423	-0.19429	-0.25416	-0.23306	-0.25343	-0.25416	-0.32239	-0.20804	-0.13	-0.05952	0.02044	0.02543	0.04476	0.08171	0.10109	0.16446	0.21805	0.18797	0.20359	0.15087	0.14825	0.172	0.19238	0.17999	0.22239	0.29351	0.35682	0.27302	0.31333	0.37497	0.48388	0.48867	0.58496	0.483	0.42673	0.33659	0.31495	0.24393
VII-1084	2	-0.7181	-0.56541	-0.55884	-0.39952	-0.43973	-0.42251	-0.5252	-0.38797	-0.32606	-0.21751	-0.19341	-0.03086	-0.04433	0.07424	0.11376	0.25049	0.33475	0.33175	0.43592	0.33639	0.36147	0.39039	0.3774	0.39039	0.42919	0.42903	0.24721	0.12949	0.1899	0.08943	0.19818	0.17556	0.18362	0.17249	0.18362	0.14833	0.08218	0.06675	-0.00451	0.00412	0.06675	0.01259	0.08218	0.0679	0.01294	0.02114	-0.0276	-0.00085
VIII-8	1	0.28154	0.34065	0.37911	0.43191	0.47842	0.46373	0.53484	0.56317	0.53533	0.37904	0.29556	0.30978	0.24595	0.14072	0.07084	-0.1375	-0.18356	-0.20971	-0.23137	-0.15588	-0.13929	-0.13707	-0.1192	-0.10048	-0.03319	-0.02485	0.07561	0.09785	0.14644	0.11963	0.1468	0.05157	0.11637	0.07055	0.02897	0.05719	0.25076	0.16591	0.10254	0.07189	-0.08235	-0.06515	0.13786	0.06261	-0.02385	0.02916	0.02916	-0.0299
VIII-64	2	0.06316	0.16028	0.17545	0.15833	0.13473	0.1565	0.17545	0.1912	0.20925	0.20315	0.22589	0.22589	0.1654	0.10123	0.03819	-0.03808	-0.11282	-0.19347	-0.23303	-0.32011	-0.34676	-0.50619	-0.51564	-0.45291	-0.5116	-0.45811	-0.41924	-0.37346	-0.39837	-0.32396	-0.26049	-0.18718	-0.18566	-0.18166	-0.19912	-0.20334	-0.32733	-0.24595	-0.24595	-0.11897	-0.15315	-0.17321	-0.23224	-0.18043	-0.20135	-0.16296	-0.11408	0.10971
VIII-169	1	-0.16602	-0.18913	-0.10817	-0.17945	-0.14604	-0.20438	-0.21414	-0.15695	-0.16454	-0.03897	-0.03119	-0.13205	-0.05161	0.04184	0.05608	0.13218	0.17317	0.16504	0.13625	0.1045	0.04383	0.03123	0.01508	0.07146	-0.04708	-0.01805	-0.05687	-0.06999	-0.12034	-0.12855	-0.14448	-0.15176	-0.16413	-0.15176	-0.13412	-0.08474	-0.13219	-0.1175	-0.09469	-0.07157	-0.13493	-0.11855	-0.09469	0.00092	0.08295	0.02397	0.11761	0.13493
VIII-246	2	-0.07937	-0.08653	0.04268	-0.04104	0.08405	0.03857	0.0439	0.08218	0.04622	0.07257	0.03433	0.09979	0.11495	0.10212	0.21092	0.13858	0.07949	-0.02108	0.03471	0	-0.03121	-0.03118	-0.01855	-0.01126	-0.03118	-0.00826	-0.02503	-0.02473	0.05025	-0.03824	-0.03973	-0.05	-0.08854	-0.05665	0.0142	0.07772	0.07772	0.14174	0.13211	0.20399	0.28268	0.30026	0.40896	0.47127	0.46766	0.42534	0.42074	0.37929
VIII-392	1	-0.3925	-0.68375	-0.8079	-0.82328	-0.90838	-0.83287	-0.777	-0.72305	-0.65178	-0.50881	-0.49384	-0.43882	-0.16845	-0.01606	0.04411	0.29	0.4018	0.52834	0.51491	0.4018	0.45462	0.55908	0.5409	0.44245	0.50088	0.37341	0.3484	0.32502	0.25761	0.23847	0.25761	0.14046	-0.00312	-0.10788	-0.1942	-0.30388	-0.25006	-0.30717	-0.37851	-0.30536	-0.39915	-0.39915	-0.37221	-0.39241	-0.4162	-0.36664	-0.39778	-0.395
VIII-448	3	0.10348	0.08382	0.03652	0.04702	0.00808	-0.01593	-0.06799	-0.33506	-0.33489	-0.5211	-0.50326	-0.77872	-0.73626	-0.97156	-0.9762	-1.12553	-1.14216	-1.27565	-1.06099	-1.10201	-0.9871	-0.93229	-0.73429	-0.62485	-0.55241	-0.46557	-0.34826	-0.23411	-0.16394	-0.01516	0.08401	0.17311	0.33772	0.28047	0.33831	0.37581	0.47566	0.70412	0.70675	0.5424	0.52209	0.45895	0.45696	0.33682	0.37885	0.34309	0.31505	0.11732
VIII-502	3	0.43427	0.48096	0.47239	0.42644	0.49928	0.50983	0.49955	0.5359	0.40253	0.35321	0.33598	0.26217	0.17788	0.14379	0.10199	0.04196	-0.00449	-0.01813	-0.08414	-0.07896	-0.37803	-0.50087	-0.68948	-0.84586	-0.87817	-0.922	-1.02022	-0.90554	-0.90554	-0.99854	-0.96109	-0.81413	-0.75118	-0.7515	-0.49981	-0.41903	-0.1914	-0.08066	-0.01059	0.12163	0.21569	0.2561	0.35376	0.35919	0.40126	0.37938	0.44617	0.44784
IX-106	1	-0.1312	-0.02208	-0.10875	-0.13437	-0.17105	-0.13377	-0.19197	-0.17384	-0.25169	-0.20176	-0.19197	-0.08953	-0.14297	0.01259	-0.01274	0.01364	-0.09348	-0.01274	-0.07186	-0.03178	0.00105	-0.06291	-0.06708	-0.09362	-0.09275	-0.06399	-0.0649	-0.01704	-0.01704	-0.00513	0.03408	0.1169	0.17563	0.20821	0.25415	0.21597	0.1643	0.17563	0.17765	0.14735	0.16299	0.19424	0.15589	0.134	0.05584	0.10973	0.14744	0.18913
IX-136	1	-0.33374	-0.39734	-0.23644	-0.29899	-0.5025	-0.58001	-0.50028	-0.45138	-0.37795	-0.29359	-0.18709	-0.17123	-0.20633	-0.19516	-0.11276	-0.11759	-0.09464	-0.07307	-0.07527	-0.08289	-0.07527	-0.24505	-0.1397	-0.08901	-0.00439	-0.03171	-0.00439	0.09594	0.09671	0.18506	0.17557	0.18992	0.22424	0.17087	0.18643	0.10977	0.09696	0.03693	-0.04716	-0.11158	-0.05047	0.00335	0.0443	-0.00683	0.03639	-0.01075	0.0827	0.03431
IX-175	2	-0.04611	-0.04858	0.00666	0.02704	-0.02628	-0.19148	-0.08496	-0.2422	-0.21501	-0.33318	-0.44228	-0.94014	-0.99228	-1.16601	-1.09111	-1.09111	-1.08492	-1.01973	-0.96269	-1.09501	-1.14904	-1.0872	-0.99908	-0.90856	-0.699	-0.64386	-0.52699	-0.43584	-0.36626	-0.23266	0	0.06164	0.06975	0.18293	0.19515	0.29306	0.307	0.3244	0.33093	0.38945	0.46507	0.50624	0.50624	0.51169	0.51875	0.58958	0.57268	0.54994
IX-215	1	0.19517	0.15244	0.00791	0.01975	0.12092	-0.04223	0	-0.02096	0.00576	0.15279	0.0678	0.05772	0.06178	0.07932	0.03144	0.04134	-0.00177	0.00772	-0.08645	-0.05592	-0.15711	-0.06258	0.00209	0.03443	0.07127	0.08885	0.03452	0.04648	-0.00378	0.01644	0.02719	0.06036	-0.01795	-0.0136	-0.02656	-0.01795	0.04356	0.05627	-0.00698	0.04453	0.0672	0.02497	0.0351	0.05027	0.15446	0.13938	0.07238	0.01878
IX-248	1	-0.28339	-0.18003	-0.11079	0.05974	0.13684	0.19168	0.20641	0.28458	0.31956	0.37163	0.34508	0.32918	0.33373	0.33054	0.34337	0.34798	0.38424	0.4456	0.49739	0.42622	0.32802	0.15888	0.15602	-0.05384	-0.04167	-0.20967	-0.2498	-0.36019	-0.49502	-0.65663	-0.91473	-1.1034	-1.07813	-1.28983	-1.32862	-1.37851	-1.39734	-1.30525	-1.27289	-1.1867	-0.92822	-0.46059	-0.44838	-0.27593	-0.22162	-0.16123	-0.09959	0.1234
IX-342	3	0.27156	0.16401	0.11577	0.16678	0.01492	-0.07276	-0.37486	-0.3581	-0.43287	-0.43221	-0.50592	-0.50779	-0.56212	-0.61239	-0.74875	-0.76192	-0.84117	-0.84117	-0.76831	-0.66818	-0.67433	-0.6319	-0.52861	-0.57914	-0.48655	-0.45754	-0.43024	-0.35776	-0.19545	-0.15501	0	0	0.04344	0.01246	0.17388	0.17388	0.18556	0.16677	0.18556	0.25011	0.26515	0.27677	0.24787	0.24787	0.27336	0.35014	0.26515	0.31546
IX-357	4	0.26464	0.18869	0.25792	0.04601	-0.05163	-0.12748	-0.17764	-0.28353	-0.35419	-0.37185	-0.42319	-0.47644	-0.47644	-0.54959	-0.60458	-0.51614	-0.52641	-0.60348	-0.48504	-0.41355	-0.47185	-0.51648	-0.44634	-0.40895	-0.41355	-0.31	-0.31639	-0.35334	-0.31156	-0.37899	-0.37681	-0.38637	-0.31348	-0.31215	-0.26913	-0.21125	-0.23593	-0.21125	-0.07943	-0.02977	0.00578	0.04868	0.05763	0.06642	0.01458	0.04868	0.03216	0
IX-412	4	-0.07018	0.13358	0.16277	0.20143	0.14231	0.1857	0.20602	0.22239	0.18424	0.23115	0.27216	0.12676	0.00904	0.07147	0.08316	0.1677	0.09327	0.16706	0.2035	0.01758	-0.05877	-0.20761	-0.19835	-0.19498	-0.21738	-0.25468	-0.59129	-0.64321	-0.71697	-0.90024	-0.6729	-0.64078	-0.65764	-0.66737	-0.63333	-0.55782	-0.43125	-0.33514	-0.1715	-0.07118	0.05537	0.03653	0.08077	0.24249	0.24249	0.27126	0.31578	0.28385
X-68	2	-0.19821	0	0	0.07215	0.05425	0.34239	0.46263	0.43494	0.35965	0.35965	0.40255	0.45758	0.45744	0.45726	0.45236	0.45426	0.47955	0.47723	0.44185	0.4269	0.35094	0.1798	0.07514	-0.01231	-0.08879	-0.25363	-0.39082	-0.364	-0.52034	-0.60127	-0.56627	-0.53919	-0.49503	-0.53507	-0.53507	-0.56788	-0.51759	-0.55139	-0.78163	-0.64365	-0.58744	-0.46699	-0.48152	-0.38393	-0.3159	0.02617	0.08345	0.34596
X-100	1	0.16275	0.1085	0.09842	0.10033	0.07709	0.1085	0.07616	0.08503	0.0779	0	0.08932	0.11374	0.13942	0	-0.11884	-0.15273	-0.30137	-0.38739	-0.3703	-0.37896	-0.42667	-0.43434	-0.42667	-0.37851	-0.25128	-0.12704	-0.07729	-0.01854	-0.01696	0.07326	0.08939	0.21818	0.18928	0.18928	0.18563	0.17776	0.24835	0.24835	0.31934	0.25767	0.25767	0.30017	0.29188	0.30732	0.28568	0.2257	0.22571	0.1266
X-299	1	0	-0.0376	-0.15288	-0.07444	-0.04864	-0.12627	-0.23219	-0.36157	-0.41504	-0.38941	-0.33184	-0.27981	-0.20501	-0.14298	-0.12182	-0.10811	-0.1033	-0.01945	0	0.06467	0	0	0	-0.02092	0	0	0.11087	0.33811	0.20983	0.33811	0.42337	0.49835	0.54176	0.54176	0.59786	0.49835	0.46498	0.39558	0.40394	0.34446	0.26879	0.24373	0.17727	0.09719	0.02762	0	0	0
X-337	2	0.32042	0.14216	0.10584	0.01941	-0.05153	-0.08388	-0.24202	-0.38579	-0.50787	-0.57759	-0.62599	-0.75235	-0.67479	-0.6612	-0.71427	-0.66408	-0.63443	-0.56996	-0.35402	-0.373	-0.29111	-0.09038	-0.01256	0.09678	0.12634	0.24871	0.13868	0.1246	0.07479	0.0371	0.03347	0.02928	0.12063	0.10483	0.05846	0.04866	0.0856	0.05328	0.01843	-0.00809	-0.06728	-0.03268	-0.03268	-0.22374	-0.2753	-0.40205	-0.49839	-0.68419
X-375	2	-0.35248	-0.2378	-0.43856	-0.72346	-0.6373	-0.47543	-0.40625	-0.28951	-0.18958	-0.07446	0.04055	0.08101	0.18478	0.21494	0.33355	0.43121	0.34946	0.28155	0.1787	0.15327	0.18166	0.12638	0.0187	-0.06891	-0.14349	-0.18657	-0.21281	-0.20632	-0.13338	-0.01417	0.05737	0.12091	0.16936	0.23513	0.3185	0.45832	0.33612	0.3185	0.24627	0.26146	0.17756	0.18671	0.12456	0.09104	0.06477	0.13226	0.11913	0.19373
X-376	3	0.34256	0.30823	0.31871	0.3468	0.31711	0.13509	0.0629	-0.03336	-0.18117	-0.31576	-0.36072	-0.38796	-0.50657	-0.61425	-0.64092	-0.75695	-0.69823	-0.78277	-0.92425	-0.98126	-1.02934	-1.19886	-1.15289	-1.14177	-1.20655	-1.19886	-1.25533	-1.2266	-1.27187	-1.10821	-1.05054	-0.91775	-0.88388	-0.586	-0.43802	-0.06319	0	0.03361	0	0	0.03506	0.09815	0.1611	0.13936	-0.00736	-0.03291	-0.087	-0.14886
X-417	2	-0.36528	-0.30376	-0.24971	0.00403	0.04187	0.06553	0.07967	0.11206	0.11525	0.19876	0.19876	0.26319	0.29938	0.39239	0.31746	0.33341	0.34352	0.39199	0.51708	0.54244	0.53737	0.49734	0.39209	0.3745	0.31443	0.31668	0.29551	0.2159	0.10128	0.01109	-0.06487	-0.06815	-0.05937	-0.06487	-0.09388	-0.08361	-0.06976	-0.09492	-0.06687	-0.05079	-0.00796	0.08622	0.08622	0.13116	0.12577	0.10165	0.17611	0.19859
X-613	1	-0.08133	0	-0.00728	-0.07614	-0.25206	-0.27428	-0.414	-0.34519	-0.56188	-0.50092	-0.41504	-0.47526	-0.5288	-0.39747	-0.26402	-0.09776	-0.1698	-0.12002	-0.22175	-0.00492	-0.00641	0.0132	0.08826	0.13862	0.11182	0.20156	0.20999	0.18709	0.15172	0.06292	-0.01945	0.05878	0.06654	-0.02084	-0.09376	-0.16196	-0.12048	-0.18963	-0.08799	-0.03849	0.01669	0	-0.08122	0	0	-0.00404	0	-0.09261
X-654	1	-0.01425	0.07932	0.05799	0.11119	0.18044	0.2192	0.24571	0.28427	0.31636	0.38383	0.42299	0.43925	0.45742	0.47502	0.46496	0.4734	0.45305	0.47315	0.52715	0.49022	0.52787	0.41206	0.37734	0.333	0.23442	0.19333	0.07107	0.03089	-0.00995	-0.07213	-0.07903	-0.08895	-0.04786	-0.03797	-0.07903	-0.01277	-0.01909	0.07556	0.06995	0.18188	0.17126	0.20341	0.21495	0.19632	0.25058	0.36193	0.34476	0.45462
X-684	4	-0.0296	0	0.05406	0.036	0.11121	0.21021	0.21468	0.24179	0.21468	0.2398	0.22006	0.24688	0.27305	0.25674	0.20782	0.20718	0.07674	0.07819	-0.01784	-0.02704	-0.25921	-0.14579	-0.38968	-0.44636	-0.46411	-0.49154	-0.48944	-0.47094	-0.69631	-1.13771	-1.31536	-1.64544	-1.80067	-1.8599	-1.78141	-1.89054	-1.85083	-1.69243	-1.69723	-1.50203	-1.2854	-1.12424	-0.81508	-0.74108	-0.47676	-0.55651	-0.45118	-0.4361
X-712	1	0.10482	0.09055	0.08338	0.1136	0.23765	0.29236	0.17276	0.17281	0.14349	0.0239	0.00773	-0.0769	-0.12797	-0.14469	-0.14886	-0.17191	-0.25303	-0.25275	-0.30684	-0.33296	-0.34249	-0.47073	-0.54344	-0.47883	-0.41777	-0.40363	-0.41777	-0.34873	-0.28587	-0.30485	-0.30782	-0.18247	-0.11971	0.07235	0.02498	0.04528	0.0461	0.08816	0.13515	0.10481	0.15574	0.17616	0.22024	0.30641	0.2973	0.34526	0.30631	0.16513
X-730	1	0.00602	0.03395	0.06643	0.0502	0.06949	0.05596	0.07071	0.08735	0.13871	0.16023	0.14533	0.17383	0.20319	0.21126	0.2933	0.22513	0.28013	0.21388	0.21933	0.1668	0.12215	0.00689	-0.05803	-0.1217	-0.1217	-0.18703	-0.20294	-0.28502	-0.28901	-0.28633	-0.29112	-0.22732	-0.12451	-0.12763	-0.17955	-0.13587	-0.13587	-0.13734	-0.00114	0.22688	0.09226	0.22688	0.22448	0.23206	0.19761	0.269	0.33554	0.23206
X-737	1	-0.57346	-0.5347	-0.55178	-0.59585	-0.68329	-0.72404	-0.59903	-0.4648	-0.44321	-0.37996	-0.39618	-0.38216	-0.24408	-0.30941	-0.10708	0.06899	0.12761	0.07118	0.09468	0.27481	0.28445	0.41965	0.42526	0.27678	0.23566	0.15413	-0.07394	-0.1104	-0.16044	-0.13126	-0.27585	-0.26331	-0.3928	-0.43428	-0.51106	-0.44597	-0.53461	-0.48094	-0.51523	-0.55344	-0.62042	-0.55011	-0.61517	-0.65395	-0.71165	-0.72564	-0.77243	-0.74176
XI-56	2	0.01082	-0.06153	-0.02129	-0.07225	-0.22104	-0.32373	-0.26632	-0.16528	-0.19153	-0.21784	-0.24287	-0.27457	-0.19795	-0.19795	-0.15685	-0.15635	-0.07907	-0.09154	-0.18081	-0.18549	-0.15908	-0.1713	-0.16417	-0.10531	-0.07997	-0.08311	-0.08694	-0.09948	-0.05284	-0.03084	-0.00994	0.04385	0.15181	0.13562	0.0623	0.14223	0.10827	0.0548	0.0548	0.03059	0.04703	0.06999	0.04005	0.0298	0.0298	0.06009	0.0208	-0.08375
XI-98	2	0.16226	0.1833	0.24699	0.25624	0.25116	0.24137	0.17499	0.22782	0.10881	0.05209	0.04683	0.16207	0.17254	0.07969	0.05073	0	0	0.205	0.19213	0.27344	0.27127	0.33468	0.24275	0.25712	0.24707	0.24707	0.17945	0.17649	0.10627	0.10818	0.10287	0.11101	0.09643	0.07008	0.14716	0.09031	0.20765	0.35345	0.26484	0.29174	0.26484	0.3165	0.36135	0.25751	0.3484	0.27201	0.22769	0.16103
XI-153	2	0.10684	0.0627	0.0627	0.15059	0.10892	0.00873	-0.02592	-0.03549	-0.05793	-0.08477	-0.21841	-0.26702	-0.33985	-0.41656	-0.57548	-0.64179	-0.64774	-0.73134	-0.78129	-0.78129	-0.68499	-0.51907	-0.46075	-0.4622	-0.35024	-0.28089	-0.1459	-0.1486	-0.08086	-0.02134	0.06577	0.09866	-0.01349	-0.02421	-0.04402	-0.10685	-0.05091	-0.15752	-0.09614	-0.07229	-0.052	-0.01323	-0.08169	0	-0.10792	-0.08169	0	0
XI-196	1	0.24127	0.28623	0.27991	0.29198	0.31422	0.36128	0.35986	0.26417	0.20676	0.18934	0.16429	0.09427	0.03783	-0.0012	-0.00469	-0.0353	-0.0669	-0.11521	-0.0669	-0.08285	-0.04624	-0.12151	-0.1589	-0.16609	-0.17996	-0.15648	-0.23307	-0.1595	-0.12099	-0.21259	-0.19391	0.04313	0.00821	0.11548	-0.00666	0.20206	0.17311	0.2571	0.28298	0.3119	0.44786	0.49308	0.26282	0.28298	0.34679	0.264	0.1896	0.41504
XI-213	4	0.20565	0.21809	0.20939	0.21136	0.15212	0.2003	0.21709	0.19799	0.19814	0.26461	0.20415	0.19281	0.00933	0.02699	-0.17466	-0.01503	-0.3151	-0.50715	-0.73697	-0.78818	-1.03048	-1.18865	-1.2325	-1.26372	-1.17976	-1.20699	-1.37259	-1.20699	-1.06228	-0.93227	-0.81728	-0.73533	-0.45655	-0.45414	-0.25121	-0.27352	0.031	0.13259	0.25405	0.23376	0.28745	0.28893	0.46521	0.49006	0.40561	0.35054	0.34348	0.29352
XI-329	4	-0.39756	-0.38037	-0.31878	-0.30105	-0.27262	-0.24238	-0.28741	-0.25129	-0.27262	-0.23974	-0.31495	-0.39344	-0.59299	-0.69839	-0.70602	-0.86784	-0.90997	-0.93459	-1.00954	-0.96253	-1.00954	-0.91956	-0.73568	-0.50452	-0.3777	-0.36503	-0.25812	-0.17635	-0.00585	0.05063	0.08608	0.16324	0.23438	0.27613	0.3762	0.36105	0.34921	0.37382	0.37425	0.42751	0.3945	0.41271	0.3788	0.39172	0.29404	0.26777	0.32981	0.28264
XI-389	2	-0.08486	-0.06644	0.0392	0.16513	0.23281	0.20787	0.3488	0.35799	0.27796	0.36757	0.5905	0.68176	0.82928	0.82667	0.79718	0.81375	0.60007	0.48065	0.37397	0.3042	0.20414	-0.06908	-0.08052	-0.16297	-0.26604	-0.22064	-0.33202	-0.22946	-0.22946	-0.23399	-0.24183	-0.26015	-0.28111	-0.31723	-0.44911	-0.56877	-0.62542	-0.64758	-0.52383	-0.50499	-0.37998	-0.36868	-0.24511	-0.10356	-0.09731	0.01932	0.24464	0.35118
XI-417	4	0.10725	0.12783	-0.1609	-0.1609	-0.31932	-0.44344	-0.59424	-0.74201	-0.94861	-0.96475	-0.98222	-0.9833	-1.03991	-1.00204	-1.03148	-1.08805	-1.06005	-1.0167	-0.93048	-0.79713	-0.70848	-0.65247	-0.51565	-0.41823	-0.27803	-0.23215	0.04291	0.13	0.15495	0.1643	0.15734	0.15734	0.3383	0.41884	0.39967	0.35513	0.3058	0.25377	0.30753	0.35639	0.31874	0.35766	0.31259	0.32193	0.2671	0.41714	0.44447	0.44252
XI-448	2	0.00493	-0.10607	-0.19444	-0.20267	-0.23704	-0.27237	-0.2924	-0.31498	-0.31641	-0.32584	-0.3987	-0.52078	-0.42051	-0.62149	-0.62149	-0.73246	-0.62149	-0.54543	-0.54446	-0.47463	-0.36639	-0.09671	0.0533	0.11639	0.10163	0.10825	0.06544	0.03887	0.04104	0.11101	0.08809	0.07201	0.05311	-0.01174	-0.00905	0.05966	0.14952	0.257	0.35674	0.43198	0.43428	0.47988	0.4838	0.49792	0.52195	0.58115	0.58112	0.52258
XI-517	1	0.27096	0.28062	0.14359	0.11651	0.21604	0.38003	0.40256	0.19379	0.23995	0.11363	0.10149	0.11637	0.30389	0.35224	0.38645	0.08809	0.09046	0.05452	0.0273	-0.13802	-0.12951	-0.24261	-0.27517	-0.30502	-0.27517	-0.28578	-0.20729	-0.22824	-0.10496	0.0164	0.1424	0.18683	0.18974	0.22494	0.25708	0.31487	0.38603	0.50387	0.54823	0.53594	0.54297	0.5264	0.50751	0.47959	0.34665	0.33819	0.35707	0.25967
XI-582	2	-1.45457	-1.42561	-1.44253	-1.43665	-1.39196	-1.44572	-1.3063	-1.24263	-1.23839	-1.15801	-1.16297	-1.1676	-1.21371	-1.30287	-1.29799	-1.46801	-1.63159	-1.57096	-1.70393	-1.38745	-1.49581	-1.3826	-1.23064	-0.82128	-0.50735	-0.38199	-0.28795	-0.24919	-0.28543	-0.24268	-0.3915	-0.33412	-0.27894	-0.21273	-0.30117	-0.34184	-0.55072	-0.44232	-0.57142	-0.68241	-0.87349	-1.10692	-1.48015	-1.53095	-1.86405	-2.32193	-2.49871	-2.6386
XI-612	2	0.25883	0.1626	0.16847	0.14665	0.11455	0	-0.1101	-0.11425	0.02534	0.16468	0.25564	0.11548	0.28723	0.27826	0.27356	0.26573	0.3292	0.35185	0.31668	0.29393	0.37699	0.33665	0.42481	0.44197	0.50015	0.52928	0.52928	0.45402	0.48012	0.48012	0.53454	0.43238	0.2727	0.18699	0.17812	0.13514	0.11217	0.10447	0.14162	0.17425	0.17655	0.26171	0.17993	0.17247	0.22829	0.2682	0.27985	0.25474
XI-642	1	0.33429	0.30459	0.39163	0.27967	0.32602	0.38605	0.36257	0.33882	0.3002	0.24793	0.3002	0.23696	0.14771	0.12704	0.13819	0.08279	-0.04639	-0.08382	-0.1394	-0.34084	-0.34687	-0.46838	-0.49454	-0.49728	-0.60363	-0.52351	-0.54336	-0.59652	-0.70167	-0.66879	-0.52372	-0.59032	-0.57906	-0.68031	-0.71696	-0.58496	-0.58496	-0.70232	-0.65085	-0.48613	-0.43223	-0.23312	0	0	0.06324	0.13286	0.10833	0.06606
XII-92	1	0.20633	0.25949	0.23875	0.27872	0.25115	0.23956	0.23875	0.174	0.07252	0.14719	0.18101	0.18461	0.18101	0.16249	0.17948	0.15371	0.12418	0.04545	0.03376	0.02797	0.04699	-9.00E-04	-0.0901	-0.10537	-0.08895	-0.10698	-0.13607	-0.14812	-0.10379	-0.14815	-0.09351	-0.11202	-0.08113	0	0.05789	0.10952	0.07638	0.05789	0.1102	0.06886	0.34042	0.41767	0.52078	0.60704	0.63743	0.60171	0.51056	0.53407
XII-157	4	-0.35106	-0.38851	-0.45067	-0.45154	-0.4802	-0.47161	-0.44538	-0.3939	-0.30505	-0.21161	-0.15486	-0.0902	-0.05445	0.02584	0.08784	0.23119	0.27637	0.3137	0.3054	0.37591	0.44669	0.44838	0.47782	0.49625	0.4314	0.38831	0.24161	0.25032	0.33359	0.17137	0.18962	0.10248	0.06542	-0.04462	0.01847	-0.1102	-0.22674	-0.27817	-0.41453	-0.57016	-0.47926	-0.56607	-0.60961	-0.78792	-0.89963	-1.08753	-1.08202	-1.06507
XII-231	2	-0.71773	-0.80357	-0.92011	-1.00499	-1.01952	-0.99328	-1.04056	-0.94076	-0.96015	-0.92834	-0.85119	-0.63041	-0.5464	-0.37933	-0.37933	-0.29791	-0.28943	-0.08851	-0.20628	-0.16902	-0.13158	-0.03741	-0.08851	-0.10309	-0.13064	-0.02625	0	0	0	0	0	0	0.01566	0.10252	0.23217	0.07455	0.31986	0.11025	0.25617	0.14187	0.20083	0.01321	-0.13499	-0.51747	-0.80393	-0.91533	-0.92884	-1.22215
XII-289	3	-0.19704	-0.19704	-0.22568	-0.3254	-0.26726	-0.49608	-0.26123	-0.2054	-0.02066	-0.01247	-0.25154	-0.24858	-0.18587	-0.03747	0.0478	0.08356	0.15308	-0.00841	0.01222	-0.13421	-0.193	-0.0885	-0.20163	-0.22689	-0.36172	-0.30158	-0.58198	-0.58669	-0.5835	-0.77053	-0.86185	-0.96455	-1.13048	-1.30855	-1.36134	-1.59189	-1.58779	-1.37197	-1.30855	-1.03029	-0.75484	-0.65509	-0.46909	-0.23739	-0.22827	-0.18873	-0.00847	0.11371
XII-373	2	0.19653	0.18217	0.1293	0.15425	0.12824	0.16024	0.15567	0.20446	0.1936	0.21779	0.19632	0.25526	0.2471	0.20189	0.10682	0.07981	0.03658	0.02245	-0.04044	-0.02529	-0.06301	0.01228	-0.05661	-0.08495	0.06806	0.27817	0.26227	0.11897	0.22882	0.19701	0.03326	-0.10455	-0.29812	-0.50637	-0.62194	-0.754	-0.92501	-0.94185	-1.01749	-1.23049	-1.33329	-1.33976	-1.43449	-1.25575	-1.22106	-1.21127	-1.26182	-0.94667
XII-413	3	-0.2104	-0.16133	-0.10504	-0.03804	-0.02155	0.05752	0.08693	0.14227	0.20377	0.20456	0.13144	0.13366	0.13366	0.17483	0.17826	0.14933	0.1583	0.22232	0.14175	0.18248	0.10037	0.10931	-0.00696	0.0039	-0.04529	-0.10022	-0.2601	-0.40093	-0.55057	-0.69659	-0.8299	-0.88881	-0.89903	-0.79721	-0.76024	-0.73969	-0.70398	-0.66698	-0.62824	-0.54382	-0.42867	-0.37583	-0.26311	-0.21623	-0.13856	-0.14211	0.03216	0.12214
XII-451	1	-0.29888	-0.30559	-0.24674	-0.19025	-0.19278	-0.17336	-0.14203	-0.1343	-0.14203	-0.2284	-0.70593	-0.84911	-1.12658	-1.34192	-1.50623	-1.58831	-1.62005	-1.72612	-1.72193	-1.87321	-1.58831	-0.86326	-0.95104	-0.55849	0	-0.03435	-0.16993	-0.22239	-0.58496	-0.63743	-1.41504	-2.24793	-2.22239	-2.41504	-2.47393	-2.47393	-2.41504	-2.41504	-2.41504	-1.80735	0	0	0	0	0	0	0	0
XII-459	1	0.38268	0.38909	0.44992	0.39851	0.40301	0.36331	0.20217	0.21995	0.11795	0.2565	0.19859	0.22326	0.0842	-0.08202	-0.09838	-0.33318	-0.57264	-0.46532	-0.45289	-0.51663	-0.68158	-0.70353	-0.79357	-0.65745	-0.5604	-0.50586	-0.29357	-0.2637	-0.26263	-0.23162	-0.15452	-0.11962	-0.06287	-0.06319	0.01595	-0.01602	0.06396	0.03219	0.00269	-0.00733	-0.00176	0.08256	0.14258	0.16673	0.19673	0.27931	0.29712	0.22763
XII-513	2	0.24665	0.4033	0.37893	0.37068	0.36987	0.39906	0.40182	0.41344	0.39194	0.44823	0.30132	0.29069	0.21356	0.20844	0.11843	0.04857	-0.07612	-0.11802	-0.27385	-0.2879	-0.37663	-0.29968	-0.33047	-0.29924	-0.2959	-0.31719	-0.27637	-0.29924	-0.27815	-0.18976	-0.10834	-0.05478	0.03856	0.13934	0.22428	0.22517	0.2648	0.3211	0.48153	0.48337	0.54888	0.55721	0.70119	0.71607	0.77513	0.71792	0.73207	0.57497
XII-603	1	-0.02504	-0.08322	-0.09521	-0.04266	-0.0255	-0.07045	0.0306	-0.01831	-0.03583	-0.08757	-0.07075	-0.0232	-0.00288	-0.0583	-0.15529	-0.15915	-0.1954	-0.3221	-0.38243	-0.31328	-0.33822	-0.38243	-0.38243	-0.41086	-0.41086	-0.42294	-0.43205	-0.54437	-0.51917	-0.37616	-0.44359	-0.48535	-0.49674	-0.48842	-0.42046	-0.40775	-0.49583	-0.49408	-0.37948	-0.28951	-0.37217	-0.37651	-0.28637	-0.23507	-0.15821	-0.18855	-0.17074	-0.13177
XII-660	1	-0.08807	-0.01888	-0.02274	-0.01485	0.01511	-0.02012	0.00452	-0.02279	-0.03042	0.05202	0.11611	0.16964	0.13961	0.13492	0.12988	0.19585	0.19653	0.23299	0.22505	0.21184	0.17054	0.16453	0.21184	0.25621	0.27807	0.34135	0.24564	0.29517	0.34477	0.3631	0.29396	0.34065	0.27502	0.2255	0.21643	0.12078	0.04435	0.09004	-0.07456	0.02425	0.02597	-0.07595	-0.14315	0.05429	0.13486	0.17533	0.15962	0.16781
XII-745	3	0.68342	0.74914	0.86773	0.75874	0.62719	0.53527	0.42411	0.30172	0.25121	0.17989	0.10072	-0.05504	-0.22417	-0.22417	-0.33315	-0.31259	-0.51207	-0.58147	-0.74603	-0.81777	-0.74603	-0.81777	-0.77462	-0.78336	-0.78136	-0.69136	-0.7324	-0.5457	-0.4689	-0.34327	-0.31654	-0.28534	-0.21057	-0.18921	-0.07896	-0.07585	0.00196	0.03392	0.08999	0.12658	0.14324	0.11596	0.14082	0.14079	0.14351	0.15342	0.16966	0.21458
XII-889	2	-0.09235	-0.15895	-0.2107	-0.13575	-0.05074	-0.01779	0.01751	-0.01825	0.07553	0.08299	0.11201	0.09396	0.1272	0.12217	0.12191	0.11151	0.07436	0.11151	0.07436	-0.0288	-0.01459	-0.04688	-0.00552	-0.03785	-0.11025	-0.17662	-0.15827	-0.19342	-0.23022	-0.20571	-0.21218	-0.29947	-0.38101	-0.38514	-0.34126	-0.30405	-0.36853	-0.36853	-0.35406	-0.23009	-0.17305	-0.0818	-0.05238	0.12286	0.16591	0.12336	0.07889	0.18573
XII-1007	1	-0.51903	-0.39946	-0.34145	-0.13703	-0.10051	-0.01402	0.09925	0.1805	0.27757	0.27544	0.3144	0.23326	0.25448	0.1805	0.1567	0.11486	0.12023	0.2609	0.3253	0.31732	0.31438	0.31732	0.36695	0.35958	0.44126	0.4514	0.41096	0.40199	0.24367	0.154	0.03697	0.0224	-0.07191	-0.23728	-0.28842	-0.34532	-0.54181	-0.6708	-0.7216	-0.6789	-0.71189	-0.65725	-0.61484	-0.55509	-0.46297	-0.45469	-0.41196	-0.29439
XII-1014	1	0.25685	0.29876	0.27221	0.26894	0.29603	0.29975	0.22769	0.2599	0.16914	0.07222	0.06543	-0.0041	-0.01901	-0.04783	-0.0464	-0.0983	-0.10972	-0.09392	-0.0983	-0.0122	0.02375	0.07804	0.04261	0.05419	0.07241	0.08106	0.13592	0.15142	0.13592	0.20185	0.22679	0.23086	0.20651	0.25631	0.2896	0.30916	0.26708	0.29813	0.30519	0.33032	0.39737	0.40456	0.4069	0.28537	0.37766	0.14962	0.20811	0.0755
XII-1024	1	-0.45316	-0.42111	-0.19614	-0.25251	-0.10519	-0.02409	0	0.0117	0.05727	0.14333	0.19279	0.21562	0.21562	0.18611	0.25027	0.29151	0.29151	0.32809	0.08927	0.1992	0.16064	0.08512	-0.07408	-0.14112	-0.33313	-0.5014	-1.44626	-1.57939	-1.70408	-1.46624	-1.54001	-1.44695	-1.29753	-1.22623	-1.2172	-1.16296	-1.22623	-0.91006	-0.77761	-0.7391	-0.62181	-0.59146	-0.36313	-0.2806	-0.17554	-0.1347	-0.0859	0.09959
XIII-32	2	-0.26366	-0.32757	-0.34393	-0.30032	-0.44588	-0.44655	-0.43143	-0.40642	-0.34557	-0.21218	-0.18134	-0.11016	-0.00483	-0.01607	-0.00759	0.03807	0.23625	0.23625	0.31	0.35155	0.2535	0.28045	0.26087	0.2562	0.27299	0.26543	0.2893	0.22069	0.23609	0.17674	0.18327	0.20492	0.11967	-0.02188	0.03033	-0.04978	-0.14795	-0.1697	-0.19441	-0.15217	-0.05167	-0.03747	-0.02512	-0.04447	0.047	0.05041	0.1268	0.2014
XIII-94	2	-1.42223	-1.51992	-1.51785	-1.40484	-1.23266	-1.0653	-0.97211	-0.82486	-0.8134	-0.64512	-0.37951	-0.09514	0.11337	0.19444	0.1802	0.19032	0.2794	0.39515	0.43161	0.4677	0.43602	0.42094	0.52141	0.454	0.44281	0.37741	0.52334	0.46651	0.47058	0.43262	0.3431	0.24499	0.24879	0.03753	-0.07367	-0.27419	-0.33658	-0.40079	-0.48615	-0.54529	-0.54009	-0.48847	-0.55725	-0.62102	-0.61435	-0.56716	-0.40714	-0.30886
XIII-137	2	-0.82132	-0.96036	-0.92362	-0.92928	-0.86729	-0.80277	-0.80997	-0.87354	-0.68089	-0.34104	-0.07934	0	0.10921	0.16506	0.16449	0.06485	-0.03261	-0.21696	-0.09885	0.03436	0.00097	0.02843	-0.00151	-0.01258	-0.00737	-0.02903	-0.0644	-0.07039	0.0042	-0.00662	-0.10985	-0.08864	-0.07002	-0.08276	-0.05138	-0.06389	-0.05968	0.02853	0.03814	0.05762	0.09682	0.16993	0.1338	0.17834	0.14399	0.32083	0.28013	0.3464
XIII-263	3	0.13804	0.13615	0.13804	0.12071	0.02659	0.0314	-0.05268	-0.00908	-0.14781	-0.2598	-0.36611	-0.36049	-0.46554	-0.45013	-0.44936	-0.38584	-0.47507	-0.47507	-0.52743	-0.48698	-0.38347	-0.33334	-0.33042	-0.29848	-0.26878	-0.26978	-0.21066	-0.10429	-0.07295	-0.04867	-0.00558	-0.02709	0.01492	0.04564	0.12644	0.20163	0.20485	0.26067	0.24604	0.26307	0.28853	0.29048	0.27655	0.22834	0.13004	0.08406	-0.09772	-0.16639
XIII-287	1	-0.37904	-0.30278	-0.30608	-0.43337	-0.4101	-0.30278	-0.21814	-0.1608	-0.13245	-0.11412	-0.10438	-0.14149	-0.21254	-0.08327	-0.0679	-0.08283	-0.09038	-0.05091	-0.09524	-0.02017	0.00194	0.05481	0.05653	0.06864	0.05234	0.08006	0.08621	0.04707	-0.02653	0.03307	-0.00633	-0.04567	-0.01213	-0.01568	-0.11747	-0.20639	-0.0314	-0.05092	0.03595	0.0714	0.07464	0.1401	0.14692	0.05772	0.06206	0.05063	0.09688	0.10793
XIII-371	3	0.04122	0.04288	-0.09318	0.01284	-0.04805	0.01878	0.04961	-0.00694	0.05412	0.08669	0.10388	0.08669	0.026	0.10136	0.08945	0.10136	0.18985	0.19368	0.22571	0.28544	0.36229	0.39232	0.51187	0.55576	0.6117	0.5855	0.5654	0.42685	0.50736	0.40921	0.31329	0.21886	0.21997	0.18192	0.13439	0.05029	0.09056	0.03045	0.02055	-0.07595	-0.09627	-0.12996	-0.10021	-0.17924	-0.2044	-0.25162	-0.30339	-0.29886
XIII-468	1	0.06828	0	-0.02606	-0.1678	-0.17277	-0.098	-0.04653	-0.04857	-0.02557	-0.03444	-0.00705	-0.11431	-0.08241	-0.11231	-0.00279	0.00074	0.01519	-0.00336	0.03274	0.07716	0.22003	0.25395	0.26343	0.26395	0.27058	0.25604	0.28583	0.31396	0.33056	0.3152	0.29633	0.15596	0.16387	0.06109	0.1004	0.01023	0.03684	0.01294	-0.04162	-0.05407	-0.14288	-0.30325	-0.26595	-0.31862	-0.23704	-0.17796	-0.20453	-0.28101
XIII-536	2	0.07108	0.26719	0.44389	0.26544	0.1744	0.15029	0.14292	0.20618	0.24281	0.1744	0.21189	0.1239	0.14656	0.06531	0.11572	-0.02304	-0.21717	-0.38396	-0.55164	-0.67886	-0.84516	-0.75367	-0.78012	-0.70526	-0.69467	-0.77644	-0.73184	-0.60266	-0.56753	-0.46385	-0.33442	-0.12743	-0.24544	-0.12743	0.03439	0.1861	0.24398	0.37089	0.35755	0.36791	0.36791	0.34359	0.28787	0.26901	0.21673	0.17116	0.14159	0.05568
XIII-611	1	0.35659	0.42774	0.43519	0.50343	0.50714	0.33048	0.30565	0.31161	0.19706	0.19706	0.13847	0.13847	0.1456	0.10897	-0.04695	-0.12763	-0.33708	-0.42034	-0.61573	-0.6065	-0.755	-0.87397	-0.93573	-0.99298	-0.88586	-0.70529	-0.64265	-0.39413	-0.34538	-0.27666	-0.16578	-0.12715	-0.06917	-0.01558	0.06804	0.07946	0.2004	0.13134	0.12379	0.12379	0.1808	0.13611	0.15825	0.19457	0.15825	0.11488	0.16246	0.10147
XIII-635	1	-0.05695	-0.04255	-0.04684	-0.07706	-0.06015	-0.05695	0.00657	0.03031	0.06641	0.11739	0.10381	0.17659	0.17038	0.14179	0.08139	0.20036	0.14907	0.07248	0.11501	0.13904	0.10872	0.07869	0.05262	0.04328	0.09172	0.10712	0	-0.02849	-0.04319	-0.1127	-0.05881	0.11443	0.08699	0.03495	0.04839	0.03994	-0.02313	-0.05776	-0.02313	-0.01799	0.01075	0.08029	0.00425	0.05782	0.0249	0.03378	0.00467	0.09927
XIII-649	1	-0.02459	-0.10296	-0.12553	-0.18806	-0.15662	-0.1242	-0.08327	-0.0776	-0.11989	-0.09204	-0.15854	-0.15677	-0.20385	-0.12711	-0.12721	-0.17269	-0.3054	-0.34203	-0.29194	-0.24631	-0.2241	-0.16161	-0.19835	-0.16057	-0.26248	-0.12175	0	-0.03162	0.00347	-0.02283	-0.01951	-0.04717	-0.0263	-0.0014	-0.0229	-0.01951	-0.10198	-0.10885	-0.07409	-0.13584	-0.13468	-0.20414	-0.1882	-0.12055	-0.08956	-0.05481	-0.07678	-0.0339
XIII-758	1	-0.97643	-0.87253	-0.81934	-0.73516	-0.82913	-0.84486	-0.88107	-0.81886	-0.89523	-0.8548	-0.99014	-0.91877	-0.9247	-0.83913	-0.85054	-0.75339	-0.62543	-0.80338	-0.80251	-0.75844	-0.8117	-0.86388	-0.84893	-0.8406	-0.8928	-0.88567	-0.98142	-1.05284	-1.03381	-1.02544	-1.00544	-0.8813	-0.74825	-0.65618	-0.42788	-0.46124	-0.56491	-0.50469	-0.41257	-0.32098	-0.23827	-0.15886	-0.29346	-0.27148	-0.40052	-0.44545	-0.44175	-0.5112
XIII-773	1	0.22805	0.17277	0.20229	0.13323	0.12466	0.17109	0.0721	0.13386	0.12062	0.09976	0.09976	0.0314	-0.01656	-0.09534	-0.09534	-0.14924	-0.26111	-0.30753	-0.38272	-0.38442	-0.39896	-0.42369	-0.44834	-0.42369	-0.45231	-0.51589	-0.46395	-0.42593	-0.54192	-0.56851	-0.51031	-0.4025	-0.47684	-0.43153	-0.27483	-0.21282	-0.20434	-0.12588	-0.10516	-0.00487	0.0478	0.13557	0.12817	0.27148	0.29436	0.30709	0.32647	0.3242
XIII-805	1	-1.28156	-1.1999	-0.89308	-0.83132	-0.89308	-0.76553	-0.67888	-0.57443	-0.45408	-0.41767	-0.44318	-0.3483	-0.21767	-0.1781	-0.21533	-0.16399	-0.18362	-0.1347	-0.07765	-0.04639	0.09084	0.16724	0.21159	0.30682	0.17928	0.16724	0.16817	0.1946	0.15436	0.14818	0.15149	0.07526	0.02868	-0.04498	-0.04448	-0.04103	-0.07526	-0.14384	-0.14869	-0.2692	-0.28824	-0.37871	-0.46962	-0.48219	-0.55708	-0.53997	-0.60354	-0.4591
XIII-815	2	0.33487	0.26431	0.27122	0.21916	0.17866	0.1325	0.07372	0.01856	-0.0523	-0.08457	-0.1092	-0.11459	-0.23264	-0.2787	-0.2782	-0.29966	-0.38247	-0.37445	-0.36673	-0.35964	-0.27375	-0.22837	-0.19212	-0.1497	-0.06983	-0.11031	-0.05091	-0.07901	-0.02408	0.02126	0.08097	0.11952	0.19177	0.23087	0.33357	0.29617	0.28385	0.2824	0.29781	0.28385	0.29781	0.29065	0.14559	0.21145	0.09822	-0.02053	-0.04154	-0.06295
XIII-898	2	0.11143	0.13527	0.11143	-0.03464	-0.04105	-0.03378	-0.04355	-0.11794	-0.10647	-0.11794	-0.14396	-0.14396	-0.10328	-0.17698	-0.12087	-0.28011	-0.37506	-0.47272	-0.57425	-0.72224	-1.06595	-1.2945	-1.36829	-1.21279	-1.28804	-1.24345	-1.22939	-1.24991	-1.1691	-0.90784	-0.75408	-0.41078	-0.32705	-0.13403	-0.1672	-0.00444	0.02061	0.12684	0.14298	0.29966	0.32921	0.4211	0.42714	0.45145	0.44315	0.50735	0.5311	0.55348
XIV-29	1	-0.35316	-0.31592	-0.32318	-0.27455	-0.24143	-0.12694	-0.04505	-0.00098	0.04478	-0.00248	-0.01797	-0.08316	-0.01797	0.04521	0	0	-0.06907	-0.13302	-0.17434	-0.3207	-0.23036	-0.23036	-0.30078	-0.55888	-0.5904	-0.67179	-0.7881	-0.69906	-0.56298	-0.63337	-0.44889	-0.38596	-0.35254	-0.16398	0.06904	-0.0277	0.09905	0.16171	0.25737	0.21092	0.21066	0.16688	0.21821	0.20457	0.22102	0.22444	0.24139	0.25818
XIV-62	1	0.13208	0.22529	0.32801	0.35784	0.38453	0.33148	0.38333	0.46709	0.55707	0.64092	0.55788	0.47323	0.43792	0.4497	0.40368	0.43792	0.42098	0.36647	0.3011	0.22832	0.18912	0.17218	0.10561	0.00889	-0.0745	-0.13012	-0.17303	-0.21393	-0.2398	-0.30025	-0.27997	-0.27831	-0.30194	-0.29085	-0.19696	-0.14663	-0.14203	-0.16835	-0.12432	-0.14557	-0.10075	-0.10301	-0.02736	0.00668	0.08297	0.11584	0.16382	0.18546
XIV-90	3	0.21058	0.20084	0.19982	0.23166	0.33089	0.32735	0.38138	0.40494	0.36461	0.31822	0.16989	0.17166	0.1267	0.03989	-0.0946	-0.22026	-0.51258	-0.76056	-1.00384	-1.08261	-1.37055	-1.46116	-1.41111	-1.46002	-1.25329	-1.11013	-1.20918	-0.80157	-0.58187	-0.28274	-0.22948	-0.06286	0.02497	0.05597	0.09069	0.13975	0.19476	0.21598	0.26591	0.26065	0.28037	0.2753	0.25127	0.20837	0.22985	0.25526	0.25227	0.18136
XIV-170	1	0.09311	0.09922	0.10815	0.07473	0.15516	0.13016	0.15516	0.16344	0.13016	0.06871	0.17503	0.21609	0.23402	0.2564	0.18933	0.19931	0.19176	0.10673	-0.01579	-0.05584	-0.12888	-0.31668	-0.43159	-0.48229	-0.48987	-0.5625	-0.71978	-0.75532	-0.8246	-0.88487	-0.81248	-0.74985	-0.68315	-0.54345	-0.45178	-0.36766	-0.30688	-0.28756	-0.16084	-0.01435	0.13006	0.20284	0.23122	0.2252	0.23122	0.23824	0.19666	0.20426
XIV-196	1	0.06413	0	0.01116	-0.018	-0.01922	0.07142	0.08716	0.07042	0.15038	0.21125	0.23769	0.38073	0.45211	0.50203	0.4914	0.4764	0.42811	0.42949	0.44593	0.42925	0.31644	0.31644	0.19819	0.03003	0.01523	0.06367	0.16401	0.22678	0.30233	0.29041	0.28068	0.29659	0.30346	0.37764	0.40566	0.40235	0.36424	0.30477	0.28865	0.20638	0.15253	0.13512	0.07609	0.03319	0.00717	0.00987	0.00794	0.07468
XIV-250	2	-0.44002	-0.43252	-0.34346	-0.18626	-0.07812	-0.03905	-0.04094	0.04823	-0.00718	0.15032	0.03497	0.01896	-0.11091	-0.28107	-0.33374	-0.50906	-0.47506	-0.61175	-0.52722	-0.64283	-0.76863	-0.73223	-0.81509	-0.80863	-0.96448	-1.02303	-1.1375	-0.94579	-0.91648	-0.96491	-0.85982	-0.55478	-0.42234	-0.26932	-0.24439	-0.02582	-0.12445	0.03672	0.05161	0.05485	0.08409	0.07507	0	0.00157	0.04086	0.13644	0.25318	0.17759
XIV-280	4	-0.01145	-0.26327	-0.49759	-0.6095	-0.62555	-0.79174	-0.89119	-0.8731	-1.06569	-1.24335	-1.35301	-1.43463	-1.40087	-1.30656	-1.31212	-1.18051	-0.98786	-0.78235	-0.67042	-0.50114	-0.39047	-0.09304	0.05416	0.17892	0.16705	0.26527	0.22861	0.27028	0.24124	0.24995	0.24995	0.28568	0.29448	0.26957	0.32259	0.30922	0.41504	0.37626	0.45066	0.33711	0.31615	0.11294	0.07366	0.14886	0.07296	-0.09333	-0.10974	-0.3416
XIV-322	4	0.22774	0.21081	0.1892	0.21749	0.24622	0.23417	0.29749	0.25393	0.2615	0.19284	0.15959	0.08464	0.07963	0	-0.0238	-0.03662	-0.25137	-0.16382	-0.09542	0	0	0.16838	0.09926	0.16829	0.16829	0.22003	0.15514	0.31738	0.33319	0.38727	0.31915	0.33319	0.31668	0.37193	0.32468	0.27374	0.2604	0.26929	0.22424	0.18806	0.14417	0.00662	0	-0.05247	-0.05825	-0.24251	-0.26326	-0.39789
XIV-412	4	0.18028	0.18268	0.2543	0.25712	0.2543	0.16656	0.20825	0.15828	0.11635	0.10148	0.01318	-0.0595	-0.05604	-0.24568	-0.18957	-0.31444	-0.35551	-0.37386	-0.46322	-0.48317	-0.50357	-0.47308	-0.43032	-0.34873	-0.25165	-0.27816	-0.08726	0.0463	0.0463	0.19972	0.22559	0.39799	0.39641	0.35327	0.32577	0.24074	0.29592	0.3038	0.36672	0.37615	0.31686	0.2909	0.17056	0.08865	0.10177	-0.03776	0.04446	-0.0353
XIV-449	1	-1.15532	-1.0847	-0.51498	-0.34927	-0.25619	-0.18473	0.08504	0.28317	0.31411	0.35269	0.33108	0.33108	0.33611	0.36123	0.37632	0.35286	0.40941	0.31792	0.21305	0.20629	0.18132	0.15597	0.09886	-0.0425	-0.05791	-0.11291	-0.17956	-0.26726	-0.2715	-0.31311	-0.35634	-0.38804	-0.3965	-0.4403	-0.34714	-0.44427	-0.42734	-0.35726	-0.39558	-0.35199	-0.41036	-0.33164	-0.30076	-0.27898	-0.25768	-0.13293	-0.08507	-0.00122
XIV-499	3	-0.55831	-0.3386	-0.24358	-0.15129	-0.00412	0.02363	0.12937	0.14399	0.13322	0.13322	0.25627	0.28193	0.26504	0.29546	0.29161	0.22981	0.07773	0.12846	0.0677	0.09352	-0.03	-0.04389	-0.33726	-0.41455	-0.39465	-0.46218	-0.54749	-0.58344	-0.72215	-0.9419	-1.00799	-1.06165	-1.15701	-1.20129	-1.10549	-1.15443	-0.9482	-0.87447	-0.80978	-0.71321	-0.47695	-0.31786	-0.12894	-0.09984	0.03478	-0.08217	-0.01633	-0.08563
XIV-546	2	-0.13253	0	0	-0.0292	0	-0.10149	-0.19934	-0.17225	-0.15084	-0.08811	-0.0636	-0.07577	-0.03924	-0.06513	0.08634	0.0686	0.10476	0.10886	0.09127	0.09551	0.06712	0.04606	0.06838	0.01394	0.09291	0.10488	0.1543	0.199	0.29139	0.27771	0.26149	0.19037	0.23902	0.22445	0.23504	0.21295	0.15255	-0.02463	-0.01785	-0.10138	-0.08388	-0.11747	-0.08388	-0.13663	-0.10729	0.04395	0.11806	0.24134
XIV-610	2	0.13988	0.21943	0.13061	0.14908	0.20055	0.20897	0.35207	0.3401	0.35073	0.30735	0.28187	0.17707	0.10135	0.17707	0.20753	0.14603	0.13416	0.01694	-0.07012	-0.07829	-0.06272	-0.04845	-0.05509	-0.01523	-0.12648	-0.2205	-0.24808	-0.25955	-0.27531	-0.26555	-0.34637	-0.42631	-0.37622	-0.29084	-0.32924	-0.11292	-0.13052	-0.138	-0.11292	-0.14324	-0.01909	0.07088	0.25678	0.32108	0.33713	0.36873	0.31587	0.31587
XIV-636	2	-0.848	-0.71217	-0.69645	-0.38126	-0.33052	-0.11356	-0.0433	0.05914	0.02226	0.07948	0.08407	0.34166	0.32593	0.44168	0.47169	0.30953	0.3212	0.28606	0.20219	0.15499	0.14166	0.08812	-0.06278	-0.17544	-0.22239	-0.30877	-0.38168	-0.59477	-0.64416	-0.66833	-0.72792	-0.82912	-0.8512	-0.8512	-0.72792	-0.73646	-0.73646	-0.70166	-0.63309	-0.59732	-0.67004	-0.55193	-0.59414	-0.44606	-0.42276	-0.19931	-0.1006	-0.06763
XIV-692	1	-1.3189	-1.29349	-1.27462	-1.23366	-1.27462	-1.17779	-1.22952	-1.25449	-1.58496	-1.65772	-1.56359	-1.33507	-1.3681	-1.02106	-0.70804	-0.39927	-0.3409	-0.12663	-0.04443	0.07543	0.13339	0.07853	0.10792	0.06711	0.03427	0.00371	-0.00994	-0.10419	-0.12729	-0.16316	-0.41366	-0.51756	-0.60419	-0.7446	-0.85206	-0.86926	-1.01646	-1.11443	-1.24333	-1.33739	-1.33739	-1.30477	-1.28367	-1.32787	-1.02989	-0.80597	-0.96523	-0.87447
XV-36	4	0.06582	0.11912	0.1345	0.15002	0.19685	0.30429	0.2439	0.31937	0.35175	0.35175	0.39236	0.34168	0.26609	0.18636	0.16015	0.15537	0.06101	0.11219	0.13647	0.14622	0.16392	0.13082	0.16128	0.22104	0.26637	0.31673	0.26572	0.32273	0.25945	0.14527	0.08777	0.04839	-0.01384	-0.07696	-0.08618	-0.12802	-0.17834	-0.18501	-0.10426	-0.16759	-0.12396	-0.11015	-0.05551	-0.03316	0.01379	0.00242	-0.00853	0.0335
XV-73	1	0.07623	0.04298	0.0797	0.07933	0.12742	0.07179	0.07928	0.11807	0.10716	0.05994	-0.02812	-0.03743	-0.06677	-0.02032	-0.01603	0.04425	0.03466	0.02315	0.08603	0.09277	0.10901	0.12799	0.14224	0.17732	0.14224	0.14224	0.13088	0.13936	0.05783	-0.01596	-0.07529	-0.12207	-0.09747	-0.12207	-0.13174	-0.22078	-0.22954	-0.2811	-0.27323	-0.25417	-0.23634	-0.1887	-0.14141	-0.11473	-0.01971	0.09103	0.12202	0.12501
XV-85	2	-0.34391	-0.32211	-0.34057	-0.17562	-0.16885	0.00294	0.08892	0.18253	0.1569	0.21895	0.23875	0.23603	0.28155	0.44573	0.3912	0.48972	0.45418	0.28067	0.23742	0.21506	0.15011	0.14362	0.14648	0.05896	-0.07694	-0.22874	-0.30832	-0.42711	-0.38477	-0.38477	-0.3869	-0.3433	-0.42065	-0.42065	-0.44597	-0.48279	-0.43394	-0.36862	-0.35245	-0.29465	-0.2859	-0.16496	-0.15892	-0.01982	0.03695	0.1334	0.1967	0.22306
XV-167	2	-0.06322	-0.14872	-0.0155	-0.02466	-0.07057	0.14074	0.37609	0.4816	0.49893	0.52852	0.5313	0.43098	0.46935	0.26202	0.17987	0.0638	-0.15937	-0.17538	-0.39971	-0.46068	-0.49672	-0.65792	-0.55485	-0.62946	-0.54359	-0.60181	-0.50635	-0.33944	-0.35109	-0.32603	-0.31926	-0.24991	-0.26389	-0.17139	-0.07136	-0.06416	-0.02541	-0.08073	-0.14656	-0.06236	-0.0566	-0.0913	-0.08602	-0.08602	-0.08602	-0.13315	-0.19463	-0.17847
XV-278	4	0.38881	0.32563	0.28778	0.36284	0.28778	0.30475	0.23803	0.14157	-0.01536	-0.01519	-0.21613	-0.24778	-0.43986	-0.5323	-0.57174	-0.68095	-0.7234	-0.70241	-0.61667	-0.668	-0.69359	-0.72478	-0.76311	-0.76981	-0.77429	-0.7472	-0.61951	-0.4631	-0.33077	-0.24017	-0.14845	-0.10453	-0.04961	0.03562	-0.01858	-0.0106	0.09077	0.20423	0.23176	0.28911	0.24311	0.32138	0.17627	0.07923	-0.00083	-0.03166	-0.39319	-0.37113
XV-337	2	0.34447	0.39786	0.45263	0.47672	0.42986	0.35772	0.32875	0.42658	0.42658	0.58277	0.52335	0.36773	0.24813	0.07585	-0.08475	-0.17019	-0.18953	-0.28979	-0.39067	-0.354	-0.3781	-0.32608	-0.20329	-0.21319	-0.05227	0.02258	0.10368	0.09871	0.10448	0.1532	0.22556	0.18044	0.22556	0.24223	0.28797	0.21573	0.20966	0.20283	0.23494	0.23948	0.22458	0.23445	0.28081	0.32094	0.28081	0.35078	0.37586	0.38519
XV-437	4	-0.46421	-0.49759	-0.64576	-0.65236	-0.61751	-0.6257	-0.5968	-0.46778	-0.54447	-0.53408	-0.59977	-0.61761	-0.70627	-0.63037	-0.61803	-0.66085	-0.53509	-0.63973	-0.58401	-0.5207	-0.52607	-0.54703	-0.36799	-0.20531	-0.15364	-0.05308	0.19105	0.25432	0.29359	0.32771	0.379	0.49976	0.6127	0.5444	0.43841	0.43666	0.41504	0.27602	0.18966	0.10199	-0.05047	-0.07565	-0.25044	-0.28912	-0.42869	-0.46179	-0.49129	-0.58684
XV-490	1	0.09245	0.2624	0.35962	0.36285	0.34548	0.44009	0.41977	0.46082	0.44246	0.46878	0.46352	0.34892	0.33453	0.33189	0.27983	0.22406	0.07451	-0.02289	-0.32285	-0.43895	-0.54305	-0.60774	-0.66661	-0.94935	-0.99373	-1.10478	-1.12535	-1.0727	-0.94608	-0.83326	-0.71239	-0.68949	-0.60459	-0.52915	-0.2563	-0.19742	0.06336	0.17259	0.23616	0.14893	0.15629	0.07058	0.2898	0.3552	0.23477	0.05865	0	-0.00758
XV-567	1	0.08403	0.1186	0.10417	0.1537	0.24393	0.15561	0.18068	0.21725	0.23596	0.2788	0.31916	0.34558	0.3259	0.25475	0.25475	0.26385	0.29669	0.30607	0.216	0.15749	0.08927	-0.01974	-0.10374	-0.15696	-0.17914	-0.25598	-0.18619	-0.17836	-0.22118	-0.26441	-0.26432	-0.27852	-0.23312	-0.19138	-0.07751	-0.07609	0.06151	0.10163	0.15845	0.24727	0.32107	0.31123	0.28419	0.28774	0.29116	0.24897	0.37857	0.37797
XV-657	1	0.00095	-0.10913	-0.17809	-0.06319	0.07327	0.08428	0.17236	0.25091	0.21723	0.1334	0.09918	0.06155	0.05297	0.07756	-0.05478	-0.23658	-0.30183	-0.4291	-0.47393	-0.46918	-0.47393	-0.52047	-0.47393	-0.46536	-0.38716	-0.36416	-0.34872	-0.34686	-0.30604	-0.24224	-0.17683	-0.09972	-0.0553	-0.0135	0.04304	-0.05047	-0.10327	-0.13997	-0.11428	-0.09053	-0.10557	-0.11188	-0.13042	-0.11428	-0.14684	-0.15884	-0.17163	-0.17895
XV-730	1	-0.32875	-0.38212	-0.36123	-0.29994	-0.25844	-0.1502	-0.17505	-0.08044	-0.04051	-0.10598	-0.04406	-0.07683	-0.00809	0.04979	-0.04406	-0.03613	-0.1041	-0.02289	0.00392	0.1243	0.1243	0.05875	0.08186	0.08477	0.07018	0.11342	0.10706	0.11761	0.16848	0.08721	0.06079	0.04778	0.0858	0.13804	0.13388	0.08904	0.09301	0.07785	0.08083	0.02642	-0.02243	-0.04223	-0.0156	-0.03671	-0.03671	-0.08864	0.00555	-0.02915
XV-767	2	-0.20002	-0.20002	-0.22859	-0.27338	-0.33656	-0.21699	-0.1508	-0.01206	0.04206	0.10717	0.21419	0.22901	0.22901	0.27717	0.31512	0.18806	0.08902	-0.05438	-0.15645	-0.25686	-0.30696	-0.37405	-0.54798	-0.59918	-0.48946	-0.3582	-0.19772	-0.11733	0.0083	0.02103	0.11143	0.12366	0.14062	0.21835	0.27223	0.18042	0.11228	0.13654	-0.02596	0.05926	0.11618	0.05828	0.02902	0.10627	0.16764	0.27645	0.39448	0.46162
XV-783	1	-0.18868	-0.09124	-0.0797	-0.02046	0.00567	0.04919	0.13776	0.11176	0.18842	0.13795	0.20141	0.16964	0.18696	0.18644	0.21516	0.11885	0.10273	0.05663	0.03074	-0.10349	-0.16103	-0.27824	-0.3129	-0.46079	-0.45861	-0.60122	-0.48445	-0.5758	-0.55531	-0.54734	-0.54931	-0.48146	-0.40676	-0.31018	-0.29496	-0.31213	-0.21915	-0.18015	-0.08032	-0.02527	0.00232	0.02267	0.0217	0.04401	0.06591	0.15901	0.15901	0.19067
XV-874	2	-0.43443	-0.24542	-0.29387	-0.04028	0.15442	0.18099	0.24433	0.31759	0.24038	0.35748	0.37965	0.47888	0.40477	0.3261	0.33359	0.25371	0.23551	0.16788	0.1573	0.00223	-0.01173	-0.06727	-0.08777	-0.21515	-0.32729	-0.51354	-0.61657	-0.80285	-0.78306	-0.72486	-0.6815	-0.61743	-0.55042	-0.45685	-0.23173	-0.03636	-0.02297	0	0.09925	0.03043	0.13695	0.11537	0.13776	0.14033	0.18389	0.11537	0.08622	0.12391
XV-908	2	-0.01474	-7.00E-04	-0.01474	-0.11653	-0.17178	-0.22223	-0.23015	-0.17948	-0.14753	-0.43258	-0.46494	-0.61731	-0.70695	-0.70758	-0.70508	-0.63082	-0.78995	-0.67416	-0.72287	-0.69057	-0.67486	-0.64902	-0.59929	-0.44042	-0.45717	-0.25032	-0.10846	0.00888	0	-0.03425	-0.05905	0	0.09525	0.06829	0.06829	0.02209	-0.02421	-0.24924	-0.27253	-0.28614	-0.20183	-0.21388	-0.20304	-0.3046	-0.0828	-0.29429	-0.08154	-0.1933
XV-982	2	-0.80948	-0.75368	-0.83038	-0.90392	-0.9343	-0.70319	-0.64271	-0.63834	-0.55035	-0.47621	-0.39561	-0.47558	-0.44365	-0.48218	-0.38983	-0.34748	-0.39929	-0.49088	-0.52602	-0.64959	-0.85586	-0.97937	-1.1491	-1.30646	-1.30391	-1.67737	-1.90689	-2.32678	-2.40589	-2.70526	-2.6445	-2.61863	-2.88241	-2.81332	-2.74299	-2.62886	-2.32599	-1.8435	-1.49677	-1.26766	-1.19442	-1.16992	-1.07535	-0.77959	-0.63804	-0.47671	-0.38048	-0.18393
XV-1054	1	0.15237	0.20057	0.25518	0.25518	-0.05565	-0.23372	-0.52935	-0.49101	-0.53655	-0.55813	-0.65754	-0.80077	-0.86755	-0.89651	-0.92574	-0.90103	-0.90796	-0.98946	-1.06634	-1.21941	-1.26156	-1.25271	-1.1245	-1.14338	-0.95561	-0.88054	-0.80193	-0.72673	-0.56294	-0.57109	-0.46723	-0.34718	-0.23575	-0.33896	-0.18893	-0.24079	-0.29546	-0.27505	-0.10105	-0.08775	-0.0644	-0.04514	0.03909	-0.01997	0.09322	0.12564	0.06087	0.22109
XVI-43	1	0.24817	0.20735	0.30222	0.23128	0.22146	0.10275	0.10677	0.03434	-0.01606	-0.09153	-0.13688	-0.20507	-0.15566	-0.26974	-0.36793	-0.39981	-0.44057	-0.5312	-0.55675	-0.55315	-0.53538	-0.4879	-0.37799	-0.34915	-0.2741	-0.12218	-0.14303	-0.07028	0.14721	0.21065	0.26018	0.33809	0.26484	0.28591	0.20046	0.20081	0.18767	0.20489	0.35235	0.27842	0.21337	0.1917	0.21406	0.23802	0.19091	0.16549	0.17672	0.13916
XVI-73	2	-0.02808	-0.04263	0.00757	0.03653	0.12411	0.19785	0.22401	0.15682	0.22935	0.2579	0.24444	0.186	0.13551	0.18736	0.34575	0.26843	0.22979	0.18434	0.10372	0.07363	-0.02434	-0.0452	-0.06	-0.03739	-0.11863	-0.15325	-0.17532	-0.22801	-0.18447	-0.17828	-0.24309	-0.18548	-0.21759	-0.14552	-0.17998	-0.26589	-0.19372	-0.15693	-0.08806	-0.01549	-0.01442	-0.01549	0.03792	-5.00E-04	0.1361	0.19413	0.24063	0.22917
XVI-117	2	-0.04582	-0.02047	-0.06648	-0.07776	-0.0647	-0.06055	0.02559	0.11794	0.11002	0.10921	0.02436	-0.02233	-0.0423	-0.00237	0.06802	0.02436	0.00509	-0.05604	-0.08475	-0.0929	0.04312	-0.0763	-0.01517	-0.08283	-0.20786	-0.39396	-0.4387	-0.45814	-0.3861	-0.35683	-0.44431	-0.55972	-0.38141	-0.46957	-0.32491	-0.24149	-0.02658	0.08334	0.20699	0.16605	0.20699	0.39223	0.22095	0.22393	0.22942	0.15528	0.21224	0.29964
XVI-290	4	0.09506	0.06973	0.08548	0.02684	-0.04588	-0.09615	-0.11471	-0.22812	-0.30547	-0.39876	-0.48036	-0.4982	-0.71547	-0.74246	-0.87825	-1.00466	-1.32265	-1.28676	-1.34086	-1.1486	-1.01763	-0.69049	-0.42923	-0.21197	-0.02292	0.25084	0.30573	0.4076	0.46596	0.6181	0.53218	0.59359	0.48626	0.49379	0.49971	0.50323	0.47118	0.50583	0.4605	0.44057	0.36821	0.37779	0.37115	0.38148	0.37779	0.20155	0.09848	-0.02495
XVI-385	1	0.27696	0.37526	0.38247	0.46571	0.46461	0.45644	0.50075	0.39016	0.34514	0.35471	0.22331	0.1447	0.0703	-0.05577	-0.15015	-0.14825	-0.15107	-0.32895	-0.38398	-0.46078	-0.45596	-0.41384	-0.25187	-0.20588	-0.02995	0.04483	0.14911	0.25377	0.25001	0.28491	0.24228	0.25377	0.31362	0.31246	0.41626	0.39353	0.39007	0.24529	0.29034	0.30384	0.2956	0.2566	0.18798	0.20521	0.19911	0.15501	0.11988	0.23978
XVI-418	2	0.20957	0.24739	0.23439	0.20064	0.1564	0.07653	0.07491	0.06501	0.07775	0.00584	0.1177	0.12308	0.09785	0.1963	0.15105	0.11319	0.09423	0.08442	0.10294	0.05553	0.06923	-0.00273	-0.03465	0.08964	0.03673	0.08994	0.05963	-0.0177	-0.04435	-0.10033	-0.23554	-0.30103	-0.26767	-0.30234	-0.31065	-0.24271	-0.2547	-0.13622	-0.02852	-0.02707	0.13559	0.22508	0.30216	0.32329	0.34905	0.23925	0.17915	0.19514
XVI-457	2	0.19808	0.27236	0.30982	0.28674	0.23671	0.26999	0.30136	0.32426	0.2989	0.25485	0.29812	0.28915	0.13976	0.08464	0.06339	-0.04993	-0.04993	-0.11979	-0.09254	-0.07652	-0.0614	-0.21783	-0.22507	-0.07918	-0.07918	-0.07918	-0.12524	-0.09003	-0.39726	-0.43945	-0.56996	-0.52315	-0.56996	-0.52248	-0.44739	-0.43202	-0.31665	-0.25975	-0.17356	0.05134	0.10724	0.22152	0.2029	0.41089	0.36395	0.36187	0.36137	0.35538
XVI-512	2	0.39136	0.36055	0.31157	0.2764	0.20545	0.16428	0.17498	0.17475	0.13486	0.2514	0.25021	0.2514	0.21645	0.17856	0.08746	0.15671	0.01854	-0.02647	-0.04918	-0.06047	-0.55586	-0.74127	-1.07109	-1.09042	-1.05311	-1.07136	-1.26469	-1.23107	-1.0084	-0.93677	-0.61106	-0.67651	-0.53546	-0.49661	-0.32446	-0.3816	-0.36213	-0.32621	-0.24495	-0.34256	-0.21806	-0.29458	-0.06031	-0.11704	0.03636	-0.01451	0.14605	0.04644
XVI-564	2	0.18997	0.11642	0.25838	0.38639	0.33113	0.40783	0.38104	0.30785	0.25763	0.18488	0.306	0.28345	0.33678	0.27417	0.28129	0.30834	0.2447	0.2091	0.29871	0.23967	0.25099	-0.01749	-0.09929	-0.09929	-0.22091	-0.64689	-0.6349	-0.64689	-0.42908	-0.3581	-0.34816	-0.29793	-0.2771	-0.18275	-0.01756	0.00595	0.12749	0.10248	0.11368	0.13473	0.113	0.12003	0.15262	0.13348	0.13473	0.16369	0.17109	0.22118
XVI-565	2	-0.16719	-0.13592	-0.10715	0.00503	0.03533	0.07182	0.06279	0.15814	0.24208	0.24746	0.32101	0.40411	0.53646	0.52885	0.59721	0.57258	0.57342	0.52121	0.43097	0.31302	0.37908	0.33318	0.36257	0.02697	-0.09572	-0.16358	-0.34749	-0.41451	-0.35908	-0.37952	-0.46133	-0.49959	-0.38651	-0.43522	-0.34737	-0.30126	-0.33084	-0.20007	-0.19577	-0.20788	-0.23107	-0.1821	-0.16965	-0.17892	-0.20549	-0.08364	-0.08154	0.0468
XVI-634	2	0.32301	0.32012	0.2177	0.3109	0.25846	0.12177	0.17614	0.27291	0.13211	0.09403	0.13698	0.12814	0.12801	0.18008	0.07731	0.07639	0.18401	0.11606	0.05511	0.06543	0.06471	0.02176	0.0063	0.08581	0.05889	0.16802	0.23623	0.29827	0.1426	0.291	0.27632	0.28434	0.29649	0.2657	0.15316	0.24002	0.26663	0.14697	0.10236	0.05123	-0.04809	-0.21744	-0.19789	-0.26613	-0.28445	-0.37402	-0.54671	-0.7073
XVI-685	2	-0.02368	-0.09022	-0.10218	-0.1193	-0.03283	-0.03825	-0.02918	-0.02849	-0.14486	0.05247	-0.02734	0.00761	-0.06828	-0.06373	-0.08285	-0.15539	-0.15347	-0.20726	-0.20726	-0.19421	-0.22104	-0.12887	-0.11662	-0.03354	-0.02938	-0.02988	-0.06826	-0.06728	-0.05768	0	-0.03117	-0.07631	-0.14427	-0.22256	-0.24934	-0.24353	-0.1919	-0.22398	-0.18497	-0.16301	-0.14348	-0.06749	-0.01082	-0.00774	0.03789	0.05846	0.06732	0.11209
XVI-696	1	-0.48114	-0.34892	-0.28244	-0.25519	-0.23338	-0.16083	-0.06005	0.03097	0.15349	0.19848	0.31159	0.33104	0.46467	0.46789	0.49796	0.43861	0.54057	0.41279	0.38502	0.41747	0.45823	0.41747	0.3576	0.33947	0.3114	0.32898	0.30078	0.24285	0.19339	0.13604	0.05398	0.07344	0.09121	0.09538	0.04197	0.03467	-0.0157	-0.02794	-0.00874	0.00389	0.00397	-0.00706	-0.0666	-0.06137	-0.02176	-0.01726	0.04571	0.04455
XVI-749	1	0.36802	0.23981	0.16309	0.11905	-0.01263	-0.01263	-0.15978	-0.11155	-0.23718	-0.3101	-0.28393	-0.29412	-0.38623	-0.42501	-0.37816	-0.20949	-0.22939	-0.20163	-0.22939	-0.13186	-0.04877	-0.05356	0.03488	0.0174	0.09194	0.05609	0.0174	0.05752	0.11289	0.16223	0.17108	0.15985	0.14653	0.11536	0.11334	0.07599	0.05851	0.04432	-0.01133	-0.06223	-0.08866	-0.16304	-0.20974	-0.14943	-0.13561	-0.11481	-0.03417	0.1669
XVI-777	3	0.35989	0.4292	0.50462	0.56381	0.56126	0.57806	0.56126	0.49561	0.498	0.40157	0.35928	0.2707	0.18686	0.12208	0.09334	-0.04853	-0.27384	-0.40113	-0.40939	-0.53665	-0.56269	-0.63919	-0.90299	-1.0706	-1.18722	-1.30113	-1.30401	-1.40498	-1.52588	-1.90923	-2.14839	-1.98719	-1.96138	-1.81767	-1.54311	-1.04456	-0.88967	-0.68852	-0.39267	-0.30869	-0.28896	-0.16755	-0.14943	-0.03739	-0.03201	0.1232	0.08427	0.17306
XVI-843	4	-0.08448	-0.10368	-0.30172	-0.37613	-0.41298	-0.4544	-0.45332	-0.43949	-0.45818	-0.33174	-0.3205	-0.33616	-0.3369	-0.22294	-0.18738	-0.22505	-0.14783	-0.14223	-0.14002	-0.04823	-0.03657	-0.06225	-0.00599	0.07107	0.11838	0.13172	0.24174	0.29707	0.33867	0.43209	0.27545	0.29716	0.22918	0.20073	0.14836	0.09683	0.08023	0.05144	-0.0084	0.01256	0.02774	-0.02931	-0.05707	0.05786	0.1033	0.07838	0.01278	-0.07282
XVI-933	1	-1.44057	-1.72583	-2.02924	-1.95465	-2.4171	-2.24459	-2.43572	-2.27288	-2.27684	-2.23042	-2.28424	-2.33467	-2.39162	-2.35892	-2.23962	-2.10082	-2.1577	-2.11296	-2.26854	-2.17765	-2.20368	-1.9855	-1.85316	-1.84967	-1.81266	-1.87749	-2.0814	-1.99411	-1.81161	-1.69015	-1.66172	-1.42223	-1.40018	-1.26862	-1.1375	-0.97789	-0.85664	-0.5736	-0.34422	-0.29517	-0.44016	-0.44448	-0.23121	-0.34231	-0.27165	-0.34301	-0.26083	-0.3522
[truncated: 353 more columns]
