# Supplementary material for: Diversity of Eukaryotic DNA Replication Origins Revealed by Genome-Wide Analysis of Chromatin Structure
Source: PLoS Genet. 2010 Sep 2;6(9):e1001092. doi: 10.1371/journal.pgen.1001092 (PMC2932696; doi:10.1371/journal.pgen.1001092)
Supplement: Table S3 — Locations of telomeres, centromeres, ARSs, and coding genes used in the determination of the genomic neighbourhood surrounding origins. (0.18 MB TXT) [file pgen.1001092.s010.txt]

Name	Chrom	Start	Stop	Strand	Type
CEN1	1	151477	151559	W	CDEII
CEN10	10	436331	436248	C	CDEII
CEN11	11	439879	439797	C	CDEII
CEN12	12	150936	150852	C	CDEII
CEN13	13	268041	268124	W	CDEII
CEN14	14	628770	628852	W	CDEII
CEN15	15	326693	326610	C	CDEII
CEN16	16	555964	556045	W	CDEII
CEN2	2	238219	238300	W	CDEII
CEN3	3	114393	114474	W	CDEII
CEN4	4	449718	449793	W	CDEII
CEN5	5	151996	152078	W	CDEII
CEN6	6	148515	148597	W	CDEII
CEN7	7	497032	496949	C	CDEII
CEN8	8	105688	105606	C	CDEII
CEN9	9	355636	355717	W	CDEII
TEL01L	1	801	1	C	TEL
TEL01R	1	229402	230208	W	TEL
TEL10L	10	7767	1	C	TEL
TEL10R	10	744818	745667	W	TEL
TEL11L	11	808	1	C	TEL
TEL11R	11	665542	666454	W	TEL
TEL12L	12	12085	1	C	TEL
TEL12R	12	1064279	1078175	W	TEL
TEL13L	13	6344	1	C	TEL
TEL13R	13	923539	924429	W	TEL
TEL14L	14	7428	1	C	TEL
TEL14R	14	783278	784333	W	TEL
TEL15L	15	847	1	C	TEL
TEL15R	15	1083920	1091289	W	TEL
TEL16L	16	7223	1	C	TEL
TEL16R	16	942392	948062	W	TEL
TEL02L	2	6608	1	C	TEL
TEL02R	2	812373	813178	W	TEL
TEL03L	3	1098	1	C	TEL
TEL03R	3	315780	316617	W	TEL
TEL04L	4	904	1	C	TEL
TEL04R	4	1524609	1531917	W	TEL
TEL05L	5	6473	1	C	TEL
TEL05R	5	569594	576869	W	TEL
TEL06L	6	5530	1	C	TEL
TEL06R	6	269718	270148	W	TEL
TEL07L	7	781	1	C	TEL
TEL07R	7	1083641	1090946	W	TEL
TEL08L	8	5504	1	C	TEL
TEL08R	8	556105	562643	W	TEL
TEL09L	9	7784	1	C	TEL
TEL09R	9	439065	439885	W	TEL
GDH3	1	31565	33381	+	gene
YAL061W	1	33365	35101	+	gene
BDH1	1	35085	36317	+	gene
ECM1	1	36533	37069	+	gene
CNE1	1	37397	38901	+	gene
GPB2	1	39205	41845	+	gene
PEX22	1	42133	42885	+	gene
YAL053W	1	45749	48317	+	gene
OAF1	1	48525	51803	+	gene
YAL049C	1	52679	51711	-	gene
GEM1	1	54799	52663	-	gene
SPC72	1	57047	54975	-	gene
YAL046C	1	57423	57031	-	gene
YAL044W-A	1	57491	57899	+	gene
GCV3	1	58487	57863	-	gene
PTA1	1	61095	58775	-	gene
ERV46	1	61275	62595	+	gene
CDC24	1	62779	65475	+	gene
CLN3	1	67847	65591	-	gene
CYC3	1	69623	68647	-	gene
CDC19	1	71739	73387	+	gene
YAL037W	1	74395	76027	+	gene
RBG1	1	76199	74928	-	gene
FUN12	1	77531	79451	+	gene
MTW1	1	79691	80611	+	gene
FUN19	1	82623	81031	-	gene
POP5	1	82683	83315	+	gene
PRP45	1	84503	83399	-	gene
GIP4	1	87079	84695	-	gene
SNC1	1	87251	87395	+	gene
MYO4	1	92495	87775	-	gene
YAL027W	1	94595	95499	+	gene
MAK16	1	101175	100047	-	gene
LTE1	1	105967	101471	-	gene
PMT2	1	108679	106151	-	gene
FUN26	1	110471	108847	-	gene
CCR4	1	113423	110631	-	gene
ATS1	1	114623	113575	-	gene
FUN30	1	114811	118378	+	gene
PSK1	1	119851	123899	+	gene
TPD3	1	124787	126867	+	gene
NTG1	1	129079	126855	-	gene
DEP1	1	129211	130563	+	gene
CYS3	1	130731	132083	+	gene
SWC3	1	132195	134099	+	gene
MDM10	1	135711	134079	-	gene
SPO7	1	135811	136611	+	gene
FUN14	1	136859	137643	+	gene
ERP2	1	138455	137831	-	gene
EFB1	1	142123	142259	+	gene
VPS8	1	143572	147539	+	gene
TFC3	1	151007	147775	-	gene
NUP60	1	152211	153923	+	gene
ERP1	1	154766	154007	-	gene
SWD1	1	154923	156459	+	gene
RFA1	1	158703	156791	-	gene
SEN34	1	158851	159803	+	gene
BUD14	1	169023	166951	-	gene
ADE1	1	169259	170387	+	gene
KIN3	1	171711	170432	-	gene
CDC15	1	175183	172328	-	gene
YAR023C	1	180927	177031	-	gene
UIP3	1	183620	184595	+	gene
YAR028W	1	184827	185691	+	gene
YAR029W	1	185675	186739	+	gene
PRM9	1	186947	187883	+	gene
SWH1	1	192532	196307	+	gene
YBL107C	2	10561	9937	-	gene
SRO77	2	14153	10545	-	gene
PKC1	2	17969	14137	-	gene
YBL104C	2	21313	18473	-	gene
RTG3	2	23801	21833	-	gene
SFT2	2	23981	24948	+	gene
ECM21	2	28609	25017	-	gene
ATP1	2	36733	38893	+	gene
BNA4	2	39109	40565	+	gene
BRN1	2	40773	44245	+	gene
ROX3	2	45001	44089	-	gene
RPL32	2	45973	46525	+	gene
SCS22	2	47425	46161	-	gene
MAP2	2	48649	47409	-	gene
MRP21	2	48789	49365	+	gene
AVT5	2	49525	51053	+	gene
TEL1	2	59737	50585	-	gene
RPL23A	2	60833	60689	-	gene
YBL086C	2	62697	61201	-	gene
BOI1	2	63646	66861	+	gene
CDC27	2	69569	68225	-	gene
ALG3	2	71169	69777	-	gene
YBL081W	2	72397	73061	+	gene
PET112	2	74737	73033	-	gene
NUP170	2	75189	79829	+	gene
ATG8	2	80833	80049	-	gene
ILS1	2	84289	81065	-	gene
SSA3	2	86393	84433	-	gene
AAR2	2	87833	86377	-	gene
KTI11	2	89933	90469	+	gene
AST1	2	90661	92117	+	gene
PRS4	2	92349	93516	+	gene
UBP13	2	96170	93601	-	gene
SEF1	2	100471	96458	-	gene
PRX1	2	101255	100455	-	gene
KIP1	2	101875	105243	+	gene
SKT5	2	107511	105319	-	gene
YBL060W	2	107819	109795	+	gene
YBL059C-A	2	110575	110511	-	gene
YBL059W	2	110675	110883	+	gene
SHP1	2	111403	112771	+	gene
PTH2	2	113439	112759	-	gene
PTC3	2	113635	115499	+	gene
YBL055C	2	116871	115487	-	gene
YBL054W	2	117483	119259	+	gene
SAS3	2	122142	120079	-	gene
PIN4	2	124847	122367	-	gene
SEC17	2	125043	125155	+	gene
EDE1	2	132223	127919	-	gene
YBL046W	2	132411	133531	+	gene
COR1	2	135735	133855	-	gene
ECM13	2	136323	137555	+	gene
FUI1	2	140327	138247	-	gene
PRE7	2	141195	142091	+	gene
ERD2	2	142927	142847	-	gene
YBL039W-B	2	143091	143611	+	gene
URA7	2	145815	143887	-	gene
MRPL16	2	146115	146907	+	gene
APL3	2	147115	150363	+	gene
YBL036C	2	151239	150319	-	gene
POL12	2	153671	151223	-	gene
STU1	2	158719	153863	-	gene
RIB1	2	159727	158703	-	gene
HEK2	2	160091	161379	+	gene
SHE1	2	161667	162475	+	gene
PET9	2	164143	162767	-	gene
YBL029C-A	2	164887	164479	-	gene
YBL029W	2	166091	167363	+	gene
YBL028C	2	167895	167351	-	gene
RPL19B	2	168387	168427	+	gene
LSM2	2	170539	170683	+	gene
RRN10	2	171419	172211	+	gene
NCL1	2	172483	174667	+	gene
MCM2	2	177567	174951	-	gene
PIM1	2	181407	178271	-	gene
HAP3	2	182151	181495	-	gene
RFT1	2	182323	184155	+	gene
APN2	2	184379	185251	+	gene
POP8	2	186535	186431	-	gene
PEP1	2	191863	186775	-	gene
FUS3	2	192379	193563	+	gene
ACH1	2	194027	195779	+	gene
RRN6	2	201791	199023	-	gene
SCT1	2	203428	205764	+	gene
YBL010C	2	206968	205944	-	gene
YBL009W	2	207156	209252	+	gene
HIR1	2	209556	211892	+	gene
SLA1	2	216480	212624	-	gene
LDB7	2	217160	216464	-	gene
PDR3	2	217404	220492	+	gene
UTP20	2	229316	235124	+	gene
HTA2	2	235840	235272	-	gene
HTB2	2	236372	237092	+	gene
ECM15	2	237552	237096	-	gene
NTH2	2	241352	239080	-	gene
RER2	2	242608	241576	-	gene
COQ1	2	242780	244364	+	gene
GPI18	2	245704	244280	-	gene
RCR1	2	245820	246604	+	gene
UGA2	2	246884	248532	+	gene
DSF2	2	251112	248744	-	gene
FLR1	2	253920	252520	-	gene
HHF1	2	255728	255192	-	gene
HHT1	2	256292	256836	+	gene
IPP1	2	258032	257072	-	gene
YBR013C	2	266256	265520	-	gene
YBR014C	2	267407	266608	-	gene
MNN2	2	269688	267680	-	gene
YBR016W	2	270196	270740	+	gene
KAP104	2	273768	270976	-	gene
GAL1	2	278844	280500	+	gene
FUR4	2	281308	283308	+	gene
POA1	2	283660	284380	+	gene
CHS3	2	288064	284464	-	gene
SCO2	2	289332	290388	+	gene
YBR025C	2	291984	290464	-	gene
ETR1	2	294080	292760	-	gene
YBR028C	2	296160	294392	-	gene
CDS1	2	297880	296296	-	gene
YBR030W	2	298148	299924	+	gene
HMT1	2	306015	304856	-	gene
PDX3	2	306984	306168	-	gene
CSG2	2	310368	309072	-	gene
SCO1	2	311496	310632	-	gene
CHS2	2	311828	314588	+	gene
ATP3	2	315476	316652	+	gene
FIG1	2	316964	317956	+	gene
FAT1	2	318188	320324	+	gene
YBR042C	2	321672	320576	-	gene
QDR3	2	324096	321808	-	gene
TCM62	2	326152	324280	-	gene
ZTA1	2	331552	330352	-	gene
FMP23	2	331772	332124	+	gene
RPS11B	2	332772	332876	+	gene
REB1	2	336936	334192	-	gene
RFS1	2	339424	338656	-	gene
YBR053C	2	340776	339672	-	gene
YRO2	2	342780	344396	+	gene
PRP6	2	347320	344560	-	gene
YBR056W	2	347796	349420	+	gene
MUM2	2	353400	352128	-	gene
UBP14	2	356064	353621	-	gene
TSC3	2	356632	356152	-	gene
AKL1	2	360320	356800	-	gene
ORC2	2	362600	360632	-	gene
TRM7	2	365744	364736	-	gene
YBR062C	2	366503	365968	-	gene
YBR063C	2	369735	366911	-	gene
NRG2	2	370767	369944	-	gene
TIP1	2	372807	372015	-	gene
BAP2	2	375751	373647	-	gene
TAT1	2	378551	377191	-	gene
ALG14	2	379983	379223	-	gene
YBR071W	2	380323	381283	+	gene
HSP26	2	381899	382699	+	gene
RDH54	2	383123	385995	+	gene
YBR074W	2	386259	389315	+	gene
SLM4	2	392359	391591	-	gene
ECM33	2	392923	393179	+	gene
RPG1	2	398303	395351	-	gene
SEC18	2	400919	398599	-	gene
SPT7	2	405391	401247	-	gene
UBC4	2	407279	407119	-	gene
TEC1	2	409099	410627	+	gene
MIS1	2	410987	413739	+	gene
RPL19A	2	415375	414735	-	gene
AAC3	2	415883	417067	+	gene
YBR085C-A	2	419255	418535	-	gene
IST2	2	423343	420159	-	gene
RFC5	2	423731	424715	+	gene
POL30	2	425391	424879	-	gene
NHP6B	2	426510	426023	-	gene
YBR090C	2	426911	426511	-	gene
MRS5	2	427519	427103	-	gene
PHO3	2	429143	427639	-	gene
PHO5	2	430991	429495	-	gene
YBR094W	2	431971	434331	+	gene
RXT2	2	435743	434359	-	gene
YBR096W	2	435931	436779	+	gene
VPS15	2	436763	443611	+	gene
FES1	2	444751	443799	-	gene
EXO84	2	447399	444735	-	gene
SIF2	2	447539	449139	+	gene
YMC2	2	449571	450699	+	gene
VID24	2	451999	450743	-	gene
PHO88	2	452579	453067	+	gene
YBR108W	2	453355	458212	+	gene
IML3	2	454575	453583	-	gene
CMD1	2	458408	457704	-	gene
ALG1	2	458804	460212	+	gene
YSA1	2	461872	461104	-	gene
SUS1	2	462092	462636	+	gene
CYC8	2	465968	464264	-	gene
RAD16	2	467188	469668	+	gene
LYS2	2	474048	469744	-	gene
MUD1	2	479148	479444	+	gene
CBP6	2	481016	480432	-	gene
GRS1	2	483528	481288	-	gene
MRPL36	2	484544	483848	-	gene
TFC1	2	486759	484848	-	gene
PTC4	2	488648	487048	-	gene
TPS1	2	490488	488768	-	gene
VMA2	2	492888	491104	-	gene
ATG14	2	494352	492872	-	gene
OPY1	2	495376	494336	-	gene
SHE3	2	496928	495512	-	gene
CCZ1	2	497132	499355	+	gene
AGP2	2	501792	499329	-	gene
HSL7	2	504424	501776	-	gene
CKS1	2	504748	505452	+	gene
MEC1	2	505436	512980	+	gene
YBR137W	2	512964	513716	+	gene
YBR138C	2	515392	513609	-	gene
YBR139W	2	515636	517356	+	gene
IRA1	2	528056	518144	-	gene
MAK5	2	528236	530676	+	gene
SUP45	2	532248	530792	-	gene
ADH5	2	534180	534812	+	gene
MRPS9	2	535172	536220	+	gene
ARA1	2	539877	541108	+	gene
TBS1	2	544520	541504	-	gene
APD1	2	544876	546060	+	gene
SPP381	2	546308	547396	+	gene
RIB7	2	547380	548356	+	gene
RPB5	2	549128	548504	-	gene
CNS1	2	549692	551044	+	gene
SLI15	2	553216	551040	-	gene
ICS2	2	554384	553568	-	gene
AMN1	2	556268	558332	+	gene
YBR159W	2	558612	559804	+	gene
CDC28	2	559908	560956	+	gene
CSH1	2	561453	562828	+	gene
TOS1	2	564824	562920	-	gene
YSY6	2	565180	565524	+	gene
DEM1	2	565604	567172	+	gene
ARL1	2	568552	567760	-	gene
UBS1	2	568756	569748	+	gene
TYR1	2	571248	569808	-	gene
PEX32	2	572068	573772	+	gene
POP7	2	572224	571472	-	gene
SSE2	2	576016	573768	-	gene
NPL4	2	578136	576280	-	gene
SEC66	2	578316	578988	+	gene
SMY2	2	581488	579008	-	gene
UMP1	2	582216	581584	-	gene
SWD3	2	582380	583460	+	gene
ECM31	2	583628	584748	+	gene
EHT1	2	586208	584760	-	gene
FZO1	2	589192	586552	-	gene
RPS6B	2	592824	592760	-	gene
SMP1	2	595008	593272	-	gene
YPC1	2	595892	597060	+	gene
MBA1	2	600000	599032	-	gene
YBR187W	2	602500	603172	+	gene
NTC20	2	604184	603704	-	gene
RPS9B	2	604452	604931	+	gene
RPL21A	2	606196	606275	+	gene
RIM2	2	607460	609012	+	gene
MED8	2	609808	608808	-	gene
SOY1	2	609956	610436	+	gene
MSI1	2	611920	610864	-	gene
PGI1	2	613968	612056	-	gene
YBR196C-A	2	614776	613952	-	gene
YBR197C	2	615880	614760	-	gene
TAF5	2	618616	616216	-	gene
KTR4	2	618804	620428	+	gene
BEM1	2	620804	622692	+	gene
DER1	2	623420	624308	+	gene
CDC47	2	625684	627564	+	gene
COS111	2	629996	631956	+	gene
YBR204C	2	633424	631992	-	gene
KTR3	2	633572	635020	+	gene
FTH1	2	635052	636564	+	gene
DUR1,2	2	639912	636664	-	gene
ERV15	2	645332	646052	+	gene
AME1	2	647232	646264	-	gene
NGR1	2	647436	650028	+	gene
MET8	2	650012	651316	+	gene
SDS24	2	651300	652988	+	gene
HPC2	2	653452	655420	+	gene
YBP1	2	657656	655368	-	gene
ATG12	2	657764	658740	+	gene
PYC2	2	662400	658712	-	gene
YBR219C	2	664760	662792	-	gene
PDB1	2	666480	664904	-	gene
PCS60	2	668392	666600	-	gene
TDP1	2	670304	668376	-	gene
YBR225W	2	670492	673452	+	gene
MCX1	2	675200	673544	-	gene
SLX1	2	675284	676180	+	gene
ROT2	2	679240	676216	-	gene
YBR230C	2	679936	679480	-	gene
YBR230W-A	2	680284	680699	+	gene
SWC5	2	683159	682216	-	gene
PBP2	2	683300	684796	+	gene
DAD3	2	684924	685460	+	gene
ARC40	2	686648	685432	-	gene
YBR235W	2	686820	690332	+	gene
ABD1	2	691736	690264	-	gene
PRP5	2	691908	693908	+	gene
YBR238C	2	697392	694720	-	gene
YBR239C	2	700168	698288	-	gene
YBR241C	2	704144	702856	-	gene
YBR242W	2	704500	705259	+	gene
ALG7	2	706840	705400	-	gene
GPX2	2	707468	708116	+	gene
ISW1	2	711408	708208	-	gene
YBR246W	2	711532	712684	+	gene
ENP1	2	714464	713552	-	gene
HIS7	2	716552	714752	-	gene
ARO4	2	718128	716776	-	gene
MRPS5	2	721261	722340	+	gene
DUT1	2	722572	723124	+	gene
SRB6	2	723204	723700	+	gene
TRS20	2	724336	723608	-	gene
YBR255W	2	724372	726636	+	gene
YBR255C-A	2	727112	727016	-	gene
RIB5	2	728144	727344	-	gene
POP4	2	728828	729692	+	gene
SHG1	2	730184	729672	-	gene
YBR259W	2	730269	732428	+	gene
RGD1	2	734808	732832	-	gene
YBR261C	2	735568	734792	-	gene
FMP51	2	736080	735656	-	gene
SHM1	2	736196	737796	+	gene
YPT10	2	738400	737785	-	gene
TSC10	2	738532	739676	+	gene
REI1	2	739796	741108	+	gene
MRPL37	2	741260	741604	+	gene
FMP21	2	742600	742136	-	gene
BIT2	2	744735	742584	-	gene
YBR271W	2	744812	746260	+	gene
HSM3	2	747824	746200	-	gene
UBX7	2	749400	748008	-	gene
CHK1	2	749532	751212	+	gene
RIF1	2	757200	752184	-	gene
PPS1	2	760159	757984	-	gene
DPB3	2	760244	760980	+	gene
PAF1	2	761212	762620	+	gene
YBR280C	2	765104	762800	-	gene
YBR281C	2	767648	765088	-	gene
MRPL27	2	768196	768644	+	gene
SSH1	2	770568	768784	-	gene
APE3	2	774652	776340	+	gene
ZSP1	2	776484	777844	+	gene
APM3	2	779504	778024	-	gene
SNF5	2	780441	782396	+	gene
BSD2	2	782548	783676	+	gene
CTP1	2	784632	783600	-	gene
VBA2	2	787068	788572	+	gene
PCA1	2	792796	796180	+	gene
PHO89	2	798584	796512	-	gene
MAL33	2	800468	802148	+	gene
MAL31	2	804888	802592	-	gene
CHA1	3	16937	15745	-	gene
VAC17	3	17237	18589	+	gene
MRC1	3	22185	18721	-	gene
KRR1	3	23425	22321	-	gene
YCL058W-A	3	23557	23957	+	gene
YCL057C-A	3	24369	23905	-	gene
PRD1	3	24741	27037	+	gene
YCL056C	3	27569	26977	-	gene
KAR4	3	27893	28949	+	gene
SPB1	3	31429	34045	+	gene
PBN1	3	35457	34129	-	gene
LRE1	3	35557	37629	+	gene
APA1	3	38873	38225	-	gene
YCL049C	3	40801	39737	-	gene
YCL047C	3	44457	43578	-	gene
YCL045C	3	46969	44569	-	gene
YCL044C	3	48425	47001	-	gene
YCL042W	3	48853	50797	+	gene
PDI1	3	50281	48889	-	gene
GLK1	3	50781	52117	+	gene
GID7	3	52501	54956	+	gene
ATG22	3	56625	54937	-	gene
SRO9	3	58753	57249	-	gene
GFD2	3	58949	60725	+	gene
GRX1	3	61241	60793	-	gene
LSB5	3	61605	62741	+	gene
YCL033C	3	63321	62905	-	gene
STE50	3	63397	64533	+	gene
RRP7	3	65617	64569	-	gene
HIS4	3	68393	65833	-	gene
BIK1	3	69985	68377	-	gene
RNQ1	3	70077	71365	+	gene
FUS1	3	71757	73029	+	gene
AGP1	3	78009	76002	-	gene
KCC4	3	79093	82317	+	gene
LEU2	3	91181	92493	+	gene
NFS1	3	94385	92721	-	gene
DCC1	3	95857	94465	-	gene
BUD3	3	96173	101292	+	gene
YCL012C	3	101985	101345	-	gene
GBP2	3	103417	101985	-	gene
SGF29	3	104401	103401	-	gene
ILV6	3	105585	104625	-	gene
STP22	3	106881	105569	-	gene
VMA9	3	106989	107029	+	gene
YCL005W	3	107965	108757	+	gene
PGS1	3	108741	111117	+	gene
YCL002C	3	111737	110657	-	gene
RER1	3	111837	112517	+	gene
CDC10	3	118409	117393	-	gene
MRPL32	3	118589	119261	+	gene
YCP4	3	120513	119417	-	gene
CIT2	3	122393	120873	-	gene
YCR007C	3	126369	125945	-	gene
SAT4	3	127990	130253	+	gene
RVS161	3	131625	130585	-	gene
ADP1	3	137009	133657	-	gene
PGK1	3	137661	139069	+	gene
POL4	3	142273	139009	-	gene
YCR016W	3	143589	144413	+	gene
CWH43	3	147673	144561	-	gene
SRD1	3	149473	148153	-	gene
MAK32	3	152693	153901	+	gene
PET18	3	154601	153929	-	gene
MAK31	3	155121	154585	-	gene
HTL1	3	155261	155573	+	gene
HSP30	3	157217	156017	-	gene
YCR023C	3	160449	158281	-	gene
SLM5	3	162417	160817	-	gene
YCR024C-B	3	163281	162649	-	gene
NPP1	3	166417	164001	-	gene
RHB1	3	168185	167297	-	gene
FEN2	3	172537	170201	-	gene
RIM1	3	173521	173185	-	gene
SYP1	3	176497	173737	-	gene
RPS14A	3	178257	178201	-	gene
BPH1	3	178981	183949	+	gene
SNT1	3	186261	190317	+	gene
FEN1	3	190533	191757	+	gene
RRP43	3	193041	191817	-	gene
RBK1	3	193253	194061	+	gene
PHO87	3	197217	194393	-	gene
BUD5	3	199537	197649	-	gene
TAF2	3	205425	201081	-	gene
YCR043C	3	206697	206177	-	gene
PER1	3	207977	207073	-	gene
IMG1	3	211649	209881	-	gene
ARE1	3	211869	213829	+	gene
YCR051W	3	214037	214789	+	gene
RSC6	3	214773	216453	+	gene
THR4	3	216613	218061	+	gene
CTR86	3	220233	219113	-	gene
PWP2	3	224273	220337	-	gene
TAH1	3	224373	224765	+	gene
YCR061W	3	225501	227693	+	gene
BUD31	3	228277	229189	+	gene
HCM1	3	229173	231157	+	gene
RAD18	3	231445	232981	+	gene
SED4	3	236417	233105	-	gene
ATG15	3	237053	238893	+	gene
CPR4	3	238877	240101	+	gene
IMG2	3	240585	240065	-	gene
YCR072C	3	242385	240801	-	gene
SSK22	3	246689	242369	-	gene
SOL2	3	246933	247949	+	gene
ERS1	3	248865	248105	-	gene
YCR075W-A	3	248941	249293	+	gene
YCR076C	3	250049	249185	-	gene
PAT1	3	252665	250369	-	gene
YCR079W	3	252789	254205	+	gene
SRB8	3	254189	258845	+	gene
AHC2	3	258829	259373	+	gene
TRX3	3	259541	259981	+	gene
TUP1	3	262713	260129	-	gene
CSM1	3	263285	264213	+	gene
YCR087C-A	3	264497	263961	-	gene
ABP1	3	265013	266941	+	gene
FIG2	3	267253	272269	+	gene
YCR090C	3	272896	272241	-	gene
KIN82	3	274261	277149	+	gene
MSH3	3	279849	276729	-	gene
CDC39	3	283245	286437	+	gene
CDC50	3	286693	288077	+	gene
YCR095C	3	289313	288177	-	gene
YCR095W-A	3	289485	290525	+	gene
HMRA1	3	293805	293925	+	gene
GIT1	3	298625	297049	-	gene
YCR099C	3	303072	300681	-	gene
RDS1	3	310925	313069	+	gene
AAD3	3	313053	314925	+	gene
AAD4	4	19209	17465	-	gene
YDL241W	4	20173	21245	+	gene
LRG1	4	22661	25909	+	gene
ADY3	4	30489	27009	-	gene
YDL237W	4	30613	31909	+	gene
PHO13	4	32237	33413	+	gene
YPD1	4	34049	33281	-	gene
GYP7	4	36609	34113	-	gene
YDL233W	4	36757	38293	+	gene
OST4	4	38453	38813	+	gene
BRE4	4	42369	40417	-	gene
PTP1	4	42653	43717	+	gene
HO	4	48081	46313	-	gene
GCS1	4	52201	50913	-	gene
SHS1	4	52381	54188	+	gene
WHI4	4	56729	54249	-	gene
HBT1	4	60969	57137	-	gene
FMP45	4	65041	60953	-	gene
DTD1	4	65189	65309	+	gene
TIM22	4	68777	67729	-	gene
RRI1	4	70577	68761	-	gene
GDH2	4	73361	70561	-	gene
NOP6	4	77993	77217	-	gene
SHR3	4	78357	79093	+	gene
YDL211C	4	80489	79337	-	gene
CWC2	4	87257	86153	-	gene
NHP2	4	87469	88077	+	gene
GLE1	4	88205	89933	+	gene
YDL206W	4	90021	91932	+	gene
HEM3	4	94024	92577	-	gene
RTN2	4	94109	95789	+	gene
YDL203C	4	98145	96081	-	gene
MRPL11	4	98373	99325	+	gene
TRM8	4	99493	100453	+	gene
MGT1	4	101121	100561	-	gene
YDL199C	4	103729	101105	-	gene
GGC1	4	104665	103713	-	gene
ASF2	4	106961	104649	-	gene
SEC31	4	108933	110933	+	gene
SNF3	4	110917	114277	+	gene
YDL193W	4	114565	116005	+	gene
ARF1	4	116229	117125	+	gene
RPL35A	4	117605	117668	+	gene
UFD2	4	121793	118665	-	gene
RBS1	4	122181	123613	+	gene
PPH22	4	125185	123817	-	gene
TFP1	4	126669	130093	+	gene
RPL41A	4	130553	130193	-	gene
YDL183C	4	131921	130753	-	gene
INH1	4	134989	135541	+	gene
YDL180W	4	135717	137661	+	gene
PCL9	4	138181	139229	+	gene
DLD2	4	139501	141069	+	gene
YDL177C	4	141801	141257	-	gene
YDL176W	4	141941	144245	+	gene
AIR2	4	145545	144273	-	gene
DLD1	4	147704	145825	-	gene
YDL173W	4	148149	149061	+	gene
GLT1	4	155921	149433	-	gene
UGA3	4	156285	158004	+	gene
SFA1	4	159525	160956	+	gene
NRP1	4	163217	160825	-	gene
FAP7	4	164105	163369	-	gene
CDC36	4	164229	164901	+	gene
CDC9	4	167305	164905	-	gene
ENT1	4	167685	169181	+	gene
YDL160C-A	4	169641	169169	-	gene
DHH1	4	172225	169793	-	gene
STE7	4	172437	174029	+	gene
YDL157C	4	174641	174049	-	gene
YDL156W	4	174805	176637	+	gene
CLB3	4	176621	178125	+	gene
SAS10	4	183065	181137	-	gene
RPC53	4	183221	184629	+	gene
ATG9	4	184613	187709	+	gene
NOP14	4	190633	187929	-	gene
RPN5	4	190869	192253	+	gene
YDL146W	4	192237	194261	+	gene
COP1	4	198449	194393	-	gene
YDL144C	4	199769	198673	-	gene
CCT4	4	199949	201485	+	gene
CRD1	4	202649	201769	-	gene
BPL1	4	202797	205173	+	gene
RPO21	4	211113	206385	-	gene
RGT2	4	213165	215789	+	gene
ARF2	4	216501	217205	+	gene
RPL35B	4	217525	217605	+	gene
RDI1	4	219377	218497	-	gene
PPH21	4	221305	219609	-	gene
RPL41B	4	221873	221505	-	gene
YDL133W	4	222277	223837	+	gene
CDC53	4	223989	226717	+	gene
LYS21	4	227309	228789	+	gene
STF1	4	229093	229589	+	gene
RPP1B	4	229869	230020	+	gene
YDL129W	4	230893	232117	+	gene
VCX1	4	232550	233997	+	gene
PCL2	4	234861	235941	+	gene
CDC48	4	238729	236129	-	gene
HNT1	4	239809	239505	-	gene
YDL124W	4	240205	241221	+	gene
SNA4	4	241381	242365	+	gene
UBP1	4	242349	244957	+	gene
YDL121C	4	245625	245073	-	gene
YFH1	4	245829	246501	+	gene
YDL119C	4	247729	246521	-	gene
CYK3	4	248197	251333	+	gene
NUP84	4	251501	253637	+	gene
IWR1	4	255177	253985	-	gene
ATG20	4	258625	256641	-	gene
TRM3	4	258837	263245	+	gene
RRP42	4	264185	263273	-	gene
YDL110C	4	265041	264329	-	gene
YDL109C	4	267433	265025	-	gene
KIN28	4	267669	268677	+	gene
MSS2	4	268845	270109	+	gene
PHO2	4	271985	270233	-	gene
NSE4	4	272253	273621	+	gene
QRI7	4	274921	273641	-	gene
QRI1	4	276657	275225	-	gene
CDC2	4	276773	280221	+	gene
DUN1	4	281905	280209	-	gene
GET3	4	283225	282009	-	gene
YDL099W	4	283349	284309	+	gene
SNU23	4	285457	284457	-	gene
RPN6	4	286737	285441	-	gene
PMT1	4	286981	289541	+	gene
PMT5	4	289869	292293	+	gene
SRP14	4	292757	293229	+	gene
UBX3	4	296361	293441	-	gene
YDL089W	4	296525	298197	+	gene
ASM4	4	300145	298689	-	gene
LUC7	4	301081	300129	-	gene
YDL086W	4	301381	302389	+	gene
YDL085C-A	4	302737	302417	-	gene
SUB2	4	305061	306677	+	gene
RPS16B	4	307825	307761	-	gene
RPL13A	4	308357	308429	+	gene
RPP1A	4	310209	309705	-	gene
THI3	4	312569	310529	-	gene
MRK1	4	315313	314209	-	gene
MDH3	4	316457	315545	-	gene
VAM6	4	320201	317241	-	gene
RXT3	4	321697	320641	-	gene
RPL31A	4	322181	322285	+	gene
BRE1	4	326233	324001	-	gene
YDL073W	4	326429	329525	+	gene
YET3	4	330529	329818	-	gene
BDF2	4	330949	333100	+	gene
CBS1	4	334089	331057	-	gene
COX9	4	334473	334081	-	gene
IDP1	4	334797	336157	+	gene
PEX19	4	337313	336321	-	gene
UBC9	4	337413	337524	+	gene
YDL063C	4	340233	338337	-	gene
RPS29B	4	340809	340457	-	gene
TSR1	4	341589	343733	+	gene
RAD59	4	345081	344193	-	gene
USO1	4	345589	350117	+	gene
YDL057W	4	351381	352437	+	gene
MBP1	4	352701	355365	+	gene
PSA1	4	356921	355474	-	gene
MCH1	4	361377	359761	-	gene
PBP4	4	362457	361521	-	gene
SLC1	4	363664	362633	-	gene
LHP1	4	363901	364869	+	gene
STP4	4	368257	366665	-	gene
SIT4	4	369549	370837	+	gene
NPC2	4	371141	371957	+	gene
MRP10	4	372197	372653	+	gene
FAD1	4	373745	372593	-	gene
MTF2	4	375641	373729	-	gene
PRP11	4	376529	375625	-	gene
SIR2	4	378505	376785	-	gene
NAT1	4	381481	378865	-	gene
PRM7	4	385769	381969	-	gene
YDL036C	4	388905	387337	-	gene
GPR1	4	392337	389089	-	gene
SLM3	4	393937	392609	-	gene
DBP10	4	394165	397285	+	gene
PRP9	4	397453	399093	+	gene
ARP2	4	399477	400789	+	gene
MPS1	4	403433	400961	-	gene
YDL027C	4	405001	403681	-	gene
YDL025C	4	407425	405185	-	gene
GPD1	4	411749	413069	+	gene
GPM2	4	413933	416525	+	gene
RPN4	4	416937	415041	-	gene
OSH2	4	421769	419457	-	gene
ERP3	4	423609	422745	-	gene
CDC7	4	424157	425133	+	gene
TSC13	4	426985	425833	-	gene
NOP1	4	427205	428485	+	gene
HEX3	4	428941	430949	+	gene
YDL012C	4	431576	430921	-	gene
YDL010W	4	432285	432989	+	gene
APC11	4	433469	434021	+	gene
RPT2	4	437997	439373	+	gene
PTC1	4	439557	440781	+	gene
MED2	4	442361	441193	-	gene
ATP16	4	442973	443565	+	gene
MCD1	4	444557	446349	+	gene
NHP10	4	447697	446713	-	gene
RMD1	4	447901	449101	+	gene
NTH1	4	452713	450601	-	gene
YRB1	4	452965	453829	+	gene
RCR2	4	454037	455021	+	gene
RAD57	4	455213	456741	+	gene
MAF1	4	458241	458089	-	gene
SOK1	4	461345	458457	-	gene
TRP1	4	461645	462557	+	gene
SNQ2	4	465589	470453	+	gene
PSF1	4	473141	473861	+	gene
RAD61	4	474029	476013	+	gene
DAD1	4	478793	478345	-	gene
KCS1	4	482385	479081	-	gene
GCV1	4	485377	484169	-	gene
YDR020C	4	486561	485361	-	gene
FAL1	4	486749	488061	+	gene
CIS1	4	488681	488041	-	gene
SES1	4	489453	491029	+	gene
RPS11A	4	491469	491557	+	gene
YDR026C	4	494417	492457	-	gene
VPS54	4	497449	495049	-	gene
REG1	4	501361	497729	-	gene
RAD28	4	503265	501857	-	gene
YDR031W	4	503461	503813	+	gene
PST2	4	504802	503946	-	gene
MRH1	4	507774	509613	+	gene
LYS14	4	512258	509730	-	gene
ARO3	4	521726	522942	+	gene
EHD3	4	524786	523346	-	gene
KRS1	4	525334	527230	+	gene
RSM10	4	539758	540526	+	gene
YDR042C	4	541626	540186	-	gene
NRG1	4	543570	542618	-	gene
HEM13	4	546470	547710	+	gene
RPC11	4	548458	547786	-	gene
BAP3	4	550666	548674	-	gene
HEM12	4	551566	552966	+	gene
YDR049W	4	553230	555214	+	gene
TPI1	4	556514	555634	-	gene
YDR051C	4	558106	557050	-	gene
DBF4	4	560778	558338	-	gene
CDC34	4	562522	561074	-	gene
PST1	4	563446	564990	+	gene
YDR056C	4	565722	565034	-	gene
YOS9	4	565878	567566	+	gene
TGL2	4	568730	568178	-	gene
UBC5	4	569826	569618	-	gene
MAK21	4	570566	573806	+	gene
YDR061W	4	574126	575814	+	gene
LCB2	4	576070	578350	+	gene
YDR063W	4	578526	579078	+	gene
RPS13	4	579398	580006	+	gene
YDR065W	4	580638	581718	+	gene
YDR067C	4	583202	582242	-	gene
DOS2	4	583638	584766	+	gene
DOA4	4	587778	584754	-	gene
FMP16	4	588554	588026	-	gene
PAA1	4	589538	588802	-	gene
IPT1	4	591530	589746	-	gene
SNF11	4	592150	593174	+	gene
TPS2	4	593686	596622	+	gene
PPH3	4	596966	597718	+	gene
RAD55	4	598406	600750	+	gene
SED1	4	600734	602134	+	gene
SHU2	4	602978	601170	-	gene
PET100	4	603022	603518	+	gene
TFB5	4	603850	603426	-	gene
VPS41	4	603966	607150	+	gene
PDC2	4	610170	607354	-	gene
STN1	4	610350	612062	+	gene
RRP8	4	612046	613214	+	gene
TVP23	4	614066	613642	-	gene
AFR1	4	616210	614050	-	gene
SSS1	4	617274	616786	-	gene
RRP1	4	618346	617410	-	gene
SLU7	4	620002	618330	-	gene
YDR089W	4	622014	624630	+	gene
YDR090C	4	626114	624722	-	gene
RLI1	4	628602	626354	-	gene
UBC13	4	629798	629901	+	gene
DNF2	4	630998	636118	+	gene
GIS1	4	637470	639566	+	gene
MSH6	4	643890	640162	-	gene
GRX3	4	644978	644418	-	gene
BMH2	4	653478	654598	+	gene
TVP15	4	654966	655574	+	gene
ARX1	4	657505	655714	-	gene
STE5	4	658294	661149	+	gene
SPO71	4	664954	661386	-	gene
TMS1	4	666834	665258	-	gene
YDR107C	4	671042	668882	-	gene
GSG1	4	671199	673342	+	gene
YDR109C	4	675914	673514	-	gene
FOB1	4	676030	677941	+	gene
ALT2	4	680010	677874	-	gene
PDS1	4	681778	680450	-	gene
YDR115W	4	682118	682702	+	gene
MRPL1	4	683618	682722	-	gene
TMA64	4	685674	683890	-	gene
APC4	4	685846	688142	+	gene
YDR119W	4	688126	690510	+	gene
TRM1	4	693234	691346	-	gene
DPB4	4	693438	694190	+	gene
KIN1	4	694390	698038	+	gene
INO2	4	699562	698026	-	gene
YDR124W	4	699726	701494	+	gene
ECM18	4	702722	700266	-	gene
SWF1	4	703206	704414	+	gene
ARO1	4	704398	709214	+	gene
YDR128W	4	709502	711470	+	gene
SAC6	4	715434	715354	-	gene
FIN1	4	716650	715418	-	gene
YDR131C	4	718554	716866	-	gene
YDR132C	4	720434	718970	-	gene
YCF1	4	727610	722938	-	gene
RGP1	4	728142	730310	+	gene
HPR1	4	730542	732950	+	gene
RUB1	4	733970	733778	-	gene
MTQ2	4	734118	734790	+	gene
DOP1	4	740042	736786	-	gene
PEX7	4	741769	740450	-	gene
SAN1	4	743954	742026	-	gene
MKC7	4	746242	744274	-	gene
TAF12	4	746646	748390	+	gene
SWI5	4	750914	748531	-	gene
EKI1	4	751550	753214	+	gene
KGD2	4	755226	754178	-	gene
CTH1	4	765322	764234	-	gene
GIR2	4	765638	766470	+	gene
ENT5	4	768106	766682	-	gene
RPA14	4	769470	769998	+	gene
HOM2	4	770326	771566	+	gene
SAC3	4	771758	775662	+	gene
SSY1	4	775982	778710	+	gene
YDR161W	4	778982	780198	+	gene
NBP2	4	781234	780394	-	gene
CWC15	4	781342	781894	+	gene
SEC1	4	784258	781970	-	gene
TRM82	4	784814	786118	+	gene
SEC5	4	789282	786274	-	gene
TAF10	4	789406	789990	+	gene
CDC37	4	790286	791838	+	gene
STB3	4	794258	792026	-	gene
SEC7	4	801682	796058	-	gene
HSP42	4	806542	807830	+	gene
SUP35	4	808246	810430	+	gene
ARG82	4	811674	810682	-	gene
HMO1	4	812070	813006	+	gene
RSM24	4	814194	813162	-	gene
NGG1	4	814398	816654	+	gene
UBC1	4	816758	817622	+	gene
SDH4	4	817822	818606	+	gene
CSN9	4	819258	817050	-	gene
YDR179W-A	4	819326	820663	+	gene
SCC2	4	821143	825679	+	gene
SAS4	4	827419	825867	-	gene
CDC1	4	827495	829167	+	gene
PLP1	4	829535	830294	+	gene
YDR185C	4	832587	831907	-	gene
YDR186C	4	835547	832739	-	gene
CCT6	4	836335	838167	+	gene
SLY1	4	838327	840391	+	gene
RVB1	4	842059	840459	-	gene
HST4	4	842279	843367	+	gene
NUP42	4	844923	843579	-	gene
MSS116	4	847971	845843	-	gene
REF2	4	848343	850207	+	gene
YDR196C	4	851043	850259	-	gene
CBS2	4	851167	852383	+	gene
YDR198C	4	853995	852539	-	gene
VPS64	4	856147	854179	-	gene
SPC19	4	856271	856783	+	gene
RAV2	4	857979	856883	-	gene
COQ4	4	858071	859199	+	gene
MSC2	4	859303	861415	+	gene
EBS1	4	861711	864727	+	gene
UME6	4	867675	864907	-	gene
MSS4	4	867984	870543	+	gene
YDR210W	4	870999	871599	+	gene
GCD6	4	884647	886943	+	gene
TCP1	4	887135	888775	+	gene
UPC2	4	889527	892607	+	gene
AHA1	4	892735	893887	+	gene
ADR1	4	893871	899119	+	gene
RAD9	4	903539	899491	-	gene
YDR219C	4	907083	905331	-	gene
YDR221W	4	907303	909647	+	gene
YDR222W	4	910015	911335	+	gene
HTB1	4	914819	914187	-	gene
HTA1	4	915423	916079	+	gene
ADK1	4	916415	917287	+	gene
SIR4	4	917447	921815	+	gene
PCF11	4	923891	921907	-	gene
IVY1	4	924695	926191	+	gene
COX20	4	926931	926236	-	gene
HEM1	4	927183	929263	+	gene
RTN1	4	930411	929307	-	gene
LYS4	4	931135	933239	+	gene
PRP42	4	933471	935055	+	gene
FMN1	4	935915	935187	-	gene
MRPL7	4	936447	937463	+	gene
SEC26	4	940859	937763	-	gene
YDR239C	4	943467	941316	-	gene
SNU56	4	945179	943635	-	gene
AMD2	4	946711	948559	+	gene
PRP28	4	950315	948475	-	gene
PEX5	4	950535	952439	+	gene
MNN10	4	952703	954119	+	gene
TRS23	4	954248	955103	+	gene
VHS1	4	955647	957695	+	gene
YDR248C	4	958403	957515	-	gene
YDR249C	4	959867	958643	-	gene
PAM1	4	960279	963271	+	gene
BTT1	4	963399	964079	+	gene
MET32	4	964803	963963	-	gene
CHL4	4	964992	966959	+	gene
RMD5	4	967859	966259	-	gene
CTA1	4	969811	967843	-	gene
SET7	4	971499	969795	-	gene
HSP78	4	974283	971779	-	gene
YAP6	4	976451	974267	-	gene
SWM1	4	977283	976435	-	gene
EXG2	4	979283	977403	-	gene
YDR262W	4	993103	994055	+	gene
DIN7	4	995771	994155	-	gene
AKR1	4	998427	995755	-	gene
PEX10	4	998623	999990	+	gene
YDR266C	4	1002235	1000411	-	gene
CIA1	4	1003555	1002451	-	gene
MSW1	4	1003927	1005183	+	gene
CCC2	4	1005575	1008727	+	gene
GLO2	4	1008943	1009847	+	gene
DON1	4	1009831	1010855	+	gene
BSC2	4	1011575	1013399	+	gene
PMP3	4	1013746	1013323	-	gene
MTH1	4	1015843	1014251	-	gene
RNH202	4	1019239	1020111	+	gene
RRP45	4	1020599	1021695	+	gene
PHM6	4	1022387	1021875	-	gene
YDR282C	4	1024747	1023283	-	gene
GCN2	4	1029475	1024931	-	gene
DPP1	4	1031715	1030499	-	gene
YDR286C	4	1035579	1035139	-	gene
YDR287W	4	1035871	1036943	+	gene
NSE3	4	1037119	1038222	+	gene
RTT103	4	1039650	1038203	-	gene
YDR291W	4	1039695	1042863	+	gene
SRP101	4	1045139	1043123	-	gene
SSD1	4	1050243	1045387	-	gene
DPL1	4	1052275	1050411	-	gene
HDA2	4	1054907	1052619	-	gene
MHR1	4	1055135	1055751	+	gene
SUR2	4	1056495	1057711	+	gene
ATP5	4	1058995	1058004	-	gene
BFR2	4	1059943	1061303	+	gene
PRO1	4	1062851	1061411	-	gene
CFT1	4	1063271	1067431	+	gene
GPI11	4	1067663	1068263	+	gene
RSC3	4	1071691	1068571	-	gene
CPR5	4	1072603	1071827	-	gene
HNT2	4	1073666	1073291	-	gene
YDR306C	4	1075219	1073651	-	gene
YDR307W	4	1075799	1077967	+	gene
SRB7	4	1078483	1077859	-	gene
GIC2	4	1080259	1078771	-	gene
SUM1	4	1084595	1080923	-	gene
TFB1	4	1085016	1087007	+	gene
SSF2	4	1087527	1088847	+	gene
PIB1	4	1090235	1089363	-	gene
YDR314C	4	1092779	1090219	-	gene
IPK1	4	1093595	1092763	-	gene
OMS1	4	1093727	1095135	+	gene
MCM21	4	1103887	1104943	+	gene
YDR319C	4	1105930	1105027	-	gene
SWA2	4	1108267	1106203	-	gene
DAD4	4	1108539	1108251	-	gene
ASP1	4	1108584	1109927	+	gene
MRPL35	4	1110559	1111655	+	gene
TIM11	4	1112331	1111955	-	gene
PEP7	4	1114051	1112315	-	gene
UTP4	4	1116739	1114275	-	gene
YCG1	4	1117087	1120239	+	gene
YDR326C	4	1125083	1121795	-	gene
SKP1	4	1126075	1125291	-	gene
PEX3	4	1127627	1126195	-	gene
UBX5	4	1127807	1129567	+	gene
GPI8	4	1129551	1130807	+	gene
YDR332W	4	1130791	1132991	+	gene
YDR333C	4	1135451	1133491	-	gene
SWR1	4	1135672	1140495	+	gene
MSN5	4	1140791	1143455	+	gene
YDR336W	4	1145079	1145895	+	gene
MRPS28	4	1146255	1147223	+	gene
YDR338C	4	1149531	1147212	-	gene
YDR339C	4	1150555	1150011	-	gene
YDR341C	4	1153675	1151691	-	gene
HXT3	4	1164699	1162811	-	gene
SVF1	4	1168835	1166931	-	gene
MRP1	4	1169063	1169927	+	gene
YDR348C	4	1172051	1170155	-	gene
YPS7	4	1174275	1172283	-	gene
ATP22	4	1178195	1176091	-	gene
SBE2	4	1178423	1180183	+	gene
YDR352W	4	1181591	1182871	+	gene
TRR1	4	1183207	1184303	+	gene
TRP4	4	1184615	1185823	+	gene
SPC110	4	1185807	1189183	+	gene
YDR357C	4	1189723	1189203	-	gene
GGA1	4	1189975	1191894	+	gene
VID21	4	1195339	1191891	-	gene
BCP1	4	1196291	1195323	-	gene
TFC6	4	1198795	1196771	-	gene
ESC2	4	1198967	1201215	+	gene
SEM1	4	1202079	1202567	+	gene
CDC40	4	1204227	1202515	-	gene
ESF1	4	1206435	1204475	-	gene
YDR367W	4	1212767	1212863	+	gene
YPR1	4	1213831	1214999	+	gene
XRS2	4	1217843	1214195	-	gene
YDR370C	4	1219107	1217827	-	gene
CTS2	4	1219335	1220791	+	gene
VPS74	4	1222443	1220947	-	gene
FRQ1	4	1222663	1223319	+	gene
BCS1	4	1226539	1225203	-	gene
ARH1	4	1226743	1228303	+	gene
ATP17	4	1228511	1229199	+	gene
LSM6	4	1229627	1229131	-	gene
RGA2	4	1230071	1233183	+	gene
YDR379C-A	4	1233651	1233123	-	gene
ARO10	4	1234103	1236151	+	gene
YRA1	4	1236447	1236831	+	gene
YDR381C-A	4	1239099	1238811	-	gene
RPP2B	4	1239391	1239975	+	gene
NKP1	4	1241043	1239675	-	gene
ATO3	4	1242139	1241027	-	gene
MUS81	4	1245903	1248087	+	gene
YDR387C	4	1249923	1248059	-	gene
RVS167	4	1250119	1251751	+	gene
SAC7	4	1251991	1254695	+	gene
UBA2	4	1256883	1254955	-	gene
YDR391C	4	1258051	1257267	-	gene
SPT3	4	1258599	1261311	+	gene
RPT3	4	1261551	1263047	+	gene
SXM1	4	1263175	1266023	+	gene
NCB2	4	1266963	1266851	-	gene
UTP5	4	1267391	1269518	+	gene
HPT1	4	1269975	1270807	+	gene
URH1	4	1270983	1272055	+	gene
DIT1	4	1275375	1276367	+	gene
RPB7	4	1277363	1276563	-	gene
MRP20	4	1277567	1278519	+	gene
PDR15	4	1280103	1283871	+	gene
TRS120	4	1288011	1284139	-	gene
ADE8	4	1288923	1288251	-	gene
SIZ1	4	1289399	1292359	+	gene
STE14	4	1292771	1292315	-	gene
DFM1	4	1294435	1293299	-	gene
YDR412W	4	1294615	1295551	+	gene
ERD1	4	1298203	1295475	-	gene
SYF1	4	1298311	1300983	+	gene
RPL12B	4	1301519	1302207	+	gene
RAD30	4	1303143	1305159	+	gene
HKR1	4	1308559	1311775	+	gene
ARO80	4	1311927	1314999	+	gene
SIP1	4	1317835	1315435	-	gene
CAD1	4	1319235	1318083	-	gene
DYN2	4	1319883	1319803	-	gene
SNX41	4	1319943	1321943	+	gene
RPN9	4	1322151	1323447	+	gene
YDR428C	4	1324507	1323387	-	gene
TIF35	4	1325331	1324491	-	gene
CYM1	4	1327427	1325483	-	gene
NPL3	4	1328743	1330255	+	gene
GPI17	4	1331103	1332799	+	gene
PPM1	4	1334051	1332955	-	gene
PPZ2	4	1334559	1336791	+	gene
GPI19	4	1337255	1338535	+	gene
YDR438W	4	1338519	1340807	+	gene
DOT1	4	1342391	1344599	+	gene
APT2	4	1345219	1344331	-	gene
SSN2	4	1349995	1345507	-	gene
YDR444W	4	1350191	1352391	+	gene
RPS17B	4	1355571	1355219	-	gene
ADA2	4	1355951	1357391	+	gene
UTP6	4	1358931	1358035	-	gene
RPS18A	4	1359879	1359959	+	gene
YHP1	4	1362227	1360995	-	gene
PPN1	4	1362719	1364615	+	gene
TSA2	4	1365707	1365035	-	gene
GUK1	4	1366859	1366139	-	gene
NHX1	4	1367415	1369463	+	gene
YDR458C	4	1382283	1380099	-	gene
PFA5	4	1383547	1382267	-	gene
TFB3	4	1383655	1384751	+	gene
MFA1	4	1385063	1385463	+	gene
MRPL28	4	1386007	1386615	+	gene
STP1	4	1386751	1388479	+	gene
SPP41	4	1390975	1393167	+	gene
RMT2	4	1394635	1393291	-	gene
PKH3	4	1394999	1397911	+	gene
TLG1	4	1398843	1397907	-	gene
SDC1	4	1398983	1399767	+	gene
UGO1	4	1401307	1399603	-	gene
RPL27B	4	1401711	1401799	+	gene
TRS31	4	1403191	1403974	+	gene
PRP3	4	1405907	1404515	-	gene
JIP4	4	1410331	1407427	-	gene
YDR476C	4	1411179	1410315	-	gene
SNF1	4	1412063	1414055	+	gene
SNM1	4	1414527	1415143	+	gene
PEX29	4	1416979	1415211	-	gene
DIG2	4	1417327	1418255	+	gene
PHO8	4	1420299	1418427	-	gene
CWC21	4	1420931	1420283	-	gene
KRE2	4	1421111	1422591	+	gene
VPS52	4	1422575	1424719	+	gene
VPS72	4	1427667	1424739	-	gene
VPS60	4	1428179	1427651	-	gene
RIB3	4	1429043	1428283	-	gene
PAC11	4	1430858	1429027	-	gene
SLD5	4	1430983	1432015	+	gene
PKH1	4	1434355	1431875	-	gene
IZH1	4	1434695	1435519	+	gene
FMP36	4	1436087	1436551	+	gene
RSM28	4	1436823	1437815	+	gene
VPS3	4	1441099	1438307	-	gene
PUF6	4	1443427	1441467	-	gene
ITR1	4	1445547	1443659	-	gene
SEC20	4	1447027	1445851	-	gene
LCD1	4	1447791	1450095	+	gene
RPL37B	4	1450883	1450435	-	gene
PLM2	4	1451215	1453775	+	gene
SAM2	4	1454507	1453083	-	gene
LPP1	4	1455907	1454939	-	gene
SPG3	4	1456947	1456115	-	gene
PSP1	4	1459475	1456931	-	gene
YDR506C	4	1461579	1459459	-	gene
GIN4	4	1465899	1462907	-	gene
GNP1	4	1468499	1466307	-	gene
SMT3	4	1469319	1469783	+	gene
ACN9	4	1469999	1470494	+	gene
EMI1	4	1470819	1470403	-	gene
GRX2	4	1470943	1471527	+	gene
YDR514C	4	1473035	1471387	-	gene
SLF1	4	1473191	1474735	+	gene
EMI2	4	1476539	1475115	-	gene
GRH1	4	1477119	1478271	+	gene
EUG1	4	1478567	1479759	+	gene
FPR2	4	1480343	1480999	+	gene
YDR520C	4	1483483	1480947	-	gene
AGE1	4	1489107	1487347	-	gene
YDR524C-B	4	1489859	1489307	-	gene
SNA2	4	1490503	1490855	+	gene
RBA50	4	1490839	1492431	+	gene
HLR1	4	1494263	1495951	+	gene
QCR7	4	1496579	1496051	-	gene
APA2	4	1497947	1496563	-	gene
YDR531W	4	1498151	1499279	+	gene
YDR532C	4	1500595	1499323	-	gene
HSP31	4	1502315	1501355	-	gene
FIT1	4	1505779	1503747	-	gene
PAD1	4	1510823	1511791	+	gene
YDR539W	4	1511967	1513639	+	gene
YDR540C	4	1517771	1516787	-	gene
YDR541C	4	1520931	1519451	-	gene
YEL073C	5	7665	6097	-	gene
RMD6	5	13557	14701	+	gene
DLD3	5	16293	17884	+	gene
HPA3	5	26613	27149	+	gene
SIT1	5	27613	29589	+	gene
AVT2	5	31257	29865	-	gene
CAN1	5	33713	31481	-	gene
NPR2	5	34309	36285	+	gene
CIN8	5	39665	36369	-	gene
PRB1	5	42009	39865	-	gene
SOM1	5	42665	42409	-	gene
PCM1	5	43205	44997	+	gene
HAT2	5	47101	48421	+	gene
POL5	5	51609	49529	-	gene
RPL12A	5	53265	52473	-	gene
MAK10	5	56185	53801	-	gene
AFG1	5	56509	58109	+	gene
VMA8	5	58309	59277	+	gene
RML2	5	60913	59561	-	gene
YEL048C	5	65193	64193	-	gene
YEL047C	5	66817	65385	-	gene
GLY1	5	68897	67369	-	gene
IES6	5	69669	70237	+	gene
YEL043W	5	70221	71981	+	gene
GDA1	5	73589	75477	+	gene
UTR2	5	78021	79629	+	gene
CYC7	5	80177	79249	-	gene
UTR4	5	80413	81053	+	gene
RAD23	5	82785	81177	-	gene
ANP1	5	84753	83025	-	gene
HYP2	5	85589	86301	+	gene
MCM3	5	86885	89317	+	gene
SPF1	5	90221	93941	+	gene
ECM10	5	94725	96589	+	gene
BUD16	5	97841	96953	-	gene
CUP5	5	100685	101517	+	gene
SNU13	5	101773	102373	+	gene
YEL025C	5	106153	102505	-	gene
RIP1	5	107165	108317	+	gene
YEL023C	5	111121	108617	-	gene
GEA2	5	111333	115877	+	gene
URA3	5	116117	116933	+	gene
TIM9	5	117141	117581	+	gene
YEL020C	5	121345	118521	-	gene
EAF5	5	121453	122341	+	gene
PMP2	5	122977	122449	-	gene
GTT3	5	123589	124461	+	gene
NPP2	5	126401	124641	-	gene
EDC3	5	126589	128229	+	gene
VAC8	5	128573	130597	+	gene
UBC8	5	131661	131781	+	gene
GLC3	5	132933	134861	+	gene
GCN4	5	140345	139041	-	gene
YEL007W	5	141629	143893	+	gene
YEL006W	5	144269	145597	+	gene
VAB2	5	146785	145937	-	gene
YEA4	5	146901	148685	+	gene
WBP1	5	150073	148881	-	gene
YEL001C	5	151032	150209	-	gene
MNN1	5	153485	155885	+	gene
NOP16	5	156757	157493	+	gene
PMI40	5	159161	159081	-	gene
FMP52	5	159541	160540	+	gene
YND1	5	160525	162453	+	gene
NUG1	5	162669	164333	+	gene
PAC2	5	164333	166221	+	gene
TMA20	5	166929	166873	-	gene
SEC3	5	171889	168009	-	gene
NTF2	5	172053	172637	+	gene
YER010C	5	173369	172945	-	gene
TIR1	5	175173	176084	+	gene
PRE1	5	177749	178421	+	gene
PRP22	5	178805	182277	+	gene
HEM14	5	182549	183925	+	gene
FAA2	5	183909	186213	+	gene
BIM1	5	188221	189189	+	gene
AFG3	5	191889	189482	-	gene
SPC25	5	192697	191873	-	gene
ISC1	5	192845	194205	+	gene
SBH2	5	194641	194217	-	gene
GPA2	5	195021	196653	+	gene
RPN3	5	196877	198557	+	gene
SRB4	5	198773	200917	+	gene
PRO3	5	201021	202133	+	gene
YAT2	5	202821	205197	+	gene
GCD11	5	205181	206925	+	gene
CHO1	5	208561	207617	-	gene
GAL83	5	210329	208985	-	gene
MIG3	5	211921	210633	-	gene
SMB1	5	213249	212489	-	gene
YER030W	5	213405	213917	+	gene
YPT31	5	214785	213913	-	gene
FIR1	5	214981	217893	+	gene
ZRG8	5	221353	218121	-	gene
YER034W	5	221798	222581	+	gene
EDC2	5	222565	223205	+	gene
ARB1	5	225249	223257	-	gene
PHM8	5	225829	227005	+	gene
KRE29	5	229513	226137	-	gene
GLN3	5	229709	231997	+	gene
YEN1	5	232381	233797	+	gene
MXR1	5	233781	235525	+	gene
SAH1	5	237177	235569	-	gene
ERG28	5	238129	237457	-	gene
MEI4	5	239281	238113	-	gene
ACA1	5	241537	240049	-	gene
SPO73	5	242485	243589	+	gene
SAP1	5	245649	243873	-	gene
CAJ1	5	248241	246889	-	gene
YER048W-A	5	250621	251333	+	gene
YER049W	5	251637	253701	+	gene
RSM18	5	254449	253921	-	gene
YER051W	5	254629	256261	+	gene
HOM3	5	258081	256345	-	gene
PIC2	5	259737	258641	-	gene
YER053C-A	5	261097	260746	-	gene
HIS1	5	265913	264929	-	gene
FCY2	5	268201	266785	-	gene
RPL34A	5	270217	270145	-	gene
HMF1	5	271201	270713	-	gene
PET117	5	271733	272109	+	gene
PCL6	5	272445	273885	+	gene
FCY21	5	274437	276109	+	gene
CEM1	5	279665	278377	-	gene
HOR2	5	280833	279825	-	gene
THO1	5	281621	282437	+	gene
YER064C	5	284305	282513	-	gene
ICL1	5	287249	285209	-	gene
YER066W	5	289677	290581	+	gene
YER067W	5	291773	292597	+	gene
MOT2	5	292973	294805	+	gene
ARG5,6	5	295341	298101	+	gene
RNR1	5	298885	301749	+	gene
YER071C	5	302369	301841	-	gene
VTC1	5	302701	303349	+	gene
ALD5	5	303949	305741	+	gene
RPS24A	5	306253	306797	+	gene
YOS1	5	307581	307741	+	gene
PTP3	5	311369	308345	-	gene
YER076C	5	313825	312481	-	gene
YER077C	5	316553	315305	-	gene
YER078C	5	318457	316777	-	gene
YER079W	5	318837	319677	+	gene
FMP29	5	319901	321837	+	gene
SER3	5	322613	324197	+	gene
UTP7	5	325993	324305	-	gene
GET2	5	327049	326249	-	gene
ILV1	5	328397	330285	+	gene
YER087W	5	330501	332381	+	gene
SBH1	5	332881	332377	-	gene
DOT6	5	334993	333089	-	gene
PTC2	5	337713	335857	-	gene
TRP2	5	337869	338781	+	gene
MET6	5	342233	339697	-	gene
IES5	5	342813	343445	+	gene
TSC11	5	347673	343185	-	gene
YER093C-A	5	348657	347897	-	gene
PUP3	5	349449	348641	-	gene
RAD51	5	349909	351389	+	gene
UBP9	5	355405	357957	+	gene
PRS2	5	359121	358081	-	gene
UBC6	5	359277	360389	+	gene
AST2	5	361905	360625	-	gene
SSA4	5	364357	366477	+	gene
RTT105	5	366757	367525	+	gene
NUP157	5	372049	367881	-	gene
GLE2	5	374737	373409	-	gene
FLO8	5	377785	375545	-	gene
KAP123	5	382233	378633	-	gene
SWI4	5	386193	382593	-	gene
LSM4	5	387133	387789	+	gene
YER113C	5	390161	387841	-	gene
BOI2	5	394025	390369	-	gene
SPR6	5	396265	394241	-	gene
RPL23B	5	396717	396805	+	gene
SHO1	5	399257	397993	-	gene
AVT6	5	400873	399393	-	gene
SCS2	5	401085	401901	+	gene
GLO3	5	404433	402882	-	gene
YCK3	5	404621	406701	+	gene
DSE1	5	409129	407025	-	gene
RSP5	5	409645	413005	+	gene
NSA2	5	414249	413265	-	gene
LCP5	5	414453	415637	+	gene
YER128W	5	415813	416413	+	gene
SAK1	5	418885	420925	+	gene
YER130C	5	422545	420969	-	gene
RPS26B	5	423941	424445	+	gene
PMD1	5	430889	425129	-	gene
GLC7	5	432405	432669	+	gene
YER134C	5	437849	437105	-	gene
GDI1	5	439477	441157	+	gene
YER137C	5	441857	440105	-	gene
YER139C	5	451369	449873	-	gene
YER140W	5	451526	452749	+	gene
COX15	5	453389	455085	+	gene
MAG1	5	456073	455145	-	gene
DDI1	5	456261	457637	+	gene
UBP5	5	460233	457745	-	gene
FTR1	5	461777	460473	-	gene
LSM5	5	462533	462949	+	gene
SCC4	5	464905	463001	-	gene
SPT15	5	465085	466149	+	gene
PEA2	5	467537	466209	-	gene
SPI1	5	468317	468853	+	gene
UBP3	5	474105	469617	-	gene
PET122	5	474745	474089	-	gene
OXA1	5	474989	476293	+	gene
BEM2	5	482881	476225	-	gene
YER156C	5	484361	483201	-	gene
COG3	5	484773	486989	+	gene
YER158C	5	490785	489225	-	gene
BUR6	5	492145	491401	-	gene
SPT2	5	500393	499257	-	gene
RAD4	5	503129	500625	-	gene
YER163C	5	503817	503113	-	gene
CHD1	5	505085	509893	+	gene
PAB1	5	510197	512221	+	gene
DNF1	5	512437	516517	+	gene
BCK2	5	517925	520813	+	gene
CCA1	5	522713	521033	-	gene
RPH1	5	523085	529517	+	gene
BRR2	5	536089	529377	-	gene
RAD24	5	536269	538341	+	gene
GRX4	5	539305	538545	-	gene
TMT1	5	541457	539289	-	gene
ECM32	5	541637	545557	+	gene
BMH1	5	545541	546445	+	gene
PDA1	5	546773	548141	+	gene
ISC10	5	551153	549689	-	gene
FMP10	5	552461	553269	+	gene
FAU1	5	553977	553257	-	gene
YER184C	5	559041	555993	-	gene
YER186C	5	562809	561521	-	gene
AAD16	6	16457	14209	-	gene
AGP3	6	17037	19093	+	gene
YFL054C	6	22801	20865	-	gene
ALR2	6	36553	33017	-	gene
YFL049W	6	36749	38701	+	gene
EMP47	6	40217	38785	-	gene
RGD2	6	40413	42589	+	gene
FMP32	6	42781	43485	+	gene
SEC53	6	44481	43609	-	gene
OTU1	6	45593	44465	-	gene
YFL042C	6	47793	45577	-	gene
FET5	6	49101	51045	+	gene
ACT1	6	54825	54681	-	gene
YPT1	6	56065	55249	-	gene
TUB2	6	56261	57941	+	gene
RPO41	6	58533	62845	+	gene
MOB2	6	64057	63977	-	gene
RPL22B	6	64993	64161	-	gene
YFL034W	6	65293	68605	+	gene
RIM15	6	73217	69041	-	gene
HAC1	6	75109	76173	+	gene
CAK1	6	79201	77985	-	gene
CAF16	6	80233	79297	-	gene
GYP8	6	81977	80425	-	gene
STE2	6	82525	83885	+	gene
BST1	6	87313	84265	-	gene
EPL1	6	89249	87593	-	gene
BUD27	6	91005	93285	+	gene
FRS2	6	95065	93945	-	gene
GAT1	6	96013	97653	+	gene
LPD1	6	103185	101537	-	gene
SMX2	6	103637	103933	+	gene
GNA1	6	104497	103945	-	gene
MDJ1	6	106296	104601	-	gene
HSP12	6	107197	107725	+	gene
IES1	6	109961	107777	-	gene
AUA1	6	115021	115573	+	gene
WWM1	6	115777	114937	-	gene
CDC4	6	115957	118349	+	gene
SMC1	6	119901	123149	+	gene
SEC4	6	130133	130949	+	gene
VTC2	6	131653	134085	+	gene
SPB4	6	146953	145161	-	gene
DEG1	6	147093	148453	+	gene
LOC1	6	149077	149709	+	gene
NIC96	6	149981	152517	+	gene
YPI1	6	153177	152513	-	gene
RPN11	6	153341	154357	+	gene
SAD1	6	155913	154345	-	gene
YFR006W	6	156189	157581	+	gene
YFR007W	6	159269	161133	+	gene
GCN20	6	162413	164813	+	gene
UBP6	6	164997	166645	+	gene
YFR011C	6	167304	166841	-	gene
IOC3	6	169853	171565	+	gene
CMK1	6	173913	172513	-	gene
GSY1	6	176473	174209	-	gene
YFR017C	6	183057	182225	-	gene
YFR018C	6	184289	183041	-	gene
ATG18	6	194701	196285	+	gene
ROG3	6	196669	199141	+	gene
LSB3	6	203457	203377	-	gene
HIS2	6	204769	203897	-	gene
YFR026C	6	207257	205818	-	gene
ECO1	6	207365	209637	+	gene
CDC14	6	210121	208409	-	gene
PTR3	6	210853	212925	+	gene
MET10	6	213213	216389	+	gene
SMC2	6	220129	216801	-	gene
RPL2A	6	221529	221241	-	gene
RPL29	6	223425	223137	-	gene
YFR032C-B	6	223841	223409	-	gene
QCR6	6	224889	224345	-	gene
PHO4	6	226001	224873	-	gene
CDC26	6	226909	227365	+	gene
RSC8	6	229217	227441	-	gene
YFR038W	6	229349	231901	+	gene
YFR039C	6	233657	232001	-	gene
SAP155	6	233925	237189	+	gene
ERJ5	6	238297	237393	-	gene
YFR042W	6	238397	239133	+	gene
YFR043C	6	240001	239201	-	gene
YFR044C	6	241449	239985	-	gene
YFR045W	6	241949	243053	+	gene
CNN1	6	244345	242953	-	gene
BNA6	6	245201	244329	-	gene
RMD8	6	246077	248149	+	gene
YMR31	6	248325	248901	+	gene
PRE4	6	249929	248969	-	gene
RET2	6	251833	250553	-	gene
RPN12	6	252453	253277	+	gene
YFR055W	6	264157	265573	+	gene
COS12	7	2765	4045	+	gene
YPS5	7	8141	10125	+	gene
MNT2	7	14345	12489	-	gene
ADH4	7	14653	16333	+	gene
ZRT1	7	20741	22117	+	gene
FZF1	7	22293	23893	+	gene
HXK2	7	23877	25549	+	gene
RTG2	7	27529	25729	-	gene
HFM1	7	30297	27721	-	gene
YGL250W	7	31805	32861	+	gene
PDE1	7	35525	36829	+	gene
BRR6	7	36909	37613	+	gene
RAI1	7	38833	37505	-	gene
GUS1	7	38989	41069	+	gene
RTF1	7	41437	43189	+	gene
TAD1	7	43333	44453	+	gene
YGL242C	7	45265	44593	-	gene
KAP114	7	45405	48325	+	gene
DOC1	7	48309	49461	+	gene
CSE1	7	49445	52541	+	gene
HAP2	7	53609	52769	-	gene
MTO1	7	55818	53801	-	gene
ADE5,7	7	56382	58934	+	gene
SEC15	7	60294	61798	+	gene
TAN1	7	61782	62206	+	gene
YGL231C	7	63658	63042	-	gene
SAP4	7	67234	64370	-	gene
SHE10	7	67542	69486	+	gene
VID30	7	70222	72390	+	gene
OST5	7	73218	73137	-	gene
YGL226W	7	73318	73726	+	gene
VRG4	7	76790	78038	+	gene
SDT1	7	80401	78026	-	gene
EDC1	7	81482	80778	-	gene
NIF3	7	82322	81466	-	gene
YGL220W	7	82430	82918	+	gene
MDM34	7	84306	82826	-	gene
KIP3	7	84614	87350	+	gene
CLG1	7	87494	89774	+	gene
SKI8	7	91306	90058	-	gene
VAM7	7	91382	92478	+	gene
NCS6	7	92462	94575	+	gene
MIG2	7	95807	97119	+	gene
SIP2	7	97303	98719	+	gene
SPT16	7	98871	102071	+	gene
CHC1	7	107603	102371	-	gene
KEX1	7	114227	112419	-	gene
ARO8	7	115919	117615	+	gene
MCM6	7	120963	117923	-	gene
EMP24	7	123379	122611	-	gene
YIP4	7	123575	124063	+	gene
MDS3	7	124047	129871	+	gene
YGL196W	7	129855	131087	+	gene
GCN1	7	131487	137311	+	gene
HOS2	7	141787	140387	-	gene
COX13	7	144711	145447	+	gene
CDC55	7	147955	145619	-	gene
RPS26A	7	148603	148163	-	gene
YGL188C-A	7	149003	148587	-	gene
COX4	7	150187	149459	-	gene
TPN1	7	152827	150963	-	gene
YGL185C	7	154347	153091	-	gene
GTS1	7	157863	159207	+	gene
ATG1	7	159848	162759	+	gene
TOS3	7	165043	163443	-	gene
MPT5	7	166887	167359	+	gene
YGL176C	7	173195	171323	-	gene
SAE2	7	174355	173187	-	gene
BUD13	7	174527	176551	+	gene
KEM1	7	177843	175443	-	gene
NUP49	7	180663	182151	+	gene
ROK1	7	182367	184183	+	gene
SUA5	7	185999	187471	+	gene
PMR1	7	190899	187459	-	gene
CUP2	7	191119	191895	+	gene
YRB30	7	193339	192267	-	gene
RAD54	7	196595	193579	-	gene
SUT1	7	197983	200151	+	gene
YIP5	7	200259	199187	-	gene
YGL160W	7	200447	202303	+	gene
YGL159W	7	202703	204087	+	gene
YGL157W	7	208951	210095	+	gene
AMS1	7	210079	213975	+	gene
CDC43	7	213959	215223	+	gene
LYS5	7	216147	215331	-	gene
PEX14	7	216239	217311	+	gene
NUT1	7	217471	221007	+	gene
INO80	7	225826	221003	-	gene
ARO2	7	226343	227639	+	gene
RPL9A	7	228387	227635	-	gene
YGL146C	7	229866	228371	-	gene
TIP20	7	230175	232423	+	gene
ROG1	7	234731	232411	-	gene
MRF1	7	235995	234715	-	gene
GPI10	7	238195	236267	-	gene
HUL5	7	238327	241143	+	gene
YGL140C	7	245227	242691	-	gene
YGL139W	7	245391	248103	+	gene
SEC27	7	249839	249895	+	gene
MRM2	7	253931	252883	-	gene
PCL10	7	255551	257023	+	gene
ITC1	7	257503	261511	+	gene
SNT2	7	265947	260779	-	gene
CEG1	7	266087	267679	+	gene
RSM23	7	269234	267795	-	gene
CWC23	7	270163	269219	-	gene
SOH1	7	270883	270259	-	gene
SCS3	7	270936	272247	+	gene
MET13	7	273175	274774	+	gene
MON1	7	276419	274763	-	gene
RPS2	7	277503	278479	+	gene
NAB2	7	280563	278827	-	gene
GPG1	7	281283	280547	-	gene
PRP43	7	284011	281547	-	gene
ABC1	7	284407	285966	+	gene
YGL117W	7	288423	289207	+	gene
CDC20	7	289655	291703	+	gene
SNF4	7	291911	293055	+	gene
YGL114W	7	293191	295647	+	gene
SLD3	7	295895	298087	+	gene
TAF6	7	299779	298051	-	gene
NSA1	7	299927	301463	+	gene
CUE3	7	303651	301547	-	gene
YGL108C	7	304115	303635	-	gene
RMD9	7	306315	304299	-	gene
MLC1	7	306519	307151	+	gene
ARC1	7	307375	308687	+	gene
VPS73	7	310267	308899	-	gene
RPL28	7	310927	312023	+	gene
YGL101W	7	312127	312991	+	gene
SEH1	7	313183	314375	+	gene
LSG1	7	314575	316567	+	gene
USE1	7	317287	318663	+	gene
SRM1	7	321727	323351	+	gene
TOS8	7	324295	328207	+	gene
VPS45	7	330683	328867	-	gene
PAN2	7	334667	331020	-	gene
SPC105	7	334847	337551	+	gene
NUP145	7	337807	341911	+	gene
NBP35	7	343115	341971	-	gene
LIF1	7	343279	345263	+	gene
MMS2	7	346963	346899	-	gene
MAD1	7	347167	348999	+	gene
YGL085W	7	349559	350431	+	gene
GUP1	7	352355	351403	-	gene
SCY1	7	352983	355479	+	gene
YGL082W	7	355743	357127	+	gene
YGL081W	7	357111	358135	+	gene
FMP37	7	358551	359167	+	gene
YGL079W	7	359423	360191	+	gene
DBP3	7	361939	360171	-	gene
HNM1	7	364091	362203	-	gene
RPL7A	7	366075	365979	-	gene
MPS2	7	368291	366603	-	gene
HSF1	7	368655	371239	+	gene
AFT1	7	371535	374095	+	gene
RPB9	7	374867	374283	-	gene
MNP1	7	375031	375799	+	gene
NPY1	7	375999	377295	+	gene
SGF73	7	377423	379823	+	gene
ALG2	7	381331	379707	-	gene
MRH4	7	383219	381459	-	gene
PUS2	7	383399	385151	+	gene
PYC1	7	385135	388815	+	gene
DUO1	7	389850	388875	-	gene
YBP2	7	389935	391807	+	gene
YGL059W	7	391791	393927	+	gene
RAD6	7	393911	394535	+	gene
YGL057C	7	395811	394931	-	gene
SDS23	7	397747	396011	-	gene
OLE1	7	398559	400214	+	gene
ERV14	7	401395	400540	-	gene
YGL050W	7	405735	406719	+	gene
TIF4632	7	409779	406779	-	gene
RPT6	7	411339	409971	-	gene
ALG13	7	411464	412238	+	gene
RIM8	7	414495	415879	+	gene
RNA15	7	417267	416067	-	gene
DST1	7	417463	418559	+	gene
HEM2	7	420659	419419	-	gene
YGL039W	7	423855	425135	+	gene
OCH1	7	426907	425028	-	gene
PNC1	7	428059	427179	-	gene
YGL036W	7	428527	431335	+	gene
MIG1	7	433187	431555	-	gene
AGA2	7	436971	436451	-	gene
RPL24A	7	437946	437331	-	gene
RPL30	7	438991	439735	+	gene
CGR1	7	440023	440527	+	gene
SCW11	7	443099	440995	-	gene
CWH41	7	446195	443883	-	gene
TRP5	7	448587	446339	-	gene
PGD1	7	449987	448763	-	gene
PIB2	7	452155	450243	-	gene
STT3	7	452343	454607	+	gene
ALK1	7	454831	457055	+	gene
GET1	7	457947	457179	-	gene
CKB1	7	458071	459079	+	gene
JAC1	7	459778	458211	-	gene
ATE1	7	459831	461407	+	gene
KAP122	7	461607	464959	+	gene
PUF4	7	465727	468855	+	gene
PDR1	7	472451	469267	-	gene
ERG4	7	472815	474375	+	gene
SCL1	7	475291	474371	-	gene
YGL010W	7	475471	476151	+	gene
LEU1	7	478739	476755	-	gene
PMA1	7	482915	479411	-	gene
YGL007C-A	7	484843	482899	-	gene
PMC1	7	487447	489487	+	gene
COG7	7	490587	489835	-	gene
RPN14	7	492011	490739	-	gene
CDH1	7	494259	492979	-	gene
ERP6	7	494471	495279	+	gene
ERG26	7	496603	495307	-	gene
YGR001C	7	497947	497467	-	gene
SWC4	7	499915	498299	-	gene
CUL3	7	500127	502495	+	gene
PEX31	7	502879	504583	+	gene
TFG2	7	505899	504603	-	gene
PRP18	7	506055	506959	+	gene
MUQ1	7	506943	508031	+	gene
STF2	7	508547	508131	-	gene
SEC9	7	511067	509227	-	gene
NMA2	7	511447	512871	+	gene
YGR012W	7	513135	514319	+	gene
SNU71	7	514479	516687	+	gene
MSB2	7	516671	520871	+	gene
YGR015C	7	522099	521051	-	gene
YGR016W	7	522239	523639	+	gene
YGR017W	7	523623	524703	+	gene
UGA1	7	525887	526671	+	gene
VMA7	7	527419	526835	-	gene
YGR021W	7	527559	528543	+	gene
MTL1	7	529103	531119	+	gene
THG1	7	532651	531883	-	gene
YGR026W	7	532831	533855	+	gene
RPS25A	7	534475	533979	-	gene
MSP1	7	542063	543351	+	gene
ERV1	7	543551	543647	+	gene
POP6	7	546187	545667	-	gene
YGR031W	7	546335	547775	+	gene
GSC2	7	550455	554007	+	gene
TIM21	7	555091	554051	-	gene
RPL26B	7	555823	556327	+	gene
YGR035C	7	557587	556963	-	gene
CAX4	7	559043	557587	-	gene
ACB1	7	560067	559627	-	gene
ORM1	7	560519	561463	+	gene
KSS1	7	575391	576686	+	gene
BUD9	7	577135	579191	+	gene
YGR042W	7	579455	580119	+	gene
RME1	7	583995	582795	-	gene
YGR046W	7	584767	586335	+	gene
TFC4	7	589515	586419	-	gene
UFD1	7	589767	590927	+	gene
SCM4	7	591167	591991	+	gene
YGR054W	7	596519	598823	+	gene
MUP1	7	599375	601263	+	gene
RSC1	7	601615	604479	+	gene
LST7	7	605595	604595	-	gene
YGR058W	7	606103	607311	+	gene
ERG25	7	610487	611815	+	gene
ADE6	7	616027	611876	-	gene
COX18	7	617555	616371	-	gene
SPT4	7	617867	617539	-	gene
VHT1	7	619987	618035	-	gene
YGR068C	7	627234	624971	-	gene
ROM1	7	627703	631295	+	gene
YGR071C	7	634131	631387	-	gene
UPF3	7	634239	635407	+	gene
SMD1	7	635687	636375	+	gene
MRPL25	7	639611	637083	-	gene
PAC10	7	640419	639707	-	gene
YGR079W	7	640807	641543	+	gene
TWF1	7	641983	643047	+	gene
SLX9	7	643835	643131	-	gene
TOM20	7	643999	644687	+	gene
GCD2	7	646883	644859	-	gene
MRP13	7	648099	647107	-	gene
PIL1	7	650747	649331	-	gene
CTT1	7	654639	656295	+	gene
NNF2	7	656687	659679	+	gene
UTP22	7	662071	666143	+	gene
PRP31	7	666271	667943	+	gene
DBF2	7	668103	670063	+	gene
YGR093W	7	670319	671895	+	gene
VAS1	7	672183	675439	+	gene
RRP46	7	676411	675659	-	gene
TPC1	7	676591	677551	+	gene
ASK10	7	678535	681319	+	gene
ESP1	7	687771	682444	-	gene
TEL2	7	687783	689767	+	gene
MDR1	7	689751	693159	+	gene
PCP1	7	693295	694423	+	gene
YGR102C	7	695155	694523	-	gene
NOP7	7	695383	697199	+	gene
SRB5	7	698419	697451	-	gene
VMA21	7	698543	698919	+	gene
YGR106C	7	699859	699139	-	gene
CLB1	7	703375	705191	+	gene
CLB6	7	706587	705323	-	gene
YGR111W	7	715663	716911	+	gene
SHY1	7	717295	718655	+	gene
DAM1	7	718831	720151	+	gene
SPT6	7	720311	724167	+	gene
YGR117C	7	726515	724843	-	gene
RPS23A	7	726943	727047	+	gene
NUP57	7	729779	728083	-	gene
COG2	7	730867	729955	-	gene
MEP1	7	732763	731251	-	gene
YGR122W	7	733767	735303	+	gene
PPT1	7	738283	736564	-	gene
ASN2	7	739887	741783	+	gene
YGR125W	7	742263	744391	+	gene
YGR126W	7	745471	746431	+	gene
YGR127W	7	746415	747895	+	gene
UTP8	7	750139	747859	-	gene
SYF2	7	750375	751383	+	gene
YGR130C	7	753979	751219	-	gene
YGR131W	7	754527	756311	+	gene
PHB1	7	756555	755467	-	gene
PEX4	7	756927	761327	+	gene
PRE9	7	761311	762199	+	gene
LSB1	7	762407	763007	+	gene
CBF2	7	767479	770007	+	gene
VPS62	7	770511	771863	+	gene
BTN2	7	771847	773703	+	gene
SKN1	7	774735	777823	+	gene
ENP2	7	781711	783975	+	gene
YGR146C	7	784603	783995	-	gene
NAT2	7	787011	786019	-	gene
RPL24B	7	787795	787171	-	gene
YGR149W	7	788935	790447	+	gene
YGR150C	7	793091	790403	-	gene
YGR153W	7	796079	796671	+	gene
GTO1	7	798187	796731	-	gene
CYS4	7	798479	800199	+	gene
PTI1	7	800415	801871	+	gene
CHO2	7	802191	804999	+	gene
MTR3	7	806099	805044	-	gene
NSR1	7	807723	806627	-	gene
RTS3	7	809515	808555	-	gene
YGR161W-C	7	809983	810743	+	gene
TIF4631	7	824015	827343	+	gene
GTR2	7	827480	828647	+	gene
MRPS35	7	829063	830295	+	gene
KRE11	7	830407	832223	+	gene
CLC1	7	832368	833239	+	gene
YGR168C	7	835939	833467	-	gene
YGR169C-A	7	836747	836155	-	gene
PSD2	7	837087	839535	+	gene
MSM1	7	842595	840811	-	gene
YIP1	7	843635	842723	-	gene
RBG2	7	843807	844479	+	gene
CBP4	7	846379	845867	-	gene
ERG1	7	848523	846827	-	gene
ATF2	7	850499	848683	-	gene
PBP1	7	853443	851003	-	gene
OKP1	7	854907	853675	-	gene
RNR4	7	856531	855219	-	gene
TIM13	7	858223	858639	+	gene
QCR9	7	859579	859451	-	gene
UBR1	7	866155	860411	-	gene
TYS1	7	867563	866227	-	gene
TFG1	7	867751	869903	+	gene
HGH1	7	871491	870251	-	gene
BUB1	7	874707	872052	-	gene
CRH1	7	878291	876555	-	gene
HIP1	7	880199	882447	+	gene
PDX1	7	885851	884467	-	gene
XKS1	7	887859	885979	-	gene
SKI6	7	888759	889703	+	gene
FYV8	7	892251	889835	-	gene
SNG1	7	894347	892579	-	gene
YGR198W	7	894631	897183	+	gene
PMT6	7	897463	899839	+	gene
ELP2	7	902331	899859	-	gene
YGR201C	7	903155	902475	-	gene
PCT1	7	904787	903467	-	gene
YGR203W	7	905191	905903	+	gene
ADE3	7	905887	908887	+	gene
YGR205W	7	909071	910118	+	gene
YGR206W	7	910391	910783	+	gene
YGR207C	7	911691	910843	-	gene
SER2	7	911807	912855	+	gene
TRX2	7	913323	912827	-	gene
YGR210C	7	914867	913643	-	gene
ZPR1	7	915143	916887	+	gene
SLI1	7	916871	919543	+	gene
RPS0A	7	920543	920670	+	gene
RSM27	7	922111	922527	+	gene
GPI1	7	924523	922715	-	gene
CCH1	7	924639	929135	+	gene
CRM1	7	932239	935894	+	gene
MRPL9	7	936915	936059	-	gene
TOS2	7	939083	937083	-	gene
PET54	7	939711	940839	+	gene
HSV2	7	942323	940875	-	gene
DIE2	7	947327	949095	+	gene
SMI1	7	951235	949387	-	gene
BNS1	7	951743	952423	+	gene
PHB2	7	953578	952331	-	gene
NAS6	7	953934	954614	+	gene
PHO81	7	958402	954746	-	gene
YHB1	7	959878	961390	+	gene
[truncated: 3,778 more rows]
