# Supplementary material for: Diversity of Eukaryotic DNA Replication Origins Revealed by Genome-Wide Analysis of Chromatin Structure
Source: PLoS Genet. 2010 Sep 2;6(9):e1001092. doi: 10.1371/journal.pgen.1001092 (PMC2932696; doi:10.1371/journal.pgen.1001092)
Supplement: Table S4 — Relative locations of genomic features for origins (N = 278) identified from Nieduszynski et al. 2006 and the February 2006 SGD genome release. (0.07 MB TXT) [file pgen.1001092.s011.txt]

ORIdb ID	Chrom	Feature type	Absolute Distance	Feature name	Distance relative to the ACS	ACS location	Feature location	ACS location
I-70	01	CDEII	81045	CEN1	-81045	-	151477	70432
I-70	01	ORIdb BLAT ARS	27132	I-42	27132	-	43300	70432
I-70	01	TEL	69631	TEL01L	69631	-	801	70432
I-70	01	start	809	CYC3	809	-	69623	70432
I-70	01	stop	1785	CYC3	1785	-	68647	70432
I-176	01	CDEII	24674	CEN1	-24674	+	151559	176233
I-176	01	ORIdb BLAT ARS	234	I-172	-234	+	175999	176233
I-176	01	TEL	53169	TEL01R	53169	+	229402	176233
I-176	01	start	1050	CDC15	-1050	+	175183	176233
I-176	01	stop	798	YAR023C	798	+	177031	176233
I-160	01	CDEII	8394	CEN1	-8394	+	151559	159953
I-160	01	ORIdb BLAT ARS	2048	I-166	2048	+	162001	159953
I-160	01	TEL	69449	TEL01R	69449	+	229402	159953
I-160	01	start	1102	SEN34	-1102	+	158851	159953
I-160	01	stop	150	SEN34	-150	+	159803	159953
TEL01R-XC	01	CDEII	77881	CEN1	-77881	+	151559	229440
TEL01R-XC	01	ORIdb BLAT ARS	2441	I-227	-2441	+	226999	229440
TEL01R-XC	01	TEL	38	TEL01R	-38	+	229402	229440
TEL01R-XC	01	start	36908	SWH1	-36908	+	192532	229440
TEL01R-XC	01	stop	33133	SWH1	-33133	+	196307	229440
I-1	01	CDEII	150712	CEN1	-150712	-	151477	765
I-1	01	ORIdb BLAT ARS	5371	I-7	-5371	-	6136	765
I-1	01	TEL	36	TEL01L	-36	-	801	765
I-1	01	start	30800	GDH3	-30800	-	31565	765
I-1	01	stop	32616	GDH3	-32616	-	33381	765
I-31	01	CDEII	120474	CEN1	120474	+	151477	31003
I-31	01	ORIdb BLAT ARS	9713	I-42	9713	+	40716	31003
I-31	01	TEL	30202	TEL01L	-30202	+	801	31003
I-31	01	start	562	GDH3	562	+	31565	31003
I-31	01	stop	2378	GDH3	2378	+	33381	31003
I-124	01	CDEII	26956	CEN1	-26956	-	151477	124521
I-124	01	ORIdb BLAT ARS	12379	I-137	-12379	-	136900	124521
I-124	01	TEL	104881	TEL01R	-104881	-	229402	124521
I-124	01	start	266	TPD3	-266	-	124787	124521
I-124	01	stop	622	PSK1	622	-	123899	124521
II-704	02	CDEII	466039	CEN2	-466039	+	238300	704339
II-704	02	ORIdb BLAT ARS	1769	II-695	-1769	+	702570	704339
II-704	02	TEL	108034	TEL02R	108034	+	812373	704339
II-704	02	start	161	YBR242W	161	+	704500	704339
II-704	02	stop	920	YBR242W	920	+	705259	704339
II-623	02	CDEII	384454	CEN2	-384454	+	238300	622754
II-623	02	ORIdb BLAT ARS	9220	II-632	9220	+	631974	622754
II-623	02	TEL	189619	TEL02R	189619	+	812373	622754
II-623	02	start	666	DER1	666	+	623420	622754
II-623	02	stop	62	BEM1	-62	+	622692	622754
II-170	02	CDEII	67956	CEN2	-67956	-	238219	170263
II-170	02	ORIdb BLAT ARS	7307	II-178	-7307	-	177570	170263
II-170	02	TEL	163655	TEL02L	163655	-	6608	170263
II-170	02	start	276	LSM2	-276	-	170539	170263
II-170	02	stop	420	LSM2	-420	-	170683	170263
II-63	02	CDEII	174846	CEN2	-174846	-	238219	63373
II-63	02	ORIdb BLAT ARS	7411	II-78	-7411	-	70784	63373
II-63	02	TEL	56765	TEL02L	56765	-	6608	63373
II-63	02	start	273	BOI1	-273	-	63646	63373
II-63	02	stop	2172	YBL086C	2172	-	61201	63373
II-742	02	CDEII	503481	CEN2	503481	-	238300	741781
II-742	02	ORIdb BLAT ARS	2196	II-732	2196	-	739585	741781
II-742	02	TEL	70592	TEL02R	-70592	-	812373	741781
II-742	02	start	521	MRPL37	521	-	741260	741781
II-742	02	stop	177	MRPL37	177	-	741604	741781
II-326	02	CDEII	87893	CEN2	-87893	+	238300	326193
II-326	02	ORIdb BLAT ARS	32744	II-366	32744	+	358937	326193
II-326	02	TEL	319585	TEL02L	-319585	+	6608	326193
II-326	02	start	41	TCM62	-41	+	326152	326193
II-326	02	stop	1913	TCM62	-1913	+	324280	326193
II-812	02	CDEII	574109	CEN2	-574109	+	238300	812409
II-812	02	ORIdb BLAT ARS	9751	II-802	-9751	+	802658	812409
II-812	02	TEL	36	TEL02R	-36	+	812373	812409
II-812	02	start	7521	MAL31	-7521	+	804888	812409
II-812	02	stop	9817	MAL31	-9817	+	802592	812409
II-0	02	CDEII	238140	CEN2	238140	+	238219	79
II-0	02	ORIdb BLAT ARS	6044	II-7	6044	+	6123	79
II-0	02	TEL	78	TEL02L	-78	+	1	79
II-0	02	start	10482	YBL107C	10482	+	10561	79
II-0	02	stop	9858	YBL107C	9858	+	9937	79
II-792	02	CDEII	553916	CEN2	-553916	+	238300	792216
II-792	02	ORIdb BLAT ARS	4085	II-797	4085	+	796301	792216
II-792	02	TEL	20157	TEL02R	20157	+	812373	792216
II-792	02	start	580	PCA1	580	+	792796	792216
II-792	02	stop	3644	VBA2	-3644	+	788572	792216
II-29	02	CDEII	209228	CEN2	209228	+	238219	28991
II-29	02	ORIdb BLAT ARS	4014	II-37	4014	+	33005	28991
II-29	02	TEL	22383	TEL02L	-22383	+	6608	28991
II-29	02	start	382	ECM21	-382	+	28609	28991
II-29	02	stop	3974	ECM21	-3974	+	25017	28991
II-238	02	CDEII	344	CEN2	-344	-	238219	237875
II-238	02	ORIdb BLAT ARS	993	II-229	993	-	236882	237875
II-238	02	TEL	231267	TEL02L	231267	-	6608	237875
II-238	02	start	323	ECM15	323	-	237552	237875
II-238	02	stop	779	ECM15	779	-	237096	237875
II-758	02	CDEII	519185	CEN2	-519185	+	238300	757485
II-758	02	ORIdb BLAT ARS	2912	II-761	2912	+	760397	757485
II-758	02	TEL	54888	TEL02R	54888	+	812373	757485
II-758	02	start	285	RIF1	-285	+	757200	757485
II-758	02	stop	499	PPS1	499	+	757984	757485
II-255	02	CDEII	16781	CEN2	16781	-	238300	255081
II-255	02	ORIdb BLAT ARS	1192	II-246	1192	-	253889	255081
II-255	02	TEL	248473	TEL02L	248473	-	6608	255081
II-255	02	start	647	HHF1	-647	-	255728	255081
II-255	02	stop	111	HHF1	-111	-	255192	255081
II-198	02	CDEII	39794	CEN2	-39794	-	238219	198425
II-198	02	ORIdb BLAT ARS	10804	II-210	-10804	-	209229	198425
II-198	02	TEL	191817	TEL02L	191817	-	6608	198425
II-198	02	start	3366	RRN6	-3366	-	201791	198425
II-198	02	stop	598	RRN6	-598	-	199023	198425
II-418	02	CDEII	179710	CEN2	179710	-	238300	418010
II-418	02	ORIdb BLAT ARS	9909	II-408	9909	-	408101	418010
II-418	02	TEL	394363	TEL02R	-394363	-	812373	418010
II-418	02	start	1245	YBR085C-A	-1245	-	419255	418010
II-418	02	stop	525	YBR085C-A	-525	-	418535	418010
II-408	02	CDEII	169741	CEN2	169741	-	238300	408041
II-408	02	ORIdb BLAT ARS	9736	II-418	-9736	-	417777	408041
II-408	02	TEL	401433	TEL02L	401433	-	6608	408041
II-408	02	start	762	UBC4	762	-	407279	408041
II-408	02	stop	922	UBC4	922	-	407119	408041
II-487	02	CDEII	248597	CEN2	248597	-	238300	486897
II-487	02	ORIdb BLAT ARS	7592	II-479	7592	-	479305	486897
II-487	02	TEL	325476	TEL02R	-325476	-	812373	486897
II-487	02	start	138	TFC1	138	-	486759	486897
II-487	02	stop	151	PTC4	-151	-	487048	486897
II-7	02	CDEII	231647	CEN2	-231647	-	238219	6572
II-7	02	ORIdb BLAT ARS	5887	II-0	5887	-	685	6572
II-7	02	TEL	36	TEL02L	-36	-	6608	6572
II-7	02	start	3989	YBL107C	-3989	-	10561	6572
II-7	02	stop	3365	YBL107C	-3365	-	9937	6572
III-11	03	CDEII	103138	CEN3	103138	+	114393	11255
III-11	03	ORIdb BLAT ARS	3615	III-15	3615	+	14870	11255
III-11	03	TEL	10157	TEL03L	-10157	+	1098	11255
III-11	03	start	5682	CHA1	5682	+	16937	11255
III-11	03	stop	4490	CHA1	4490	+	15745	11255
III-109	03	CDEII	5421	CEN3	-5421	-	114393	108972
III-109	03	ORIdb BLAT ARS	5346	III-115	-5346	-	114318	108972
III-109	03	TEL	107874	TEL03L	107874	-	1098	108972
III-109	03	start	231	PGS1	231	-	108741	108972
III-109	03	stop	215	YCL005W	215	-	108757	108972
III-30	03	CDEII	83952	CEN3	-83952	-	114393	30441
III-30	03	ORIdb BLAT ARS	8717	III-39	-8717	-	39158	30441
III-30	03	TEL	29343	TEL03L	29343	-	1098	30441
III-30	03	start	988	SPB1	-988	-	31429	30441
III-30	03	stop	1492	KAR4	1492	-	28949	30441
III-16	03	CDEII	99097	CEN3	99097	+	114393	15296
III-16	03	ORIdb BLAT ARS	84	III-15	-84	+	15212	15296
III-16	03	TEL	14198	TEL03L	-14198	+	1098	15296
III-16	03	start	1641	CHA1	1641	+	16937	15296
III-16	03	stop	449	CHA1	449	+	15745	15296
III-39	03	CDEII	74802	CEN3	-74802	-	114393	39591
III-39	03	ORIdb BLAT ARS	8935	III-30	8935	-	30656	39591
III-39	03	TEL	38493	TEL03L	38493	-	1098	39591
III-39	03	start	718	APA1	718	-	38873	39591
III-39	03	stop	146	YCL049C	-146	-	39737	39591
III-194	03	CDEII	79833	CEN3	-79833	+	114474	194307
III-194	03	ORIdb BLAT ARS	661	III-193	-661	+	193646	194307
III-194	03	TEL	121473	TEL03R	121473	+	315780	194307
III-194	03	start	1054	RBK1	-1054	+	193253	194307
III-194	03	stop	86	PHO87	86	+	194393	194307
III-316	03	CDEII	201342	CEN3	-201342	+	114474	315816
III-316	03	ORIdb BLAT ARS	4450	III-308	-4450	+	311366	315816
III-316	03	TEL	36	TEL03R	-36	+	315780	315816
III-316	03	start	2763	AAD3	-2763	+	313053	315816
III-316	03	stop	891	AAD3	-891	+	314925	315816
III-75	03	CDEII	39870	CEN3	39870	+	114393	74523
III-75	03	ORIdb BLAT ARS	6478	III-85	6478	+	81001	74523
III-75	03	TEL	73425	TEL03L	-73425	+	1098	74523
III-75	03	start	2766	FUS1	-2766	+	71757	74523
III-75	03	stop	1479	AGP1	1479	+	76002	74523
III-132	03	CDEII	17568	CEN3	-17568	+	114474	132042
III-132	03	ORIdb BLAT ARS	5805	III-138	5805	+	137847	132042
III-132	03	TEL	130944	TEL03L	-130944	+	1098	132042
III-132	03	start	417	RVS161	-417	+	131625	132042
III-132	03	stop	1457	RVS161	-1457	+	130585	132042
III-1	03	CDEII	113331	CEN3	-113331	-	114393	1062
III-1	03	ORIdb BLAT ARS	2752	III-5	-2752	-	3814	1062
III-1	03	TEL	36	TEL03L	-36	-	1098	1062
III-1	03	start	15875	CHA1	-15875	-	16937	1062
III-1	03	stop	14683	CHA1	-14683	-	15745	1062
III-15	03	CDEII	99694	CEN3	99694	+	114393	14699
III-15	03	ORIdb BLAT ARS	514	III-16	514	+	15213	14699
III-15	03	TEL	13601	TEL03L	-13601	+	1098	14699
III-15	03	start	2238	CHA1	2238	+	16937	14699
III-15	03	stop	1046	CHA1	1046	+	15745	14699
III-167	03	CDEII	52183	CEN3	-52183	+	114474	166657
III-167	03	ORIdb BLAT ARS	291	III-163	-291	+	166366	166657
III-167	03	TEL	149123	TEL03R	149123	+	315780	166657
III-167	03	start	240	NPP1	-240	+	166417	166657
III-167	03	stop	640	RHB1	640	+	167297	166657
III-225	03	CDEII	110384	CEN3	-110384	+	114474	224858
III-225	03	ORIdb BLAT ARS	63	III-224	-63	+	224795	224858
III-225	03	TEL	90922	TEL03R	90922	+	315780	224858
III-225	03	start	485	TAH1	-485	+	224373	224858
III-225	03	stop	93	TAH1	-93	+	224765	224858
III-293	03	CDEII	178122	CEN3	-178122	+	114474	292596
III-293	03	ORIdb BLAT ARS	1804	III-295	1804	+	294400	292596
III-293	03	TEL	23184	TEL03R	23184	+	315780	292596
III-293	03	start	1209	HMRA1	1209	+	293805	292596
III-293	03	stop	1329	HMRA1	1329	+	293925	292596
III-295	03	CDEII	180404	CEN3	-180404	+	114474	294878
III-295	03	ORIdb BLAT ARS	2049	III-293	-2049	+	292829	294878
III-295	03	TEL	20902	TEL03R	20902	+	315780	294878
III-295	03	start	1073	HMRA1	-1073	+	293805	294878
III-295	03	stop	953	HMRA1	-953	+	293925	294878
III-273	03	CDEII	158553	CEN3	158553	-	114474	273027
III-273	03	ORIdb BLAT ARS	19501	III-293	-19501	-	292528	273027
III-273	03	TEL	42753	TEL03R	-42753	-	315780	273027
III-273	03	start	131	YCR090C	131	-	272896	273027
III-273	03	stop	758	FIG2	758	-	272269	273027
III-197	03	CDEII	83081	CEN3	83081	-	114474	197555
III-197	03	ORIdb BLAT ARS	3047	III-194	3047	-	194508	197555
III-197	03	TEL	118225	TEL03R	-118225	-	315780	197555
III-197	03	start	338	PHO87	338	-	197217	197555
III-197	03	stop	94	BUD5	-94	-	197649	197555
IV-124	04	CDEII	326041	CEN4	326041	+	449718	123677
IV-124	04	ORIdb BLAT ARS	13326	IV-138	13326	+	137003	123677
IV-124	04	TEL	122773	TEL04L	-122773	+	904	123677
IV-124	04	start	1496	RBS1	-1496	+	122181	123677
IV-124	04	stop	64	RBS1	-64	+	123613	123677
IV-753	04	CDEII	303543	CEN4	303543	-	449793	753336
IV-753	04	ORIdb BLAT ARS	4703	IV-749	4703	-	748633	753336
IV-753	04	TEL	752432	TEL04L	752432	-	904	753336
IV-753	04	start	1786	EKI1	1786	-	751550	753336
IV-753	04	stop	122	EKI1	122	-	753214	753336
IV-703	04	CDEII	253136	CEN4	-253136	+	449793	702929
IV-703	04	ORIdb BLAT ARS	16948	IV-721	16948	+	719877	702929
IV-703	04	TEL	702025	TEL04L	-702025	+	904	702929
IV-703	04	start	207	ECM18	-207	+	702722	702929
IV-703	04	stop	1435	YDR124W	-1435	+	701494	702929
IV-1531	04	CDEII	1082103	CEN4	1082103	-	449793	1531896
IV-1531	04	ORIdb BLAT ARS	5741	IV-1524	5741	-	1526155	1531896
IV-1531	04	TEL	21	TEL04R	-21	-	1531917	1531896
IV-1531	04	start	10965	YDR541C	10965	-	1520931	1531896
IV-1531	04	stop	12445	YDR541C	12445	-	1519451	1531896
IV-254	04	CDEII	195877	CEN4	195877	+	449718	253841
IV-254	04	ORIdb BLAT ARS	2189	IV-257	2189	+	256030	253841
IV-254	04	TEL	252937	TEL04L	-252937	+	904	253841
IV-254	04	start	1336	IWR1	1336	+	255177	253841
IV-254	04	stop	144	IWR1	144	+	253985	253841
IV-1166	04	CDEII	716382	CEN4	716382	-	449793	1166175
IV-1166	04	ORIdb BLAT ARS	6672	IV-1159	6672	-	1159503	1166175
IV-1166	04	TEL	358434	TEL04R	-358434	-	1524609	1166175
IV-1166	04	start	1476	HXT3	1476	-	1164699	1166175
IV-1166	04	stop	756	SVF1	-756	-	1166931	1166175
IV-1017	04	CDEII	567057	CEN4	567057	-	449793	1016850
IV-1017	04	ORIdb BLAT ARS	16224	IV-1034	-16224	-	1033074	1016850
IV-1017	04	TEL	507759	TEL04R	-507759	-	1524609	1016850
IV-1017	04	start	1007	MTH1	1007	-	1015843	1016850
IV-1017	04	stop	2599	MTH1	2599	-	1014251	1016850
IV-16	04	CDEII	434037	CEN4	-434037	-	449718	15681
IV-16	04	ORIdb BLAT ARS	5584	IV-22	-5584	-	21265	15681
IV-16	04	TEL	14777	TEL04L	14777	-	904	15681
IV-16	04	start	3528	AAD4	-3528	-	19209	15681
IV-16	04	stop	1784	AAD4	-1784	-	17465	15681
IV-1241	04	CDEII	791131	CEN4	-791131	+	449793	1240924
IV-1241	04	ORIdb BLAT ARS	22861	IV-1211	-22861	+	1218063	1240924
IV-1241	04	TEL	283685	TEL04R	283685	+	1524609	1240924
IV-1241	04	start	119	NKP1	119	+	1241043	1240924
IV-1241	04	stop	103	ATO3	103	+	1241027	1240924
IV-213	04	CDEII	237125	CEN4	-237125	-	449718	212593
IV-213	04	ORIdb BLAT ARS	213	IV-220	-213	-	212806	212593
IV-213	04	TEL	211689	TEL04L	211689	-	904	212593
IV-213	04	start	572	RGT2	-572	-	213165	212593
IV-213	04	stop	3196	RGT2	-3196	-	215789	212593
IV-1524	04	CDEII	1074852	CEN4	-1074852	+	449793	1524645
IV-1524	04	ORIdb BLAT ARS	6207	IV-1531	6207	+	1530852	1524645
IV-1524	04	TEL	36	TEL04R	-36	+	1524609	1524645
IV-1524	04	start	3714	YDR541C	-3714	+	1520931	1524645
IV-1524	04	stop	5194	YDR541C	-5194	+	1519451	1524645
IV-749	04	CDEII	298668	CEN4	-298668	+	449793	748461
IV-749	04	ORIdb BLAT ARS	1518	IV-739	-1518	+	746943	748461
IV-749	04	TEL	747557	TEL04L	-747557	+	904	748461
IV-749	04	start	1815	TAF12	-1815	+	746646	748461
IV-749	04	stop	70	SWI5	70	+	748531	748461
IV-555	04	CDEII	105606	CEN4	105606	-	449793	555399
IV-555	04	ORIdb BLAT ARS	12094	IV-568	-12094	-	567493	555399
IV-555	04	TEL	554495	TEL04L	554495	-	904	555399
IV-555	04	start	1115	TPI1	-1115	-	556514	555399
IV-555	04	stop	185	YDR049W	185	-	555214	555399
IV-1110	04	CDEII	660343	CEN4	660343	-	449793	1110136
IV-1110	04	ORIdb BLAT ARS	22160	IV-1136	-22160	-	1132296	1110136
IV-1110	04	TEL	414473	TEL04R	-414473	-	1524609	1110136
IV-1110	04	start	423	MRPL35	-423	-	1110559	1110136
IV-1110	04	stop	209	ASP1	209	-	1109927	1110136
IV-1	04	CDEII	448850	CEN4	-448850	-	449718	868
IV-1	04	ORIdb BLAT ARS	14624	IV-16	-14624	-	15492	868
IV-1	04	TEL	36	TEL04L	-36	-	904	868
IV-1	04	start	18341	AAD4	-18341	-	19209	868
IV-1	04	stop	16597	AAD4	-16597	-	17465	868
IV-408	04	CDEII	41586	CEN4	41586	+	449718	408132
IV-408	04	ORIdb BLAT ARS	26092	IV-436	26092	+	434224	408132
IV-408	04	TEL	407228	TEL04L	-407228	+	904	408132
IV-408	04	start	707	YDL025C	-707	+	407425	408132
IV-408	04	stop	2947	YDL025C	-2947	+	405185	408132
IV-568	04	CDEII	117886	CEN4	117886	-	449793	567679
IV-568	04	ORIdb BLAT ARS	12216	IV-555	12216	-	555463	567679
IV-568	04	TEL	566775	TEL04L	566775	-	904	567679
IV-568	04	start	1051	TGL2	-1051	-	568730	567679
IV-568	04	stop	113	YOS9	113	-	567566	567679
IV-806	04	CDEII	356311	CEN4	-356311	+	449793	806104
IV-806	04	ORIdb BLAT ARS	6861	IV-820	6861	+	812965	806104
IV-806	04	TEL	718505	TEL04R	718505	+	1524609	806104
IV-806	04	start	438	HSP42	438	+	806542	806104
IV-806	04	stop	1726	HSP42	1726	+	807830	806104
IV-484	04	CDEII	34243	CEN4	34243	-	449793	484036
IV-484	04	ORIdb BLAT ARS	6459	IV-477	6459	-	477577	484036
IV-484	04	TEL	483132	TEL04L	483132	-	904	484036
IV-484	04	start	1341	GCV1	-1341	-	485377	484036
IV-484	04	stop	133	GCV1	-133	-	484169	484036
IV-1159	04	CDEII	709662	CEN4	709662	-	449793	1159455
IV-1159	04	ORIdb BLAT ARS	6548	IV-1166	-6548	-	1166003	1159455
IV-1159	04	TEL	365154	TEL04R	-365154	-	1524609	1159455
IV-1159	04	start	5244	HXT3	-5244	-	1164699	1159455
IV-1159	04	stop	3356	HXT3	-3356	-	1162811	1159455
IV-505	04	CDEII	55726	CEN4	55726	-	449793	505519
IV-505	04	ORIdb BLAT ARS	21427	IV-484	21427	-	484092	505519
IV-505	04	TEL	504615	TEL04L	504615	-	904	505519
IV-505	04	start	717	PST2	717	-	504802	505519
IV-505	04	stop	1573	PST2	1573	-	503946	505519
IV-86	04	CDEII	363594	CEN4	-363594	-	449718	86124
IV-86	04	ORIdb BLAT ARS	14256	IV-101	-14256	-	100380	86124
IV-86	04	TEL	85220	TEL04L	85220	-	904	86124
IV-86	04	start	1133	CWC2	-1133	-	87257	86124
IV-86	04	stop	29	CWC2	-29	-	86153	86124
IV-1404	04	CDEII	954534	CEN4	-954534	+	449793	1404327
IV-1404	04	ORIdb BLAT ARS	16033	IV-1385	-16033	+	1388294	1404327
IV-1404	04	TEL	120282	TEL04R	120282	+	1524609	1404327
IV-1404	04	start	1136	TRS31	-1136	+	1403191	1404327
IV-1404	04	stop	188	PRP3	188	+	1404515	1404327
IV-1303	04	CDEII	852966	CEN4	852966	-	449793	1302759
IV-1303	04	ORIdb BLAT ARS	2491	IV-1306	-2491	-	1305250	1302759
IV-1303	04	TEL	221850	TEL04R	-221850	-	1524609	1302759
IV-1303	04	start	384	RAD30	-384	-	1303143	1302759
IV-1303	04	stop	552	RPL12B	552	-	1302207	1302759
IV-1487	04	CDEII	1037302	CEN4	1037302	-	449793	1487095
IV-1487	04	ORIdb BLAT ARS	14357	IV-1503	-14357	-	1501452	1487095
IV-1487	04	TEL	37514	TEL04R	-37514	-	1524609	1487095
IV-1487	04	start	2012	AGE1	-2012	-	1489107	1487095
IV-1487	04	stop	252	AGE1	-252	-	1487347	1487095
IV-1462	04	CDEII	1012111	CEN4	-1012111	+	449793	1461904
IV-1462	04	ORIdb BLAT ARS	6221	IV-1469	6221	+	1468125	1461904
IV-1462	04	TEL	62705	TEL04R	62705	+	1524609	1461904
IV-1462	04	start	325	YDR506C	-325	+	1461579	1461904
IV-1462	04	stop	1003	GIN4	1003	+	1462907	1461904
IV-922	04	CDEII	471949	CEN4	-471949	+	449793	921742
IV-922	04	ORIdb BLAT ARS	7709	IV-914	-7709	+	914033	921742
IV-922	04	TEL	602867	TEL04R	602867	+	1524609	921742
IV-922	04	start	2149	PCF11	2149	+	923891	921742
IV-922	04	stop	73	SIR4	73	+	921815	921742
IV-640	04	CDEII	190272	CEN4	190272	-	449793	640065
IV-640	04	ORIdb BLAT ARS	1230	IV-645	-1230	-	641295	640065
IV-640	04	TEL	639161	TEL04L	639161	-	904	640065
IV-640	04	start	2595	GIS1	2595	-	637470	640065
IV-640	04	stop	97	MSH6	-97	-	640162	640065
IV-1276	04	CDEII	826479	CEN4	-826479	+	449793	1276272
IV-1276	04	ORIdb BLAT ARS	26311	IV-1303	26311	+	1302583	1276272
IV-1276	04	TEL	248337	TEL04R	248337	+	1524609	1276272
IV-1276	04	start	897	DIT1	-897	+	1275375	1276272
IV-1276	04	stop	95	DIT1	95	+	1276367	1276272
IV-1058	04	CDEII	608100	CEN4	-608100	+	449793	1057893
IV-1058	04	ORIdb BLAT ARS	23707	IV-1034	-23707	+	1034186	1057893
IV-1058	04	TEL	466716	TEL04R	466716	+	1524609	1057893
IV-1058	04	start	1102	ATP5	1102	+	1058995	1057893
IV-1058	04	stop	111	ATP5	111	+	1058004	1057893
IV-914	04	CDEII	464069	CEN4	-464069	+	449793	913862
IV-914	04	ORIdb BLAT ARS	7825	IV-922	7825	+	921687	913862
IV-914	04	TEL	610747	TEL04R	610747	+	1524609	913862
IV-914	04	start	957	HTB1	957	+	914819	913862
IV-914	04	stop	325	HTB1	325	+	914187	913862
IV-330	04	CDEII	119976	CEN4	-119976	-	449718	329742
IV-330	04	ORIdb BLAT ARS	11645	IV-317	11645	-	318097	329742
IV-330	04	TEL	328838	TEL04L	328838	-	904	329742
IV-330	04	start	787	YET3	-787	-	330529	329742
IV-330	04	stop	76	YET3	-76	-	329818	329742
V-354	05	CDEII	201505	CEN5	-201505	+	152078	353583
V-354	05	ORIdb BLAT ARS	36277	V-317	-36277	+	317306	353583
V-354	05	TEL	216011	TEL05R	216011	+	569594	353583
V-354	05	start	1822	UBP9	1822	+	355405	353583
V-354	05	stop	2194	RAD51	-2194	+	351389	353583
V-288	05	CDEII	135488	CEN5	-135488	+	152078	287566
V-288	05	ORIdb BLAT ARS	8690	V-277	-8690	+	278876	287566
V-288	05	TEL	281093	TEL05L	-281093	+	6473	287566
V-288	05	start	317	ICL1	-317	+	287249	287566
V-288	05	stop	2357	ICL1	-2357	+	285209	287566
V-59	05	CDEII	92527	CEN5	-92527	-	151996	59469
V-59	05	ORIdb BLAT ARS	8196	V-68	-8196	-	67665	59469
V-59	05	TEL	52996	TEL05L	52996	-	6473	59469
V-59	05	start	1160	VMA8	1160	-	58309	59469
V-59	05	stop	92	RML2	-92	-	59561	59469
V-174	05	CDEII	21729	CEN5	21729	-	152078	173807
V-174	05	ORIdb BLAT ARS	10016	V-184	-10016	-	183823	173807
V-174	05	TEL	167334	TEL05L	167334	-	6473	173807
V-174	05	start	438	YER010C	438	-	173369	173807
V-174	05	stop	862	YER010C	862	-	172945	173807
V-1	05	CDEII	151933	CEN5	151933	+	151996	63
V-1	05	ORIdb BLAT ARS	6401	V-7	6401	+	6464	63
V-1	05	TEL	62	TEL05L	-62	+	1	63
V-1	05	start	7602	YEL073C	7602	+	7665	63
V-1	05	stop	6034	YEL073C	6034	+	6097	63
V-570	05	CDEII	417552	CEN5	-417552	+	152078	569630
V-570	05	ORIdb BLAT ARS	2745	V-563	-2745	+	566885	569630
V-570	05	TEL	36	TEL05R	-36	+	569594	569630
V-570	05	start	6821	YER186C	-6821	+	562809	569630
V-570	05	stop	8109	YER186C	-8109	+	561521	569630
V-576	05	CDEII	424643	CEN5	424643	-	152078	576721
V-576	05	ORIdb BLAT ARS	6637	V-570	6637	-	570084	576721
V-576	05	TEL	148	TEL05R	-148	-	576869	576721
V-576	05	start	13912	YER186C	13912	-	562809	576721
V-576	05	stop	15200	YER186C	15200	-	561521	576721
V-407	05	CDEII	254824	CEN5	254824	-	152078	406902
V-407	05	ORIdb BLAT ARS	32027	V-439	-32027	-	438929	406902
V-407	05	TEL	162692	TEL05R	-162692	-	569594	406902
V-407	05	start	2227	DSE1	-2227	-	409129	406902
V-407	05	stop	123	DSE1	-123	-	407025	406902
V-146	05	CDEII	6283	CEN5	-6283	-	151996	145713
V-146	05	ORIdb BLAT ARS	27923	V-174	-27923	-	173636	145713
V-146	05	TEL	139240	TEL05L	139240	-	6473	145713
V-146	05	start	1072	VAB2	-1072	-	146785	145713
V-146	05	stop	116	YEL006W	116	-	145597	145713
V-550	05	CDEII	397508	CEN5	-397508	+	152078	549586
V-550	05	ORIdb BLAT ARS	10300	V-563	10300	+	559886	549586
V-550	05	TEL	20008	TEL05R	20008	+	569594	549586
V-550	05	start	1567	ISC10	1567	+	551153	549586
V-550	05	stop	103	ISC10	103	+	549689	549586
V-213	05	CDEII	60377	CEN5	-60377	+	152078	212455
V-213	05	ORIdb BLAT ARS	27759	V-184	-27759	+	184696	212455
V-213	05	TEL	205982	TEL05L	-205982	+	6473	212455
V-213	05	start	534	MIG3	-534	+	211921	212455
V-213	05	stop	34	SMB1	34	+	212489	212455
V-7	05	CDEII	145559	CEN5	-145559	-	151996	6437
V-7	05	ORIdb BLAT ARS	2349	V-9	-2349	-	8786	6437
V-7	05	TEL	36	TEL05L	-36	-	6473	6437
V-7	05	start	1228	YEL073C	-1228	-	7665	6437
V-7	05	stop	340	YEL073C	340	-	6097	6437
V-94	05	CDEII	57940	CEN5	57940	+	151996	94056
V-94	05	ORIdb BLAT ARS	14497	V-110	14497	+	108553	94056
V-94	05	TEL	87583	TEL05L	-87583	+	6473	94056
V-94	05	start	669	ECM10	669	+	94725	94056
V-94	05	stop	115	SPF1	-115	+	93941	94056
V-439	05	CDEII	287023	CEN5	287023	-	152078	439101
V-439	05	ORIdb BLAT ARS	3311	V-443	-3311	-	442412	439101
V-439	05	TEL	130493	TEL05R	-130493	-	569594	439101
V-439	05	start	376	GDI1	-376	-	439477	439101
V-439	05	stop	1004	YER137C	-1004	-	440105	439101
VI-270	06	CDEII	121158	CEN6	-121158	+	148597	269755
VI-270	06	ORIdb BLAT ARS	13338	VI-256	-13338	+	256417	269755
VI-270	06	TEL	37	TEL06R	-37	+	269718	269755
VI-270	06	start	5598	YFR055W	-5598	+	264157	269755
VI-270	06	stop	4182	YFR055W	-4182	+	265573	269755
VI-6	06	CDEII	143021	CEN6	-143021	-	148515	5494
VI-6	06	ORIdb BLAT ARS	3968	VI-1	3968	-	1526	5494
VI-6	06	TEL	36	TEL06L	-36	-	5530	5494
VI-6	06	start	10963	AAD16	-10963	-	16457	5494
VI-6	06	stop	8715	AAD16	-8715	-	14209	5494
VI-256	06	CDEII	107777	CEN6	107777	-	148597	256374
VI-256	06	ORIdb BLAT ARS	2575	VI-254	2575	-	253799	256374
VI-256	06	TEL	13344	TEL06R	-13344	-	269718	256374
VI-256	06	start	3921	RPN12	3921	-	252453	256374
VI-256	06	stop	3097	RPN12	3097	-	253277	256374
VI-168	06	CDEII	19134	CEN6	19134	-	148597	167731
VI-168	06	ORIdb BLAT ARS	31651	VI-199	-31651	-	199382	167731
VI-168	06	TEL	101987	TEL06R	-101987	-	269718	167731
VI-168	06	start	427	YFR011C	427	-	167304	167731
VI-168	06	stop	890	YFR011C	890	-	166841	167731
VI-199	06	CDEII	50805	CEN6	-50805	+	148597	199402
VI-199	06	ORIdb BLAT ARS	16942	VI-217	16942	+	216344	199402
VI-199	06	TEL	70316	TEL06R	70316	+	269718	199402
VI-199	06	start	2733	ROG3	-2733	+	196669	199402
VI-199	06	stop	261	ROG3	-261	+	199141	199402
VI-217	06	CDEII	67873	CEN6	-67873	+	148597	216470
VI-217	06	ORIdb BLAT ARS	11621	VI-236	11621	+	228091	216470
VI-217	06	TEL	53248	TEL06R	53248	+	269718	216470
VI-217	06	start	3257	MET10	-3257	+	213213	216470
VI-217	06	stop	81	MET10	-81	+	216389	216470
VII-163	07	CDEII	333707	CEN7	333707	+	496949	163242
VII-163	07	ORIdb BLAT ARS	2485	VII-167	2485	+	165727	163242
VII-163	07	TEL	162461	TEL07L	-162461	+	781	163242
VII-163	07	start	1801	TOS3	1801	+	165043	163242
VII-163	07	stop	201	TOS3	201	+	163443	163242
VII-112	07	CDEII	384820	CEN7	384820	+	496949	112129
VII-112	07	ORIdb BLAT ARS	2644	VII-115	2644	+	114773	112129
VII-112	07	TEL	111348	TEL07L	-111348	+	781	112129
VII-112	07	start	2098	KEX1	2098	+	114227	112129
VII-112	07	stop	290	KEX1	290	+	112419	112129
VII-888	07	CDEII	391386	CEN7	-391386	+	497032	888418
VII-888	07	ORIdb BLAT ARS	4669	VII-883	-4669	+	883749	888418
VII-888	07	TEL	195223	TEL07R	195223	+	1083641	888418
VII-888	07	start	341	SKI6	341	+	888759	888418
VII-888	07	stop	1285	SKI6	1285	+	889703	888418
VII-204	07	CDEII	292971	CEN7	292971	+	496949	203978
VII-204	07	ORIdb BLAT ARS	15770	VII-187	-15770	+	188208	203978
VII-204	07	TEL	203197	TEL07L	-203197	+	781	203978
VII-204	07	start	1275	YGL159W	-1275	+	202703	203978
VII-204	07	stop	109	YGL159W	109	+	204087	203978
VII-978	07	CDEII	480878	CEN7	480878	-	497032	977910
VII-978	07	ORIdb BLAT ARS	21540	VII-1000	-21540	-	999450	977910
VII-978	07	TEL	105731	TEL07R	-105731	-	1083641	977910
VII-978	07	start	648	FMP43	648	-	977262	977910
VII-978	07	stop	100	LSC2	-100	-	978010	977910
VII-389	07	CDEII	108100	CEN7	-108100	-	496949	388849
VII-389	07	ORIdb BLAT ARS	32246	VII-421	-32246	-	421095	388849
VII-389	07	TEL	388068	TEL07L	388068	-	781	388849
VII-389	07	start	1001	DUO1	-1001	-	389850	388849
VII-389	07	stop	26	DUO1	-26	-	388875	388849
VII-0	07	CDEII	496204	CEN7	-496204	-	496949	745
VII-0	07	ORIdb BLAT ARS	5516	VII-8	-5516	-	6261	745
VII-0	07	TEL	36	TEL07L	-36	-	781	745
VII-0	07	start	2020	COS12	-2020	-	2765	745
VII-0	07	stop	3300	COS12	-3300	-	4045	745
VII-1084	07	CDEII	586645	CEN7	-586645	+	497032	1083677
VII-1084	07	ORIdb BLAT ARS	9324	VII-1074	-9324	+	1074353	1083677
VII-1084	07	TEL	36	TEL07R	-36	+	1083641	1083677
VII-1084	07	start	7523	MAL11	-7523	+	1076154	1083677
VII-1084	07	stop	9635	MAL11	-9635	+	1074042	1083677
VII-286	07	CDEII	210939	CEN7	210939	+	496949	286010
VII-286	07	ORIdb BLAT ARS	1944	VII-288	1944	+	287954	286010
VII-286	07	TEL	285229	TEL07L	-285229	+	781	286010
VII-286	07	start	1603	ABC1	-1603	+	284407	286010
VII-286	07	stop	44	ABC1	-44	+	285966	286010
VII-1090	07	CDEII	593766	CEN7	593766	-	497032	1090798
VII-1090	07	ORIdb BLAT ARS	6461	VII-1084	6461	-	1084337	1090798
VII-1090	07	TEL	148	TEL07R	-148	-	1090946	1090798
VII-1090	07	start	14644	MAL11	14644	-	1076154	1090798
VII-1090	07	stop	16756	MAL11	16756	-	1074042	1090798
VII-485	07	CDEII	11834	CEN7	-11834	-	496949	485115
VII-485	07	ORIdb BLAT ARS	2577	VII-481	2577	-	482538	485115
VII-485	07	TEL	484334	TEL07L	484334	-	781	485115
VII-485	07	start	272	YGL007C-A	272	-	484843	485115
VII-485	07	stop	2216	YGL007C-A	2216	-	482899	485115
VII-715	07	CDEII	218287	CEN7	-218287	+	497032	715319
VII-715	07	ORIdb BLAT ARS	20254	VII-743	20254	+	735573	715319
VII-715	07	TEL	368322	TEL07R	368322	+	1083641	715319
VII-715	07	start	344	YGR111W	344	+	715663	715319
VII-715	07	stop	1592	YGR111W	1592	+	716911	715319
VII-835	07	CDEII	337637	CEN7	337637	-	497032	834669
VII-835	07	ORIdb BLAT ARS	11257	VII-847	-11257	-	845926	834669
VII-835	07	TEL	248972	TEL07R	-248972	-	1083641	834669
VII-835	07	start	1270	YGR168C	-1270	-	835939	834669
VII-835	07	stop	1202	YGR168C	1202	-	833467	834669
VII-64	07	CDEII	432491	CEN7	-432491	-	496949	64458
VII-64	07	ORIdb BLAT ARS	4373	VII-70	-4373	-	68831	64458
VII-64	07	TEL	63677	TEL07L	63677	-	781	64458
VII-64	07	start	800	YGL231C	800	-	63658	64458
VII-64	07	stop	88	SAP4	88	-	64370	64458
VII-575	07	CDEII	77673	CEN7	-77673	+	497032	574705
VII-575	07	ORIdb BLAT ARS	276	VII-576	276	+	574981	574705
VII-575	07	TEL	508936	TEL07R	508936	+	1083641	574705
VII-575	07	start	686	KSS1	686	+	575391	574705
VII-575	07	stop	1981	KSS1	1981	+	576686	574705
VII-778	07	CDEII	280987	CEN7	-280987	+	497032	778019
VII-778	07	ORIdb BLAT ARS	16162	VII-795	16162	+	794181	778019
VII-778	07	TEL	305622	TEL07R	305622	+	1083641	778019
VII-778	07	start	3284	SKN1	-3284	+	774735	778019
VII-778	07	stop	196	SKN1	-196	+	777823	778019
VII-421	07	CDEII	75664	CEN7	-75664	-	496949	421285
VII-421	07	ORIdb BLAT ARS	32392	VII-389	32392	-	388893	421285
VII-421	07	TEL	420504	TEL07L	420504	-	781	421285
VII-421	07	start	626	HEM2	626	-	420659	421285
VII-421	07	stop	1866	HEM2	1866	-	419419	421285
VII-569	07	CDEII	71632	CEN7	71632	-	497032	568664
VII-569	07	ORIdb BLAT ARS	5961	VII-575	-5961	-	574625	568664
VII-569	07	TEL	514977	TEL07R	-514977	-	1083641	568664
VII-569	07	start	6727	KSS1	-6727	-	575391	568664
VII-569	07	stop	7201	ORM1	7201	-	561463	568664
VII-353	07	CDEII	144083	CEN7	-144083	-	496949	352866
VII-353	07	ORIdb BLAT ARS	7470	VII-338	7470	-	345396	352866
VII-353	07	TEL	352085	TEL07L	352085	-	781	352866
VII-353	07	start	117	SCY1	-117	-	352983	352866
VII-353	07	stop	1463	GUP1	1463	-	351403	352866
VII-1000	07	CDEII	502441	CEN7	-502441	+	497032	999473
VII-1000	07	ORIdb BLAT ARS	1527	VII-1002	1527	+	1001000	999473
VII-1000	07	TEL	84168	TEL07R	84168	+	1083641	999473
VII-1000	07	start	271	PUP2	-271	+	999202	999473
VII-1000	07	stop	1207	PUP2	-1207	+	998266	999473
VII-660	07	CDEII	162972	CEN7	162972	-	497032	660004
VII-660	07	ORIdb BLAT ARS	4955	VII-654	4955	-	655049	660004
VII-660	07	TEL	423637	TEL07R	-423637	-	1083641	660004
VII-660	07	start	2067	UTP22	-2067	-	662071	660004
VII-660	07	stop	325	NNF2	325	-	659679	660004
VII-509	07	CDEII	11879	CEN7	11879	-	497032	508911
VII-509	07	ORIdb BLAT ARS	23574	VII-540	-23574	-	532485	508911
VII-509	07	TEL	508130	TEL07L	508130	-	781	508911
VII-509	07	start	364	STF2	364	-	508547	508911
VII-509	07	stop	316	SEC9	-316	-	509227	508911
VIII-6	08	CDEII	100138	CEN8	-100138	-	105606	5468
VIII-6	08	ORIdb BLAT ARS	2066	VIII-8	-2066	-	7534	5468
VIII-6	08	TEL	36	TEL08L	-36	-	5504	5468
VIII-6	08	start	913	COS8	-913	-	6381	5468
VIII-6	08	stop	2073	COS8	-2073	-	7541	5468
VIII-502	08	CDEII	396261	CEN8	396261	-	105688	501949
VIII-502	08	ORIdb BLAT ARS	2618	VIII-505	-2618	-	504567	501949
VIII-502	08	TEL	54156	TEL08R	-54156	-	556105	501949
VIII-502	08	start	402	YHR202W	-402	-	502351	501949
VIII-502	08	stop	1998	RPN10	1998	-	499951	501949
VIII-8	08	CDEII	97852	CEN8	-97852	-	105606	7754
VIII-8	08	ORIdb BLAT ARS	1587	VIII-6	1587	-	6167	7754
VIII-8	08	TEL	2250	TEL08L	2250	-	5504	7754
VIII-8	08	start	1373	COS8	1373	-	6381	7754
VIII-8	08	stop	213	COS8	213	-	7541	7754
VIII-169	08	CDEII	62911	CEN8	-62911	+	105688	168599
VIII-169	08	ORIdb BLAT ARS	21820	VIII-198	21820	+	190419	168599
VIII-169	08	TEL	163095	TEL08L	-163095	+	5504	168599
VIII-169	08	start	6	YHI9	-6	+	168593	168599
VIII-169	08	stop	234	SLT2	234	+	168833	168599
VIII-556	08	CDEII	450453	CEN8	-450453	+	105688	556141
VIII-556	08	ORIdb BLAT ARS	4821	VIII-551	-4821	+	551320	556141
VIII-556	08	TEL	36	TEL08R	-36	+	556105	556141
VIII-556	08	start	34378	YHR210C	-34378	+	521763	556141
VIII-556	08	stop	35718	YHR209W	-35718	+	520423	556141
VIII-562	08	CDEII	456560	CEN8	456560	-	105688	562248
VIII-562	08	ORIdb BLAT ARS	5918	VIII-556	5918	-	556330	562248
VIII-562	08	TEL	395	TEL08R	-395	-	562643	562248
VIII-562	08	start	40485	YHR210C	40485	-	521763	562248
VIII-562	08	stop	41825	YHR209W	41825	-	520423	562248
VIII-448	08	CDEII	342106	CEN8	342106	-	105688	447794
VIII-448	08	ORIdb BLAT ARS	3701	VIII-452	-3701	-	451495	447794
VIII-448	08	TEL	108311	TEL08R	-108311	-	556105	447794
VIII-448	08	start	427	SPC97	-427	-	448221	447794
VIII-448	08	stop	197	ATG7	197	-	447597	447794
VIII-64	08	CDEII	41305	CEN8	41305	+	105606	64301
VIII-64	08	ORIdb BLAT ARS	5129	VIII-58	-5129	+	59172	64301
VIII-64	08	TEL	58797	TEL08L	-58797	+	5504	64301
VIII-64	08	start	1612	FMP12	1612	+	65913	64301
VIII-64	08	stop	356	FMP12	356	+	64657	64301
VIII-246	08	CDEII	140103	CEN8	-140103	+	105688	245791
VIII-246	08	ORIdb BLAT ARS	7680	VIII-261	7680	+	253471	245791
VIII-246	08	TEL	240287	TEL08L	-240287	+	5504	245791
VIII-246	08	start	341	QNS1	341	+	246132	245791
VIII-246	08	stop	139	OSH3	-139	+	245652	245791
VIII-133	08	CDEII	27843	CEN8	27843	-	105688	133531
VIII-133	08	ORIdb BLAT ARS	739	VIII-135	-739	-	134270	133531
VIII-133	08	TEL	128027	TEL08L	128027	-	5504	133531
VIII-133	08	start	2034	ARD1	2034	-	131497	133531
VIII-133	08	stop	2850	ARD1	2850	-	130681	133531
VIII-1	08	CDEII	105362	CEN8	105362	+	105606	244
VIII-1	08	ORIdb BLAT ARS	4914	VIII-6	4914	+	5158	244
VIII-1	08	TEL	243	TEL08L	-243	+	1	244
VIII-1	08	start	6137	COS8	6137	+	6381	244
VIII-1	08	stop	7297	COS8	7297	+	7541	244
VIII-392	08	CDEII	286562	CEN8	286562	-	105688	392250
VIII-392	08	ORIdb BLAT ARS	3342	VIII-403	-3342	-	395592	392250
VIII-392	08	TEL	163855	TEL08R	-163855	-	556105	392250
VIII-392	08	start	1095	MRPL6	-1095	-	393345	392250
VIII-392	08	stop	391	MRPL6	-391	-	392641	392250
IX-357	09	CDEII	1506	CEN9	-1506	+	355717	357223
IX-357	09	ORIdb BLAT ARS	5198	IX-363	5198	+	362421	357223
IX-357	09	TEL	81842	TEL09R	81842	+	439065	357223
IX-357	09	start	246	SGN1	-246	+	356977	357223
IX-357	09	stop	162	MPH1	162	+	357385	357223
IX-175	09	CDEII	180465	CEN9	180465	+	355636	175171
IX-175	09	ORIdb BLAT ARS	4420	IX-183	4420	+	179591	175171
IX-175	09	TEL	167387	TEL09L	-167387	+	7784	175171
IX-175	09	start	2262	XBP1	2262	+	177433	175171
IX-175	09	stop	198	XBP1	198	+	175369	175171
IX-439	09	CDEII	83384	CEN9	-83384	+	355717	439101
IX-439	09	ORIdb BLAT ARS	4845	IX-433	-4845	+	434256	439101
IX-439	09	TEL	36	TEL09R	-36	+	439065	439101
IX-439	09	start	2988	YIR042C	-2988	+	436113	439101
IX-439	09	stop	4156	YIR042C	-4156	+	434945	439101
IX-412	09	CDEII	56283	CEN9	56283	-	355717	412000
IX-412	09	ORIdb BLAT ARS	4384	IX-407	4384	-	407616	412000
IX-412	09	TEL	27065	TEL09R	-27065	-	439065	412000
IX-412	09	start	1195	DAL2	1195	-	410805	412000
IX-412	09	stop	155	DAL2	155	-	411845	412000
IX-246	09	CDEII	109757	CEN9	-109757	-	355636	245879
IX-246	09	ORIdb BLAT ARS	622	IX-238	622	-	245257	245879
IX-246	09	TEL	193186	TEL09R	-193186	-	439065	245879
IX-246	09	start	302	SNP1	302	-	245577	245879
IX-246	09	stop	1390	SNP1	1390	-	244489	245879
IX-1	09	CDEII	355350	CEN9	355350	+	355636	286
IX-1	09	ORIdb BLAT ARS	6508	IX-8	6508	+	6794	286
IX-1	09	TEL	285	TEL09L	-285	+	1	286
IX-1	09	start	24667	YIL169C	24667	+	24953	286
IX-1	09	stop	22923	YIL169C	22923	+	23209	286
IX-215	09	CDEII	140903	CEN9	140903	+	355636	214733
IX-215	09	ORIdb BLAT ARS	1858	IX-220	1858	+	216591	214733
IX-215	09	TEL	206949	TEL09L	-206949	+	7784	214733
IX-215	09	start	1812	YIL077C	1812	+	216545	214733
IX-215	09	stop	40	THS1	40	+	214773	214733
IX-342	09	CDEII	13608	CEN9	-13608	-	355636	342028
IX-342	09	ORIdb BLAT ARS	15128	IX-357	-15128	-	357156	342028
IX-342	09	TEL	97037	TEL09R	-97037	-	439065	342028
IX-342	09	start	425	URM1	-425	-	342453	342028
IX-342	09	stop	575	FAA3	575	-	341453	342028
IX-248	09	CDEII	107885	CEN9	-107885	-	355636	247751
IX-248	09	ORIdb BLAT ARS	142	IX-249	-142	-	247893	247751
IX-248	09	TEL	191314	TEL09R	-191314	-	439065	247751
IX-248	09	start	2174	SNP1	2174	-	245577	247751
IX-248	09	stop	2090	YIL055C	-2090	-	249841	247751
IX-106	09	CDEII	249670	CEN9	-249670	-	355636	105966
IX-106	09	ORIdb BLAT ARS	6771	IX-114	-6771	-	112737	105966
IX-106	09	TEL	98182	TEL09L	98182	-	7784	105966
IX-106	09	start	3321	ASG1	3321	-	102645	105966
IX-106	09	stop	107	TAO3	-107	-	106073	105966
IX-8	09	CDEII	347888	CEN9	-347888	-	355636	7748
IX-8	09	ORIdb BLAT ARS	2346	IX-11	-2346	-	10094	7748
IX-8	09	TEL	36	TEL09L	-36	-	7784	7748
IX-8	09	start	17205	YIL169C	-17205	-	24953	7748
IX-8	09	stop	15461	YIL169C	-15461	-	23209	7748
IX-136	09	CDEII	219349	CEN9	-219349	-	355636	136287
IX-136	09	ORIdb BLAT ARS	21982	IX-114	21982	-	114305	136287
IX-136	09	TEL	128503	TEL09L	128503	-	7784	136287
IX-136	09	start	1050	QDR1	1050	-	135237	136287
IX-136	09	stop	98	QDR1	98	-	136189	136287
X-68	10	CDEII	368535	CEN10	-368535	-	436248	67713
X-68	10	ORIdb BLAT ARS	16281	X-48	16281	-	51432	67713
X-68	10	TEL	59946	TEL10L	59946	-	7767	67713
X-68	10	start	1104	ELO1	-1104	-	68817	67713
X-68	10	stop	128	ELO1	-128	-	67841	67713
X-100	10	CDEII	336741	CEN10	336741	+	436248	99507
X-100	10	ORIdb BLAT ARS	13721	X-114	13721	+	113228	99507
X-100	10	TEL	91740	TEL10L	-91740	+	7767	99507
X-100	10	start	1430	YJL171C	1430	+	100937	99507
X-100	10	stop	71	YJL171C	71	+	99578	99507
X-540	10	CDEII	104193	CEN10	-104193	+	436331	540524
X-540	10	ORIdb BLAT ARS	37779	X-502	-37779	+	502745	540524
X-540	10	TEL	204294	TEL10R	204294	+	744818	540524
X-540	10	start	1855	HIT1	-1855	+	538669	540524
X-540	10	stop	927	HIT1	-927	+	539597	540524
X-684	10	CDEII	247597	CEN10	-247597	+	436331	683928
X-684	10	ORIdb BLAT ARS	17956	X-702	17956	+	701884	683928
X-684	10	TEL	60890	TEL10R	60890	+	744818	683928
X-684	10	start	525	IML1	525	+	684453	683928
X-684	10	stop	3933	IML1	3933	+	687861	683928
X-375	10	CDEII	61387	CEN10	61387	+	436248	374861
X-375	10	ORIdb BLAT ARS	761	X-376	761	+	375622	374861
X-375	10	TEL	367094	TEL10L	-367094	+	7767	374861
X-375	10	start	964	NUP192	-964	+	373897	374861
X-375	10	stop	5096	SNX4	5096	+	379957	374861
X-376	10	CDEII	60447	CEN10	-60447	-	436248	375801
X-376	10	ORIdb BLAT ARS	763	X-375	763	-	375038	375801
X-376	10	TEL	368034	TEL10L	368034	-	7767	375801
X-376	10	start	1904	NUP192	1904	-	373897	375801
X-376	10	stop	4156	SNX4	-4156	-	379957	375801
X-712	10	CDEII	275552	CEN10	-275552	+	436331	711883
X-712	10	ORIdb BLAT ARS	8986	X-702	-8986	+	702897	711883
X-712	10	TEL	32935	TEL10R	32935	+	744818	711883
X-712	10	start	2222	DAN4	2222	+	714105	711883
X-712	10	stop	446	DAN4	446	+	712329	711883
X-730	10	CDEII	293704	CEN10	-293704	+	436331	730035
X-730	10	ORIdb BLAT ARS	6914	X-737	6914	+	736949	730035
X-730	10	TEL	14783	TEL10R	14783	+	744818	730035
X-730	10	start	3358	AAD10	-3358	+	726677	730035
X-730	10	stop	1886	AAD10	-1886	+	728149	730035
X-337	10	CDEII	98978	CEN10	98978	+	436248	337270
X-337	10	ORIdb BLAT ARS	16414	X-355	16414	+	353684	337270
X-337	10	TEL	329503	TEL10L	-329503	+	7767	337270
X-337	10	start	831	TDH1	831	+	338101	337270
X-337	10	stop	305	PEP8	-305	+	336965	337270
X-613	10	CDEII	176662	CEN10	176662	-	436331	612993
X-613	10	ORIdb BLAT ARS	3023	X-609	3023	-	609970	612993
X-613	10	TEL	131825	TEL10R	-131825	-	744818	612993
X-613	10	start	756	JJJ3	756	-	612237	612993
X-613	10	stop	72	YJR098C	72	-	612921	612993
X-737	10	CDEII	300794	CEN10	300794	-	436331	737125
X-737	10	ORIdb BLAT ARS	6697	X-730	6697	-	730428	737125
X-737	10	TEL	7693	TEL10R	-7693	-	744818	737125
X-737	10	start	10448	AAD10	10448	-	726677	737125
X-737	10	stop	8976	AAD10	8976	-	728149	737125
X-654	10	CDEII	218134	CEN10	218134	-	436331	654465
X-654	10	ORIdb BLAT ARS	9478	X-644	9478	-	644987	654465
X-654	10	TEL	90353	TEL10R	-90353	-	744818	654465
X-654	10	start	264	YJR124C	264	-	654201	654465
X-654	10	stop	392	ENT3	-392	-	654857	654465
X-744	10	CDEII	308523	CEN10	-308523	+	436331	744854
X-744	10	ORIdb BLAT ARS	7664	X-737	-7664	+	737190	744854
X-744	10	TEL	36	TEL10R	-36	+	744818	744854
X-744	10	start	18177	AAD10	-18177	+	726677	744854
X-744	10	stop	16705	AAD10	-16705	+	728149	744854
X-417	10	CDEII	18937	CEN10	-18937	-	436248	417311
X-417	10	ORIdb BLAT ARS	25159	X-442	-25159	-	442470	417311
X-417	10	TEL	327507	TEL10R	-327507	-	744818	417311
X-417	10	start	2210	NOP9	-2210	-	419521	417311
X-417	10	stop	162	NOP9	-162	-	417473	417311
X-8	10	CDEII	428517	CEN10	-428517	-	436248	7731
X-8	10	ORIdb BLAT ARS	7155	X-0	7155	-	576	7731
X-8	10	TEL	36	TEL10L	-36	-	7767	7731
X-8	10	start	14426	YJL218W	-14426	-	22157	7731
X-8	10	stop	15346	YJL218W	-15346	-	23077	7731
X-299	10	CDEII	137410	CEN10	137410	+	436248	298838
X-299	10	ORIdb BLAT ARS	2816	X-305	2816	+	301654	298838
X-299	10	TEL	291071	TEL10L	-291071	+	7767	298838
X-299	10	start	3729	NET1	-3729	+	295109	298838
X-299	10	stop	31	NET1	31	+	298869	298838
X-0	10	CDEII	435979	CEN10	435979	+	436248	269
X-0	10	ORIdb BLAT ARS	15854	X-16	15854	+	16123	269
X-0	10	TEL	268	TEL10L	-268	+	1	269
X-0	10	start	21888	YJL218W	21888	+	22157	269
X-0	10	stop	22808	YJL218W	22808	+	23077	269
XI-517	11	CDEII	76807	CEN11	-76807	+	439879	516686
XI-517	11	ORIdb BLAT ARS	2652	XI-520	2652	+	519338	516686
XI-517	11	TEL	148856	TEL11R	148856	+	665542	516686
XI-517	11	start	1146	YKR041W	1146	+	517832	516686
XI-517	11	stop	46	GAP1	-46	+	516640	516686
XI-329	11	CDEII	110295	CEN11	-110295	-	439797	329502
XI-329	11	ORIdb BLAT ARS	2433	XI-327	2433	-	327069	329502
XI-329	11	TEL	328694	TEL11L	328694	-	808	329502
XI-329	11	start	258	TOA2	-258	-	329760	329502
XI-329	11	stop	866	TOA2	-866	-	330368	329502
XI-213	11	CDEII	226487	CEN11	-226487	-	439797	213310
XI-213	11	ORIdb BLAT ARS	12982	XI-200	12982	-	200328	213310
XI-213	11	TEL	212502	TEL11L	212502	-	808	213310
XI-213	11	start	234	YKL121W	-234	-	213544	213310
XI-213	11	stop	1250	SRP21	1250	-	212060	213310
XI-153	11	CDEII	286672	CEN11	-286672	-	439797	153125
XI-153	11	ORIdb BLAT ARS	4801	XI-141	4801	-	148324	153125
XI-153	11	TEL	152317	TEL11L	152317	-	808	153125
XI-153	11	start	123	ELF1	-123	-	153248	153125
XI-153	11	stop	519	RCN1	-519	-	153644	153125
XI-1	11	CDEII	439025	CEN11	-439025	-	439797	772
XI-1	11	ORIdb BLAT ARS	6625	XI-8	-6625	-	7397	772
XI-1	11	TEL	36	TEL11L	-36	-	808	772
XI-1	11	start	4989	YKL222C	-4989	-	5761	772
XI-1	11	stop	2549	YKL222C	-2549	-	3321	772
XI-582	11	CDEII	141660	CEN11	-141660	+	439879	581539
XI-582	11	ORIdb BLAT ARS	2350	XI-584	2350	+	583889	581539
XI-582	11	TEL	84003	TEL11R	84003	+	665542	581539
XI-582	11	start	309	ECM4	309	+	581848	581539
XI-582	11	stop	1679	YKR075C	-1679	+	579860	581539
XI-448	11	CDEII	7962	CEN11	7962	-	439879	447841
XI-448	11	ORIdb BLAT ARS	6617	XI-457	-6617	-	454458	447841
XI-448	11	TEL	217701	TEL11R	-217701	-	665542	447841
XI-448	11	start	85	ECM9	85	-	447756	447841
XI-448	11	stop	1461	ECM9	1461	-	446380	447841
XI-662	11	CDEII	225699	CEN11	-225699	+	439879	665578
XI-662	11	ORIdb BLAT ARS	22968	XI-642	-22968	+	642610	665578
XI-662	11	TEL	36	TEL11R	-36	+	665542	665578
XI-662	11	start	18664	FLO10	-18664	+	646914	665578
XI-662	11	stop	16304	FLO10	-16304	+	649274	665578
XI-642	11	CDEII	202543	CEN11	-202543	+	439879	642422
XI-642	11	ORIdb BLAT ARS	8038	XI-633	-8038	+	634384	642422
XI-642	11	TEL	23120	TEL11R	23120	+	665542	642422
XI-642	11	start	2260	SIR1	-2260	+	640162	642422
XI-642	11	stop	220	SIR1	-220	+	642202	642422
XI-98	11	CDEII	341407	CEN11	341407	+	439797	98390
XI-98	11	ORIdb BLAT ARS	8598	XI-89	-8598	+	89792	98390
XI-98	11	TEL	97582	TEL11L	-97582	+	808	98390
XI-98	11	start	154	LOT5	154	+	98544	98390
XI-98	11	stop	54	SPE1	-54	+	98336	98390
XI-389	11	CDEII	51129	CEN11	51129	+	439797	388668
XI-389	11	ORIdb BLAT ARS	6041	XI-382	-6041	+	382627	388668
XI-389	11	TEL	276874	TEL11R	276874	+	665542	388668
XI-389	11	start	960	GPX1	960	+	389628	388668
XI-389	11	stop	52	YKL027W	-52	+	388616	388668
XI-196	11	CDEII	243582	CEN11	-243582	-	439797	196215
XI-196	11	ORIdb BLAT ARS	3400	XI-200	-3400	-	199615	196215
XI-196	11	TEL	195407	TEL11L	195407	-	808	196215
XI-196	11	start	115	SHE2	115	-	196100	196215
XI-196	11	stop	125	MYO3	-125	-	196340	196215
XI-417	11	CDEII	22913	CEN11	22913	+	439797	416884
XI-417	11	ORIdb BLAT ARS	27978	XI-389	-27978	+	388906	416884
XI-417	11	TEL	248658	TEL11R	248658	+	665542	416884
XI-417	11	start	296	URB1	-296	+	416588	416884
XI-417	11	stop	328	ARC19	328	+	417212	416884
XI-612	11	CDEII	172174	CEN11	172174	-	439879	612053
XI-612	11	ORIdb BLAT ARS	4627	XI-617	-4627	-	616680	612053
XI-612	11	TEL	53489	TEL11R	-53489	-	665542	612053
XI-612	11	start	1052	SRL3	1052	-	611001	612053
XI-612	11	stop	41	SRP40	-41	-	612094	612053
XI-56	11	CDEII	383930	CEN11	-383930	-	439797	55867
XI-56	11	ORIdb BLAT ARS	8868	XI-43	8868	-	46999	55867
XI-56	11	TEL	55059	TEL11L	55059	-	808	55867
XI-56	11	start	2198	EAP1	2198	-	53669	55867
XI-56	11	stop	214	EAP1	214	-	55653	55867
XII-745	12	CDEII	594181	CEN12	594181	-	150936	745117
XII-745	12	ORIdb BLAT ARS	3260	XII-749	-3260	-	748377	745117
XII-745	12	TEL	319162	TEL12R	-319162	-	1064279	745117
XII-745	12	start	903	UBC12	903	-	744214	745117
XII-745	12	stop	120	UBC12	120	-	744997	745117
XII-7	12	CDEII	144933	CEN12	144933	+	150852	5919
XII-7	12	ORIdb BLAT ARS	3843	XII-1	-3843	+	2076	5919
XII-7	12	TEL	5918	TEL12L	-5918	+	1	5919
XII-7	12	start	10122	AYT1	10122	+	16041	5919
XII-7	12	stop	8626	AYT1	8626	+	14545	5919
XII-660	12	CDEII	508959	CEN12	-508959	+	150936	659895
XII-660	12	ORIdb BLAT ARS	14127	XII-645	-14127	+	645768	659895
XII-660	12	TEL	404384	TEL12R	404384	+	1064279	659895
XII-660	12	start	758	GSY2	758	+	660653	659895
XII-660	12	stop	138	YLR257W	-138	+	659757	659895
XII-794	12	CDEII	643271	CEN12	643271	-	150936	794207
XII-794	12	ORIdb BLAT ARS	7291	XII-786	7291	-	786916	794207
XII-794	12	TEL	270072	TEL12R	-270072	-	1064279	794207
XII-794	12	start	1712	RPS25B	-1712	-	795919	794207
XII-794	12	stop	1224	RPS25B	-1224	-	795431	794207
XII-1071	12	CDEII	920498	CEN12	920498	-	150936	1071434
XII-1071	12	ORIdb BLAT ARS	5681	XII-1064	5681	-	1065753	1071434
XII-1071	12	TEL	6741	TEL12R	-6741	-	1078175	1071434
XII-1071	12	start	10355	YLR460C	10355	-	1061079	1071434
XII-1071	12	stop	11603	YLR460C	11603	-	1059831	1071434
XII-1007	12	CDEII	856302	CEN12	-856302	+	150936	1007238
XII-1007	12	ORIdb BLAT ARS	6553	XII-1014	6553	+	1013791	1007238
XII-1007	12	TEL	57041	TEL12R	57041	+	1064279	1007238
XII-1007	12	start	947	TSR2	-947	+	1006291	1007238
XII-1007	12	stop	113	ECM30	113	+	1007351	1007238
XII-459	12	CDEII	308155	CEN12	308155	-	150936	459091
XII-459	12	ORIdb BLAT ARS	8366	XII-451	8366	-	450725	459091
XII-459	12	TEL	447006	TEL12L	447006	-	12085	459091
XII-459	12	start	10706	RNH203	10706	-	448385	459091
XII-459	12	stop	11146	RNH203	11146	-	447945	459091
XII-289	12	CDEII	138485	CEN12	138485	-	150936	289421
XII-289	12	ORIdb BLAT ARS	883	XII-294	-883	-	290304	289421
XII-289	12	TEL	277336	TEL12L	277336	-	12085	289421
XII-289	12	start	1472	EMP46	1472	-	287949	289421
XII-289	12	stop	280	EMP46	280	-	289141	289421
XII-1078	12	CDEII	927161	CEN12	927161	-	150936	1078097
XII-1078	12	ORIdb BLAT ARS	6144	XII-1071	6144	-	1071953	1078097
XII-1078	12	TEL	78	TEL12R	-78	-	1078175	1078097
XII-1078	12	start	17018	YLR460C	17018	-	1061079	1078097
XII-1078	12	stop	18266	YLR460C	18266	-	1059831	1078097
XII-413	12	CDEII	261917	CEN12	261917	-	150936	412853
XII-413	12	ORIdb BLAT ARS	14089	XII-434	-14089	-	426942	412853
XII-413	12	TEL	400768	TEL12L	400768	-	12085	412853
XII-413	12	start	392	SLX4	-392	-	413245	412853
XII-413	12	stop	472	PDC5	472	-	412381	412853
XII-12	12	CDEII	138803	CEN12	-138803	-	150852	12049
XII-12	12	ORIdb BLAT ARS	4057	XII-7	4057	-	7992	12049
XII-12	12	TEL	36	TEL12L	-36	-	12085	12049
XII-12	12	start	3992	AYT1	-3992	-	16041	12049
XII-12	12	stop	2496	AYT1	-2496	-	14545	12049
XII-157	12	CDEII	5765	CEN12	-5765	+	150936	156701
XII-157	12	ORIdb BLAT ARS	5281	XII-151	-5281	+	151420	156701
XII-157	12	TEL	144616	TEL12L	-144616	+	12085	156701
XII-157	12	start	324	NOC3	-324	+	156377	156701
XII-157	12	stop	84	YLR003C	84	+	156785	156701
XII-889	12	CDEII	737804	CEN12	737804	-	150936	888740
XII-889	12	ORIdb BLAT ARS	8104	XII-873	8104	-	880636	888740
XII-889	12	TEL	175539	TEL12R	-175539	-	1064279	888740
XII-889	12	start	3553	SMC6	3553	-	885187	888740
XII-889	12	stop	41	SMC6	41	-	888699	888740
XII-92	12	CDEII	59385	CEN12	59385	+	150852	91467
XII-92	12	ORIdb BLAT ARS	13850	XII-77	-13850	+	77617	91467
XII-92	12	TEL	79382	TEL12L	-79382	+	12085	91467
XII-92	12	start	1314	YLL025W	1314	+	92781	91467
XII-92	12	stop	118	HSP104	-118	+	91349	91467
XII-1	12	CDEII	150570	CEN12	150570	+	150852	282
XII-1	12	ORIdb BLAT ARS	4825	XII-7	4825	+	5107	282
XII-1	12	TEL	281	TEL12L	-281	+	1	282
XII-1	12	start	15759	AYT1	15759	+	16041	282
XII-1	12	stop	14263	AYT1	14263	+	14545	282
XII-603	12	CDEII	452175	CEN12	452175	-	150936	603111
XII-603	12	ORIdb BLAT ARS	306	XII-599	306	-	602805	603111
XII-603	12	TEL	461168	TEL12R	-461168	-	1064279	603111
XII-603	12	start	407	ECM22	407	-	602704	603111
XII-603	12	stop	1034	CDC42	-1034	-	604145	603111
XII-231	12	CDEII	80315	CEN12	-80315	+	150936	231251
XII-231	12	ORIdb BLAT ARS	7965	XII-223	-7965	+	223286	231251
XII-231	12	TEL	219166	TEL12L	-219166	+	12085	231251
XII-231	12	start	706	YLR042C	-706	+	230545	231251
XII-231	12	stop	326	TRX1	326	+	231577	231251
XII-451	12	CDEII	299724	CEN12	299724	-	150936	450660
XII-451	12	ORIdb BLAT ARS	8719	XII-434	8719	-	441941	450660
XII-451	12	TEL	438575	TEL12L	438575	-	12085	450660
XII-451	12	start	2275	RNH203	2275	-	448385	450660
XII-451	12	stop	2715	RNH203	2715	-	447945	450660
XII-1024	12	CDEII	873217	CEN12	873217	-	150936	1024153
XII-1024	12	ORIdb BLAT ARS	848	XII-1020	848	-	1023305	1024153
XII-1024	12	TEL	40126	TEL12R	-40126	-	1064279	1024153
XII-1024	12	start	970	YLR446W	-970	-	1025123	1024153
XII-1024	12	stop	166	ECM7	166	-	1023987	1024153
XII-1014	12	CDEII	862851	CEN12	-862851	+	150936	1013787
XII-1014	12	ORIdb BLAT ARS	2519	XII-1020	2519	+	1016306	1013787
XII-1014	12	TEL	50492	TEL12R	50492	+	1064279	1013787
XII-1014	12	start	460	LSM3	460	+	1014247	1013787
XII-1014	12	stop	3	LSM3	-3	+	1013784	1013787
XII-1064	12	CDEII	913379	CEN12	-913379	+	150936	1064315
XII-1064	12	ORIdb BLAT ARS	3512	XII-1060	-3512	+	1060803	1064315
XII-1064	12	TEL	36	TEL12R	-36	+	1064279	1064315
XII-1064	12	start	3236	YLR460C	-3236	+	1061079	1064315
XII-1064	12	stop	4484	YLR460C	-4484	+	1059831	1064315
XII-373	12	CDEII	222392	CEN12	222392	-	150936	373328
XII-373	12	ORIdb BLAT ARS	10707	XII-385	-10707	-	384035	373328
XII-373	12	TEL	361243	TEL12L	361243	-	12085	373328
XII-373	12	start	2059	HOG1	2059	-	371269	373328
XII-373	12	stop	371	HOG1	371	-	372957	373328
XII-513	12	CDEII	362149	CEN12	362149	-	150936	513085
XII-513	12	ORIdb BLAT ARS	18099	XII-494	18099	-	494986	513085
XII-513	12	TEL	501000	TEL12L	501000	-	12085	513085
XII-513	12	start	948	TFS1	-948	-	514033	513085
XII-513	12	stop	80	YLR177W	80	-	513005	513085
XIII-898	13	CDEII	629851	CEN13	629851	-	268124	897975
XIII-898	13	ORIdb BLAT ARS	18070	XIII-879	18070	-	879905	897975
XIII-898	13	TEL	25564	TEL13R	-25564	-	923539	897975
XIII-898	13	start	318	GLC8	318	-	897657	897975
XIII-898	13	stop	870	ELP6	-870	-	898845	897975
XIII-815	13	CDEII	547267	CEN13	-547267	+	268124	815391
XIII-815	13	ORIdb BLAT ARS	10055	XIII-805	-10055	+	805336	815391
XIII-815	13	TEL	108148	TEL13R	108148	+	923539	815391
XIII-815	13	start	6	RCE1	-6	+	815385	815391
XIII-815	13	stop	618	BUL1	618	+	816009	815391
XIII-6	13	CDEII	261733	CEN13	-261733	-	268041	6308
XIII-6	13	ORIdb BLAT ARS	2483	XIII-10	-2483	-	8791	6308
XIII-6	13	TEL	36	TEL13L	-36	-	6344	6308
XIII-6	13	start	3825	YML131W	-3825	-	10133	6308
XIII-6	13	stop	4761	YML131W	-4761	-	11069	6308
XIII-32	13	CDEII	236274	CEN13	236274	+	268041	31767
XIII-32	13	ORIdb BLAT ARS	6077	XIII-25	-6077	+	25690	31767
XIII-32	13	TEL	25423	TEL13L	-25423	+	6344	31767
XIII-32	13	start	1194	YML119W	-1194	+	30573	31767
XIII-32	13	stop	474	YML119W	-474	+	31293	31767
XIII-371	13	CDEII	102896	CEN13	-102896	+	268124	371020
XIII-371	13	ORIdb BLAT ARS	997	XIII-373	997	+	372017	371020
XIII-371	13	TEL	364676	TEL13L	-364676	+	6344	371020
XIII-371	13	start	459	ERB1	-459	+	370561	371020
XIII-371	13	stop	3003	ERB1	-3003	+	368017	371020
XIII-137	13	CDEII	130719	CEN13	130719	+	268041	137322
XIII-137	13	ORIdb BLAT ARS	21241	XIII-159	21241	+	158563	137322
XIII-137	13	TEL	130978	TEL13L	-130978	+	6344	137322
XIII-137	13	start	67	ITT1	67	+	137389	137322
XIII-137	13	stop	173	POB3	-173	+	137149	137322
XIII-536	13	CDEII	267645	CEN13	267645	-	268124	535769
XIII-536	13	ORIdb BLAT ARS	6611	XIII-543	-6611	-	542380	535769
XIII-536	13	TEL	387770	TEL13R	-387770	-	923539	535769
XIII-536	13	start	48	JLP2	48	-	535721	535769
XIII-536	13	stop	1024	JLP2	1024	-	534745	535769
XIII-94	13	CDEII	173651	CEN13	-173651	-	268041	94390
XIII-94	13	ORIdb BLAT ARS	17454	XIII-112	-17454	-	111844	94390
XIII-94	13	TEL	88046	TEL13L	88046	-	6344	94390
XIII-94	13	start	1003	YML087C	-1003	-	95393	94390
XIII-94	13	stop	67	YML087C	-67	-	94457	94390
XIII-773	13	CDEII	504553	CEN13	-504553	+	268124	772677
XIII-773	13	ORIdb BLAT ARS	6180	XIII-786	6180	+	778857	772677
XIII-773	13	TEL	150862	TEL13R	150862	+	923539	772677
XIII-773	13	start	1936	GAD1	-1936	+	770741	772677
XIII-773	13	stop	72	GAD1	-72	+	772605	772677
XIII-287	13	CDEII	18722	CEN13	-18722	+	268124	286846
XIII-287	13	ORIdb BLAT ARS	2357	XIII-290	2357	+	289203	286846
XIII-287	13	TEL	280502	TEL13L	-280502	+	6344	286846
XIII-287	13	start	1191	HXT2	1191	+	288037	286846
XIII-287	13	stop	481	YMR010W	-481	+	286365	286846
XIII-758	13	CDEII	490292	CEN13	490292	-	268124	758416
XIII-758	13	ORIdb BLAT ARS	658	XIII-763	-658	-	759074	758416
XIII-758	13	TEL	165123	TEL13R	-165123	-	923539	758416
XIII-758	13	start	689	YMR244C-A	-689	-	759105	758416
XIII-758	13	stop	94	YMR244C-A	94	-	758322	758416
XIII-184	13	CDEII	84024	CEN13	-84024	-	268041	184017
XIII-184	13	ORIdb BLAT ARS	24221	XIII-159	24221	-	159796	184017
XIII-184	13	TEL	177673	TEL13L	177673	-	6344	184017
XIII-184	13	start	2596	PRP39	2596	-	181421	184017
XIII-184	13	stop	580	PRP39	580	-	183437	184017
XIII-263	13	CDEII	4914	CEN13	4914	+	268041	263127
XIII-263	13	ORIdb BLAT ARS	5096	XIII-269	5096	+	268223	263127
XIII-263	13	TEL	256783	TEL13L	-256783	+	6344	263127
XIII-263	13	start	366	YML003W	366	+	263493	263127
XIII-263	13	stop	1558	GLO1	-1558	+	261569	263127
XIII-923	13	CDEII	655450	CEN13	-655450	+	268124	923574
XIII-923	13	ORIdb BLAT ARS	4439	XIII-919	-4439	+	919135	923574
XIII-923	13	TEL	35	TEL13R	-35	+	923539	923574
XIII-923	13	start	8861	FET4	-8861	+	914713	923574
XIII-923	13	stop	10925	FET4	-10925	+	912649	923574
XIII-805	13	CDEII	537038	CEN13	-537038	+	268124	805162
XIII-805	13	ORIdb BLAT ARS	10178	XIII-815	10178	+	815340	805162
XIII-805	13	TEL	118377	TEL13R	118377	+	923539	805162
XIII-805	13	start	757	YMR269W	-757	+	804405	805162
XIII-805	13	stop	175	RRN9	175	+	805337	805162
XIII-649	13	CDEII	381238	CEN13	-381238	+	268124	649362
XIII-649	13	ORIdb BLAT ARS	14649	XIII-635	-14649	+	634713	649362
XIII-649	13	TEL	274177	TEL13R	274177	+	923539	649362
XIII-649	13	start	619	MRPL24	619	+	649981	649362
XIII-649	13	stop	149	GYL1	-149	+	649213	649362
XIII-468	13	CDEII	200113	CEN13	-200113	+	268124	468237
XIII-468	13	ORIdb BLAT ARS	8868	XIII-478	8868	+	477105	468237
XIII-468	13	TEL	455302	TEL13R	455302	+	923539	468237
XIII-468	13	start	2303	MUB1	-2303	+	465934	468237
XIII-468	13	stop	80	MUB1	80	+	468317	468237
XIII-635	13	CDEII	366397	CEN13	-366397	+	268124	634521
XIII-635	13	ORIdb BLAT ARS	14786	XIII-649	14786	+	649307	634521
XIII-635	13	TEL	289018	TEL13R	289018	+	923539	634521
XIII-635	13	start	1544	YMR187C	1544	+	636065	634521
XIII-635	13	stop	44	HSC82	44	+	634565	634521
XIII-1	13	CDEII	267781	CEN13	267781	+	268041	260
XIII-1	13	ORIdb BLAT ARS	4723	XIII-6	4723	+	4983	260
XIII-1	13	TEL	259	TEL13L	-259	+	1	260
XIII-1	13	start	9873	YML131W	9873	+	10133	260
XIII-1	13	stop	10809	YML131W	10809	+	11069	260
XIII-611	13	CDEII	343194	CEN13	-343194	+	268124	611318
XIII-611	13	ORIdb BLAT ARS	23161	XIII-635	23161	+	634479	611318
XIII-611	13	TEL	312221	TEL13R	312221	+	923539	611318
XIII-611	13	start	303	ECM5	303	+	611621	611318
XIII-611	13	stop	1253	PAI3	-1253	+	610065	611318
XIV-196	14	CDEII	432544	CEN14	-432544	-	628770	196226
XIV-196	14	ORIdb BLAT ARS	8441	XIV-180	8441	-	187785	196226
XIV-196	14	TEL	188798	TEL14L	188798	-	7428	196226
XIV-196	14	start	1775	ZWF1	-1775	-	198001	196226
XIV-196	14	stop	71	ZWF1	-71	-	196297	196226
XIV-412	14	CDEII	216327	CEN14	-216327	-	628770	412443
XIV-412	14	ORIdb BLAT ARS	3342	XIV-417	-3342	-	415785	412443
XIV-412	14	TEL	370835	TEL14R	-370835	-	783278	412443
XIV-412	14	start	266	RPC19	-266	-	412709	412443
XIV-412	14	stop	882	RPC19	-882	-	413325	412443
XIV-250	14	CDEII	378305	CEN14	-378305	-	628770	250465
XIV-250	14	ORIdb BLAT ARS	1920	XIV-253	-1920	-	252385	250465
XIV-250	14	TEL	243037	TEL14L	243037	-	7428	250465
XIV-250	14	start	128	YNL211C	128	-	250337	250465
XIV-250	14	stop	624	YNL211C	624	-	249841	250465
XIV-280	14	CDEII	348703	CEN14	-348703	-	628770	280067
XIV-280	14	ORIdb BLAT ARS	25919	XIV-253	25919	-	254148	280067
XIV-280	14	TEL	272639	TEL14L	272639	-	7428	280067
XIV-280	14	start	298	YNL191W	-298	-	280365	280067
XIV-280	14	stop	286	CHS1	286	-	279781	280067
XIV-322	14	CDEII	306764	CEN14	306764	+	628770	322006
XIV-322	14	ORIdb BLAT ARS	2550	XIV-325	2550	+	324556	322006
XIV-322	14	TEL	314578	TEL14L	-314578	+	7428	322006
XIV-322	14	start	293	SKO1	-293	+	321713	322006
XIV-322	14	stop	131	BNI5	131	+	322137	322006
XIV-546	14	CDEII	82620	CEN14	-82620	-	628770	546150
XIV-546	14	ORIdb BLAT ARS	14961	XIV-561	-14961	-	561111	546150
XIV-546	14	TEL	237128	TEL14R	-237128	-	783278	546150
XIV-546	14	start	968	YIP3	968	-	545182	546150
XIV-546	14	stop	856	YIP3	856	-	545294	546150
XIV-499	14	CDEII	129728	CEN14	129728	+	628770	499042
XIV-499	14	ORIdb BLAT ARS	13932	XIV-516	13932	+	512974	499042
XIV-499	14	TEL	284236	TEL14R	284236	+	783278	499042
XIV-499	14	start	521	FKH2	-521	+	498521	499042
XIV-499	14	stop	1307	RPL9B	1307	+	500349	499042
XIV-610	14	CDEII	19232	CEN14	19232	+	628770	609538
XIV-610	14	ORIdb BLAT ARS	6274	XIV-617	6274	+	615812	609538
XIV-610	14	TEL	173740	TEL14R	173740	+	783278	609538
XIV-610	14	start	3036	HEF3	-3036	+	606502	609538
XIV-610	14	stop	748	HEF3	-748	+	608790	609538
XIV-783	14	CDEII	154462	CEN14	-154462	+	628852	783314
XIV-783	14	ORIdb BLAT ARS	6341	XIV-773	-6341	+	776973	783314
XIV-783	14	TEL	36	TEL14R	-36	+	783278	783314
XIV-783	14	start	3412	COS10	-3412	+	779902	783314
XIV-783	14	stop	1031	COS10	-1031	+	782283	783314
XIV-1	14	CDEII	628600	CEN14	628600	+	628770	170
XIV-1	14	ORIdb BLAT ARS	6112	XIV-9	6112	+	6282	170
XIV-1	14	TEL	169	TEL14L	-169	+	1	170
XIV-1	14	start	17303	AAD14	17303	+	17473	170
XIV-1	14	stop	15863	AAD14	15863	+	16033	170
XIV-29	14	CDEII	600117	CEN14	-600117	-	628770	28653
XIV-29	14	ORIdb BLAT ARS	103	XIV-36	-103	-	28756	28653
XIV-29	14	TEL	21225	TEL14L	21225	-	7428	28653
XIV-29	14	start	252	PFA3	252	-	28401	28653
XIV-29	14	stop	132	FIG4	-132	-	28785	28653
XIV-90	14	CDEII	539014	CEN14	-539014	-	628770	89756
XIV-90	14	ORIdb BLAT ARS	4545	XIV-95	-4545	-	94301	89756
XIV-90	14	TEL	82328	TEL14L	82328	-	7428	89756
XIV-90	14	start	401	CAF40	-401	-	90157	89756
XIV-90	14	stop	879	PCL1	879	-	88877	89756
XIV-449	14	CDEII	179232	CEN14	-179232	-	628770	449538
XIV-449	14	ORIdb BLAT ARS	2305	XIV-459	-2305	-	451843	449538
XIV-449	14	TEL	333740	TEL14R	-333740	-	783278	449538
XIV-449	14	start	2205	APP1	2205	-	447333	449538
XIV-449	14	stop	13	APP1	13	-	449525	449538
XIV-692	14	CDEII	62830	CEN14	62830	-	628852	691682
XIV-692	14	ORIdb BLAT ARS	12166	XIV-705	-12166	-	703848	691682
XIV-692	14	TEL	91596	TEL14R	-91596	-	783278	691682
XIV-692	14	start	852	YNR034W-A	-852	-	692534	691682
XIV-692	14	stop	252	SOL1	252	-	691430	691682
XIV-561	14	CDEII	67439	CEN14	-67439	-	628770	561331
XIV-561	14	ORIdb BLAT ARS	6389	XIV-568	-6389	-	567720	561331
XIV-561	14	TEL	221947	TEL14R	-221947	-	783278	561331
XIV-561	14	start	1645	NCE103	1645	-	559686	561331
XIV-561	14	stop	1181	NCE103	1181	-	560150	561331
XIV-636	14	CDEII	6983	CEN14	6983	-	628852	635835
XIV-636	14	ORIdb BLAT ARS	13046	XIV-656	-13046	-	648881	635835
XIV-636	14	TEL	147443	TEL14R	-147443	-	783278	635835
XIV-636	14	start	357	YNR004W	357	-	635478	635835
XIV-636	14	stop	923	YNR004W	-923	-	636758	635835
XIV-62	14	CDEII	567074	CEN14	567074	+	628770	61696
XIV-62	14	ORIdb BLAT ARS	17941	XIV-36	-17941	+	43755	61696
XIV-62	14	TEL	54268	TEL14L	-54268	+	7428	61696
XIV-62	14	start	1369	RPS19B	1369	+	63065	61696
XIV-62	14	stop	59	YPT11	-59	+	61637	61696
XIV-170	14	CDEII	459021	CEN14	-459021	-	628770	169749
XIV-170	14	ORIdb BLAT ARS	3037	XIV-180	-3037	-	172786	169749
XIV-170	14	TEL	162321	TEL14L	162321	-	7428	169749
XIV-170	14	start	224	TEX1	-224	-	169973	169749
XIV-170	14	stop	1616	TEX1	-1616	-	171365	169749
XIV-9	14	CDEII	621378	CEN14	-621378	-	628770	7392
XIV-9	14	ORIdb BLAT ARS	6606	XIV-15	-6606	-	13998	7392
XIV-9	14	TEL	36	TEL14L	-36	-	7428	7392
XIV-9	14	start	10081	AAD14	-10081	-	17473	7392
XIV-9	14	stop	8641	AAD14	-8641	-	16033	7392
XV-36	15	CDEII	290896	CEN15	290896	+	326610	35714
XV-36	15	ORIdb BLAT ARS	2036	XV-45	2036	+	37750	35714
XV-36	15	TEL	34867	TEL15L	-34867	+	847	35714
XV-36	15	start	35	FRE7	35	+	35749	35714
XV-36	15	stop	285	ZPS1	-285	+	35429	35714
XV-874	15	CDEII	547676	CEN15	547676	-	326693	874369
XV-874	15	ORIdb BLAT ARS	18341	XV-855	18341	-	856028	874369
XV-874	15	TEL	209551	TEL15R	-209551	-	1083920	874369
XV-874	15	start	1000	TIM18	-1000	-	875369	874369
XV-874	15	stop	236	YOR296W	236	-	874133	874369
XV-730	15	CDEII	403104	CEN15	-403104	+	326693	729797
XV-730	15	ORIdb BLAT ARS	3425	XV-737	3425	+	733222	729797
XV-730	15	TEL	354123	TEL15R	354123	+	1083920	729797
XV-730	15	start	2320	NOC2	-2320	+	727477	729797
XV-730	15	stop	124	RET1	124	+	729921	729797
XV-657	15	CDEII	330010	CEN15	-330010	+	326693	656703
XV-657	15	ORIdb BLAT ARS	6186	XV-663	6186	+	662889	656703
XV-657	15	TEL	427217	TEL15R	427217	+	1083920	656703
XV-657	15	start	382	DCS2	382	+	657085	656703
XV-657	15	stop	86	YRM1	86	+	656789	656703
XV-167	15	CDEII	159606	CEN15	159606	+	326610	167004
XV-167	15	ORIdb BLAT ARS	6437	XV-160	-6437	+	160567	167004
XV-167	15	TEL	166157	TEL15L	-166157	+	847	167004
XV-167	15	start	1417	ATG19	1417	+	168421	167004
XV-167	15	stop	159	YOL083W	-159	+	166845	167004
XV-85	15	CDEII	241250	CEN15	-241250	-	326610	85360
XV-85	15	ORIdb BLAT ARS	12488	XV-73	12488	-	72872	85360
XV-85	15	TEL	84513	TEL15L	84513	-	847	85360
XV-85	15	start	1425	TRM11	-1425	-	86785	85360
XV-85	15	stop	55	TRM11	55	-	85305	85360
XV-767	15	CDEII	439998	CEN15	-439998	+	326693	766691
XV-767	15	ORIdb BLAT ARS	470	XV-763	-470	+	766221	766691
XV-767	15	TEL	317229	TEL15R	317229	+	1083920	766691
XV-767	15	start	1342	YOR228C	1342	+	768033	766691
XV-767	15	stop	38	YOR228C	38	+	766729	766691
XV-437	15	CDEII	110100	CEN15	-110100	+	326693	436793
XV-437	15	ORIdb BLAT ARS	8031	XV-445	8031	+	444824	436793
XV-437	15	TEL	435946	TEL15L	-435946	+	847	436793
XV-437	15	start	288	ASE1	-288	+	436505	436793
XV-437	15	stop	2160	YOR059C	2160	+	438953	436793
XV-1081	15	CDEII	757263	CEN15	-757263	+	326693	1083956
XV-1081	15	ORIdb BLAT ARS	11151	XV-1072	-11151	+	1072805	1083956
XV-1081	15	TEL	36	TEL15R	-36	+	1083920	1083956
XV-1081	15	start	17151	PHR1	-17151	+	1066805	1083956
XV-1081	15	stop	14423	PHR1	-14423	+	1069533	1083956
XV-567	15	CDEII	239905	CEN15	239905	-	326693	566598
XV-567	15	ORIdb BLAT ARS	8866	XV-577	-8866	-	575464	566598
XV-567	15	TEL	517322	TEL15R	-517322	-	1083920	566598
XV-567	15	start	349	ADE2	349	-	566249	566598
XV-567	15	stop	139	YOR129C	-139	-	566737	566598
XV-1054	15	CDEII	727004	CEN15	-727004	+	326693	1053697
XV-1054	15	ORIdb BLAT ARS	2355	XV-1058	2355	+	1056052	1053697
XV-1054	15	TEL	30223	TEL15R	30223	+	1083920	1053697
XV-1054	15	start	1180	FRE3	1180	+	1054877	1053697
XV-1054	15	stop	700	RDR1	-700	+	1052997	1053697
XV-337	15	CDEII	10791	CEN15	10791	-	326693	337484
XV-337	15	ORIdb BLAT ARS	4777	XV-332	4777	-	332707	337484
XV-337	15	TEL	336637	TEL15L	336637	-	847	337484
XV-337	15	start	947	DNL4	947	-	336537	337484
XV-337	15	stop	205	YOR006C	-205	-	337689	337484
XV-490	15	CDEII	163369	CEN15	163369	-	326693	490062
XV-490	15	ORIdb BLAT ARS	3907	XV-495	-3907	-	493969	490062
XV-490	15	TEL	489215	TEL15L	489215	-	847	490062
XV-490	15	start	843	VPS21	-843	-	490905	490062
XV-490	15	stop	11	VPS21	-11	-	490073	490062
XV-982	15	CDEII	654816	CEN15	-654816	+	326693	981509
XV-982	15	ORIdb BLAT ARS	16198	XV-999	16198	+	997707	981509
XV-982	15	TEL	102411	TEL15R	102411	+	1083920	981509
XV-982	15	start	128	REV1	128	+	981637	981509
XV-982	15	stop	3400	REV1	3400	+	984909	981509
XV-1091	15	CDEII	764369	CEN15	764369	-	326693	1091062
XV-1091	15	ORIdb BLAT ARS	5807	XV-1081	5807	-	1085255	1091062
XV-1091	15	TEL	227	TEL15R	-227	-	1091289	1091062
XV-1091	15	start	24257	PHR1	24257	-	1066805	1091062
XV-1091	15	stop	21529	PHR1	21529	-	1069533	1091062
XV-1	15	CDEII	325799	CEN15	-325799	-	326610	811
XV-1	15	ORIdb BLAT ARS	8950	XV-11	-8950	-	9761	811
XV-1	15	TEL	36	TEL15L	-36	-	847	811
XV-1	15	start	6266	BDS1	-6266	-	7077	811
XV-1	15	stop	7434	BDS1	-7434	-	8245	811
XV-783	15	CDEII	456695	CEN15	-456695	+	326693	783388
XV-783	15	ORIdb BLAT ARS	16526	XV-767	-16526	+	766862	783388
XV-783	15	TEL	300532	TEL15R	300532	+	1083920	783388
XV-783	15	start	273	YOR238W	273	+	783661	783388
XV-783	15	stop	289	HES1	289	+	783677	783388
XV-278	15	CDEII	48877	CEN15	-48877	-	326610	277733
XV-278	15	ORIdb BLAT ARS	24981	XV-245	24981	-	252752	277733
XV-278	15	TEL	276886	TEL15L	276886	-	847	277733
XV-278	15	start	296	IFM1	-296	-	278029	277733
XV-278	15	stop	792	LAG2	792	-	276941	277733
XV-73	15	CDEII	253921	CEN15	253921	+	326610	72689
XV-73	15	ORIdb BLAT ARS	12507	XV-85	12507	+	85196	72689
XV-73	15	TEL	71842	TEL15L	-71842	+	847	72689
XV-73	15	start	1420	ALR1	1420	+	74109	72689
XV-73	15	stop	1684	HRT1	-1684	+	71005	72689
XV-908	15	CDEII	581618	CEN15	-581618	+	326693	908311
XV-908	15	ORIdb BLAT ARS	5161	XV-902	-5161	+	903150	908311
XV-908	15	TEL	175609	TEL15R	175609	+	1083920	908311
XV-908	15	start	70	YOR316C-A	-70	+	908241	908311
XV-908	15	stop	614	YOR316C-A	-614	+	907697	908311
XV-114	15	CDEII	212714	CEN15	212714	+	326610	113896
XV-114	15	ORIdb BLAT ARS	9729	XV-104	-9729	+	104167	113896
XV-114	15	TEL	113049	TEL15L	-113049	+	847	113896
XV-114	15	start	1859	YOL107W	-1859	+	112037	113896
XV-114	15	stop	273	WSC3	273	+	114169	113896
XVI-385	16	CDEII	171369	CEN16	171369	+	555964	384595
XVI-385	16	ORIdb BLAT ARS	6657	XVI-377	-6657	+	377938	384595
XVI-385	16	TEL	377372	TEL16L	-377372	+	7223	384595
XVI-385	16	start	1292	YDC1	-1292	+	383303	384595
XVI-385	16	stop	52	YDC1	-52	+	384543	384595
XVI-1	16	CDEII	555885	CEN16	555885	+	555964	79
XVI-1	16	ORIdb BLAT ARS	6699	XVI-8	6699	+	6778	79
XVI-1	16	TEL	78	TEL16L	-78	+	1	79
XVI-1	16	start	22790	SAM3	22790	+	22869	79
XVI-1	16	stop	24534	SAM3	24534	+	24613	79
XVI-696	16	CDEII	139575	CEN16	139575	-	556045	695620
XVI-696	16	ORIdb BLAT ARS	1486	XVI-691	1486	-	694134	695620
XVI-696	16	TEL	246772	TEL16R	-246772	-	942392	695620
XVI-696	16	start	674	TKL1	674	-	694946	695620
XVI-696	16	stop	63	OPY2	-63	-	695683	695620
XVI-43	16	CDEII	512814	CEN16	-512814	-	555964	43150
XVI-43	16	ORIdb BLAT ARS	6128	XVI-57	-6128	-	49278	43150
XVI-43	16	TEL	35927	TEL16L	35927	-	7223	43150
XVI-43	16	start	1435	YPL264C	-1435	-	44585	43150
XVI-43	16	stop	74	DIP5	74	-	43076	43150
XVI-947	16	CDEII	391853	CEN16	391853	-	556045	947898
XVI-947	16	ORIdb BLAT ARS	4740	XVI-942	4740	-	943158	947898
XVI-947	16	TEL	164	TEL16R	-164	-	948062	947898
XVI-947	16	start	6679	ARR2	6679	-	941219	947898
XVI-947	16	stop	8871	ARR2	8871	-	939027	947898
XVI-512	16	CDEII	44257	CEN16	44257	+	555964	511707
XVI-512	16	ORIdb BLAT ARS	11149	XVI-500	-11149	+	500558	511707
XVI-512	16	TEL	430685	TEL16R	430685	+	942392	511707
XVI-512	16	start	2592	ULP1	2592	+	514299	511707
XVI-512	16	stop	608	ULP1	608	+	512315	511707
XVI-685	16	CDEII	128363	CEN16	-128363	+	556045	684408
XVI-685	16	ORIdb BLAT ARS	2727	XVI-691	2727	+	687135	684408
XVI-685	16	TEL	257984	TEL16R	257984	+	942392	684408
XVI-685	16	start	203	HOS1	203	+	684611	684408
XVI-685	16	stop	187	SPE3	187	+	684595	684408
XVI-843	16	CDEII	286807	CEN16	286807	-	556045	842852
XVI-843	16	ORIdb BLAT ARS	7157	XVI-851	-7157	-	850009	842852
XVI-843	16	TEL	99540	TEL16R	-99540	-	942392	842852
XVI-843	16	start	323	YPR158W	-323	-	843175	842852
XVI-843	16	stop	317	YPR157W	317	-	842535	842852
XVI-418	16	CDEII	137783	CEN16	137783	+	555964	418181
XVI-418	16	ORIdb BLAT ARS	2108	XVI-415	-2108	+	416073	418181
XVI-418	16	TEL	410958	TEL16L	-410958	+	7223	418181
XVI-418	16	start	67	UBP16	67	+	418248	418181
XVI-418	16	stop	110	YTA6	-110	+	418071	418181
XVI-457	16	CDEII	99204	CEN16	-99204	-	555964	456760
XVI-457	16	ORIdb BLAT ARS	2132	XVI-454	2132	-	454628	456760
XVI-457	16	TEL	449537	TEL16L	449537	-	7223	456760
XVI-457	16	start	1757	LGE1	1757	-	455003	456760
XVI-457	16	stop	235	KTR6	-235	-	456995	456760
XVI-634	16	CDEII	77879	CEN16	-77879	+	556045	633924
XVI-634	16	ORIdb BLAT ARS	15078	XVI-653	15078	+	649002	633924
XVI-634	16	TEL	308468	TEL16R	308468	+	942392	633924
XVI-634	16	start	123	SRO7	123	+	634047	633924
XVI-634	16	stop	109	NTO1	-109	+	633815	633924
XVI-749	16	CDEII	193075	CEN16	-193075	+	556045	749120
XVI-749	16	ORIdb BLAT ARS	19912	XVI-729	-19912	+	729208	749120
XVI-749	16	TEL	193272	TEL16R	193272	+	942392	749120
XVI-749	16	start	1841	DBF20	-1841	+	747279	749120
XVI-749	16	stop	1	DBF20	-1	+	749119	749120
XVI-933	16	CDEII	377121	CEN16	377121	-	556045	933166
XVI-933	16	ORIdb BLAT ARS	7759	XVI-942	-7759	-	940925	933166
XVI-933	16	TEL	9226	TEL16R	-9226	-	942392	933166
XVI-933	16	start	809	SGE1	-809	-	933975	933166
XVI-933	16	stop	239	YPR196W	239	-	932927	933166
XVI-290	16	CDEII	266433	CEN16	266433	+	555964	289531
XVI-290	16	ORIdb BLAT ARS	8282	XVI-299	8282	+	297813	289531
XVI-290	16	TEL	282308	TEL16L	-282308	+	7223	289531
XVI-290	16	start	266	MKK2	-266	+	289265	289531
XVI-290	16	stop	86	UME1	86	+	289617	289531
XVI-565	16	CDEII	9073	CEN16	-9073	+	556045	565118
XVI-565	16	ORIdb BLAT ARS	1056	XVI-564	-1056	+	564062	565118
XVI-565	16	TEL	377274	TEL16R	377274	+	942392	565118
XVI-565	16	start	5	YPR004C	5	+	565123	565118
XVI-565	16	stop	502	HAL1	502	+	565620	565118
XVI-8	16	CDEII	548777	CEN16	-548777	-	555964	7187
XVI-8	16	ORIdb BLAT ARS	5103	XVI-13	-5103	-	12290	7187
XVI-8	16	TEL	36	TEL16L	-36	-	7223	7187
XVI-8	16	start	15682	SAM3	-15682	-	22869	7187
XVI-8	16	stop	17426	SAM3	-17426	-	24613	7187
XVI-73	16	CDEII	482859	CEN16	482859	+	555964	73105
XVI-73	16	ORIdb BLAT ARS	8828	XVI-57	-8828	+	64277	73105
XVI-73	16	TEL	65882	TEL16L	-65882	+	7223	73105
XVI-73	16	start	0	VIK1	0	+	73105	73105
XVI-73	16	stop	152	YAH1	152	+	73257	73105
XVI-942	16	CDEII	386383	CEN16	-386383	+	556045	942428
XVI-942	16	ORIdb BLAT ARS	9204	XVI-933	-9204	+	933224	942428
XVI-942	16	TEL	36	TEL16R	-36	+	942392	942428
XVI-942	16	start	1209	ARR2	-1209	+	941219	942428
XVI-942	16	stop	3401	ARR2	-3401	+	939027	942428
XVI-881	16	CDEII	324863	CEN16	-324863	+	556045	880908
XVI-881	16	ORIdb BLAT ARS	720	XVI-873	-720	+	880188	880908
XVI-881	16	TEL	61484	TEL16R	61484	+	942392	880908
XVI-881	16	start	2261	JIP5	-2261	+	878647	880908
XVI-881	16	stop	765	JIP5	-765	+	880143	880908
XVI-819	16	CDEII	263296	CEN16	263296	-	556045	819341
XVI-819	16	ORIdb BLAT ARS	3654	XVI-824	-3654	-	822995	819341
XVI-819	16	TEL	123051	TEL16R	-123051	-	942392	819341
XVI-819	16	start	1062	RRP15	1062	-	818279	819341
XVI-819	16	stop	286	RRP15	286	-	819055	819341
XVI-777	16	CDEII	221051	CEN16	221051	-	556045	777096
XVI-777	16	ORIdb BLAT ARS	27754	XVI-749	27754	-	749342	777096
XVI-777	16	TEL	165296	TEL16R	-165296	-	942392	777096
XVI-777	16	start	2269	CLB5	2269	-	774827	777096
XVI-777	16	stop	3157	CLB5	3157	-	773939	777096
XVI-117	16	CDEII	439370	CEN16	439370	+	555964	116594
XVI-117	16	ORIdb BLAT ARS	23620	XVI-91	-23620	+	92974	116594
XVI-117	16	TEL	109371	TEL16L	-109371	+	7223	116594
XVI-117	16	start	435	YPL229W	435	+	117029	116594
XVI-117	16	stop	205	YPL230W	-205	+	116389	116594
XVI-564	16	CDEII	7835	CEN16	-7835	+	556045	563880
XVI-564	16	ORIdb BLAT ARS	746	XVI-560	-746	+	563134	563880
XVI-564	16	TEL	378512	TEL16R	378512	+	942392	563880
XVI-564	16	start	37	YPR003C	-37	+	563843	563880
XVI-564	16	stop	60	YPR004C	60	+	563940	563880
