# Supplementary material for: Diversity of Eukaryotic DNA Replication Origins Revealed by Genome-Wide Analysis of Chromatin Structure
Source: PLoS Genet. 2010 Sep 2;6(9):e1001092. doi: 10.1371/journal.pgen.1001092 (PMC2932696; doi:10.1371/journal.pgen.1001092)
Supplement: Table S5 — ACS-centered nucleosome signal and cluster membership for 222 origins from W303-1A (0.76 MB TXT) [file pgen.1001092.s012.txt]

ARS_names	-800	-796	-792	-788	-784	-780	-776	-772	-768	-764	-760	-756	-752	-748	-744	-740	-736	-732	-728	-724	-720	-716	-712	-708	-704	-700	-696	-692	-688	-684	-680	-676	-672	-668	-664	-660	-656	-652	-648	-644	-640	-636	-632	-628	-624	-620	-616	-612	-608
I-31	0.01104	0.12343	0.04336	0.08217	0.08151	-0.0784	-0.1312	-0.03932	-0.17018	-0.11099	-0.12889	-0.15488	-0.18979	-0.21644	-0.18979	-0.13507	-0.3221	-0.10001	-0.31043	-0.3966	-0.38528	-0.5797	-0.48621	-0.53124	-0.56753	-0.61033	-0.61033	-0.44662	-0.57411	-0.38073	-0.11625	-0.15036	0.12501	0.0477	0.06256	0.03615	0.04574	0.0288	0.0095	0.03615	0.06336	-0.06782	0.04574	-0.04943	-0.04943	-0.07337	0.07416	0.07416	-0.01901
I-70	-1.01049	-1.1884	-1.38196	-1.40121	-1.51465	-1.46436	-1.22759	-1.06798	-1.00248	-1.01436	-1.01892	-1.22759	-1.33291	-1.49529	-1.4513	-1.48613	-1.36774	-1.43299	-1.35187	-1.25872	-1.36918	-1.35142	-1.34066	-1.13872	-0.78562	-0.70867	-0.52342	-0.76113	-0.93157	-1.11252	-1.40435	-1.41568	-1.33143	-1.40435	-1.43503	-1.49797	-1.46705	-1.34477	-1.20067	-0.93185	-0.87076	-0.69419	-0.63225	-0.3352	-0.3352	-0.3867	-0.36083	-0.39752	-0.50967
I-124	0.15522	0.1363	0.13371	0.1363	0.13415	0.22291	0.15769	0.17386	0.13297	0.06291	0.00122	-0.08969	-0.10894	-0.10827	-0.22042	-0.2496	-0.38994	-0.38571	-0.43903	-0.38994	-0.38541	-0.40861	-0.4153	-0.43065	-0.52369	-0.41456	-0.38753	-0.34915	-0.28992	-0.25409	-0.23916	-0.25301	-0.15416	-0.11855	-0.07556	0.01952	0.00775	0.10395	0.11101	0.15581	0.11221	0.19437	0.36735	0.4287	0.41071	0.48927	0.4631	0.53309	0.4744
I-160	-0.56264	-0.56264	-0.57491	-0.48646	-0.52627	-0.34044	-0.288	-0.13238	-0.47166	-0.28237	-0.28237	-0.13594	-0.17029	-0.10891	-0.15812	0.20613	0.24553	0.43828	0.45171	0.54198	0.51875	0.48734	0.36823	0.36823	0.47645	0.45888	0.43684	0.30131	0.27987	0.13269	0.17821	0.13269	0.08507	0.05288	0.04925	-0.1178	-0.10339	-0.18021	-0.18021	-0.30813	-0.26882	-0.36353	-0.37225	-0.33632	-0.33632	-0.37225	-0.17117	-0.12011	-0.06559
I-176	-0.61466	-0.62637	-0.64968	-0.65416	-0.65362	-0.54287	-0.48548	-0.41627	-0.41313	-0.27287	-0.20963	-0.12649	-0.13554	0.03679	0.22407	0.31357	0.3236	0.30231	0.21594	0.3236	0.30231	0.31977	0.35051	0.26993	0.24234	0.19714	0.10639	0.07517	0.07517	0.07517	0.15786	0.07517	0.07517	-0.17701	-0.22266	-0.51579	-0.63373	-0.66002	-0.64401	-0.61262	-0.66814	-0.629	-0.5524	-0.49546	-0.47525	-0.42596	-0.34756	-0.2979	-0.24468
II-7	0.08939	0.12274	0.14482	0.07889	0.05664	-0.01489	-0.15451	-0.30824	-0.41094	-0.56574	-0.721	-0.81728	-1.0212	-1.01909	-1.08928	-1.04059	-1.08419	-1.06756	-1.11235	-1.23015	-1.27046	-1.26342	-1.21011	-1.11713	-1.13981	-1.08243	-1.14887	-1.21804	-1.23294	-1.391	-1.26928	-1.41039	-1.34652	-1.37442	-1.38236	-1.40184	-1.19101	-1.11403	-1.01351	-1.01351	-0.87018	-0.77469	-0.67315	-0.54352	-0.48199	-0.36826	-0.38572	-0.34224	-0.17936
II-29	0.1313	0.1198	0.03639	0.00288	-0.02869	-0.04689	-0.01483	-0.04341	-0.08716	-0.09378	-0.14357	-0.13741	-0.14357	-0.13565	-0.14357	-0.12686	-0.08806	-0.08807	-0.08139	-0.08139	-0.10066	-0.08986	-0.15574	-0.19927	-0.21168	-0.19064	-0.21267	-0.44307	-0.44592	-0.54558	-0.26821	-0.26821	-0.3434	-0.16839	-0.30108	-0.28803	-0.28803	-0.21037	-0.16744	-0.1023	-0.02713	-0.10074	-0.11274	-0.127	-0.06674	-0.09811	-0.08793	0.09735	-0.02594
II-63	-0.511	-0.52174	-0.51287	-0.46672	-0.33492	-0.26758	-0.10795	-0.085	0.01809	0.07471	0.0958	0.13133	0.21291	0.217	0.26563	0.19085	0.36086	0.26907	0.38453	0.42387	0.29126	0.2922	0.21502	0.263	0.16858	0.116	0.06471	-0.01283	-0.0576	-0.1171	-0.22486	-0.19611	-0.30719	-0.31796	-0.3852	-0.28506	-0.29924	-0.25311	-0.32128	-0.14437	-0.45204	-0.30374	-0.42067	-0.54674	-0.51516	-0.42092	-0.34834	-0.42092	-0.37538
II-170	-0.04408	-0.10242	-0.21216	-0.17901	-0.21216	-0.03433	-0.0488	-0.09164	-0.1309	-0.13976	-0.09331	-0.13401	-0.11917	-0.13488	-0.11917	-0.07595	-0.13332	-0.05896	-0.06097	-0.17005	-0.05103	-0.09325	-0.07846	-0.12109	0.01001	-0.1436	-0.17343	-0.11156	-0.06414	-0.15383	-0.11156	-0.14341	-0.06207	-0.07419	-0.02247	-0.06789	-0.03252	-0.09127	-0.18157	-0.31059	-0.2021	-0.18198	-0.00271	-0.02499	0.00071	0.00014	0.03993	0.05702	0.05181
II-198	0.00693	0.10419	0.18176	0.18052	0.16128	0.15009	0.12968	0.15009	0.15009	0.16902	0.17331	0.24335	0.16946	0.11478	0.13344	0.11478	0.20718	0.31119	0.38279	0.42325	0.3491	0.32488	0.22835	0.22835	0.21931	0.09855	0.26068	0.23925	0.28398	0.15832	0.17206	0.182	0.30864	0.34342	0.37762	0.3084	0.22629	0.04863	-0.10436	-0.13984	-0.11124	-0.11592	-0.23468	-0.37624	-0.40726	-0.52103	-0.55996	-0.59085	-0.60083
II-238	0.34424	0.27133	0.25253	0.24342	0.20638	0.17554	0.16838	0.14272	0.1088	0.07313	-0.04786	-0.09686	-0.16982	-0.38814	-0.52194	-0.74515	-0.77639	-0.86597	-0.81547	-0.8234	-0.75968	-0.71169	-0.76046	-0.7421	-0.59333	-0.49085	-0.24948	-0.22756	-0.13976	-0.03567	0.10744	0.18353	0.19678	0.24497	0.28601	0.28601	0.31611	0.31103	0.3175	0.37011	0.35628	0.33231	0.3182	0.37029	0.26094	0.13763	0.07952	0.05505	0.04151
II-255	-0.45157	-0.54181	-0.36011	-0.27449	-0.19426	-0.18467	0.15463	0.15653	0.18452	0.32602	0.40758	0.49518	0.62487	0.51173	0.51173	0.50418	0.48465	0.35712	0.30122	0.31991	0.28785	0.15994	-0.03108	-0.13863	-0.23144	-0.23026	-0.27038	-0.32758	-0.35948	-0.46516	-0.50522	-0.43674	-0.53651	-0.33081	-0.14403	-0.09104	-0.31087	-0.10713	-0.4744	-0.32447	-0.30685	-0.69553	-0.64106	-0.62904	-0.70484	-0.54322	-0.54322	-0.52801	-0.48393
II-326	-0.11292	-0.21762	-0.12512	-0.13401	-0.13401	-0.22981	-0.20748	-0.30636	-0.28613	-0.23544	-0.25309	-0.35651	-0.38014	-0.453	-0.52702	-0.46742	-0.61392	-0.53612	-0.46088	-0.45671	-0.38146	-0.10424	0.12988	0.20783	0.33168	0.37387	0.27002	0.35618	0.27002	0.26766	0.25929	0.12367	0.06244	0.00937	0.04086	-0.02105	0.02318	0.10334	0.12864	0.12435	0.19321	-0.00797	0.09449	0.07855	0.11115	-0.01551	-0.10306	-0.31513	-0.47729
II-408	-0.7114	-0.67345	-0.7114	-0.71832	-0.72307	-0.77936	-0.74918	-0.71926	-0.98182	-1.15406	-1.14327	-1.24065	-1.15041	-1.04383	-1.10081	-1.17078	-1.29038	-1.13926	-1.0712	-1.03936	-0.88748	-1.02956	-1.00649	-1.15884	-1.12236	-0.98717	-0.95017	-0.67672	-0.62626	-0.63671	-0.59964	-0.6294	-0.67782	-0.96786	-0.77035	-1.11768	-1.21366	-1.25247	-1.33399	-1.4146	-1.24519	-1.25264	-1.19335	-1.01628	-0.95	-0.92542	-0.86743	-0.8959	-0.86141
II-418	-0.38109	-0.28635	-0.41062	-0.40495	-0.4311	-0.48615	-0.64	-0.4846	-0.33988	-0.32156	-0.19248	-0.20376	-0.17212	-0.18955	-0.09617	-0.14035	0.04061	0.00321	0.06844	0.21946	0.16302	0.27135	0.32827	0.33638	0.32396	0.30935	0.33246	0.31169	0.33166	0.31909	0.10984	0.29357	0.22757	0.23845	0.13861	0.19932	0.13861	0.14517	0.15914	0.11186	0.11186	0.15914	0.10522	0.11186	0.11186	0.17916	0.24573	0.37292	0.33424
II-487	-0.06627	-0.05314	0.11951	0.05736	0.14378	0.11087	0.10356	0.10388	0.20586	0.2338	0.25047	0.30683	0.35077	0.23797	0.28895	0.20154	0.10228	0.0186	0.04844	0.09933	-0.08231	-0.05131	-0.18798	-0.22781	-0.31242	-0.30633	-0.34686	-0.47284	-0.36025	-0.38426	-0.51814	-0.60915	-0.60929	-0.63687	-0.62472	-0.47369	-0.40053	-0.35704	-0.18519	-0.18519	-0.01637	-0.06606	-0.03546	-0.04476	0.07908	0.12253	0.16524	0.18422	0.28578
II-623	0.36781	0.36781	0.29761	0.4028	0.4028	0.26852	0.24734	0.22646	0.17595	-0.12486	-0.14107	-0.26889	-0.26083	-0.33675	-0.38427	-0.34446	-0.28289	-0.35186	-0.35865	-0.51016	-0.58622	-0.57539	-0.42977	-0.43486	-0.4051	-0.52774	-0.64422	-0.63078	-0.55864	-0.61626	-0.61626	-0.51956	-0.46629	-0.45059	-0.43071	-0.36823	-0.36246	-0.23992	-0.28619	-0.18635	-0.13902	0.04449	0.0107	0.15051	0.16587	0.19027	0.17756	0.15352	0.09997
II-704	0.24717	0.24717	0.2813	0.33627	0.23913	0.28696	0.2148	0.24571	0.26695	0.28696	0.28696	0.32404	0.32876	0.32307	0.32307	0.37392	0.32859	0.33818	0.10093	0.06201	-0.09286	-0.06773	-0.01353	0.06882	0.01055	-0.01569	-0.02211	0.11028	0.11028	0.20422	0.30784	0.33156	0.45155	0.49065	0.61232	0.68807	0.5925	0.63334	0.56616	0.57321	0.53556	0.19703	0.12267	0.16528	0.17686	0.16528	0.12996	0.07652	0.11667
II-742	-0.65145	-0.47549	-0.26446	-0.10094	-0.1158	-0.04751	-0.00162	0.06345	0.06345	0.28839	0.34908	0.40902	0.38884	0.38884	0.42296	0.36974	0.35023	0.36095	0.41222	0.41222	0.47913	0.22958	0.22958	0.2032	0.03531	-0.12426	0.0169	0.16858	0.10063	0.08905	0.22318	0.17189	0.24132	0.27327	0.29215	0.39468	0.47639	0.46212	0.37066	0.46026	0.41798	0.47591	0.46212	0.46212	0.37111	0.35448	0.33414	0.32585	0.44711
II-758	0.15975	0.15733	0.13965	0.04781	-0.1589	-0.29881	-0.42293	-0.567	-0.65803	-0.67884	-0.77541	-0.71145	-0.77042	-0.78713	-0.77541	-0.69205	-0.60399	-0.69205	-0.72767	-0.5604	-0.34482	-0.09398	0.09824	0.15002	0.15002	0.10401	0.12051	0.31221	0.40584	0.51813	0.56246	0.66376	0.58475	0.551	0.55396	0.66313	0.58727	0.67363	0.41595	0.5299	0.32515	0.15276	0.00641	0.01043	-0.08474	-0.09141	-0.26955	-0.11374	-0.25551
II-792	-0.05379	-0.08546	-0.14892	-0.19126	-0.13645	-0.12872	-0.11073	-0.05213	-0.0072	-0.05337	-0.01358	0.01214	0.05851	0.12464	0.26599	0.28981	0.28981	0.30318	0.23127	0.17001	0.17949	0.16678	0.17949	0.1645	0.10337	0.04075	-0.01917	-0.00667	0.04139	0.04139	0.06889	0.06889	0.08008	0.11972	0.22715	0.30961	0.27829	0.32423	0.28341	0.30022	0.28341	0.05206	0.00456	-0.27773	-0.40244	-0.36096	-0.39648	-0.45264	-0.54706
III-1	-0.15586	-0.11118	-0.06547	-0.01087	-0.04646	-0.00558	-0.00558	-0.02912	0.02745	0.14516	-0.04409	0.04411	-0.03008	-0.07806	-0.18118	-0.20971	-0.28516	-0.27097	-0.3123	-0.27185	-0.3123	-0.28604	-0.23761	-0.21031	-0.12039	-0.09865	-0.0865	-0.12781	-0.12069	-0.15848	-0.19301	-0.08362	-0.11909	-0.1139	-0.1139	-0.07184	-0.03908	0.01989	0.05358	0.13735	0.28302	0.32732	0.29878	0.3909	0.40225	0.40215	0.37644	0.42854	0.5113
III-11	-0.08873	-0.12781	-0.19672	-0.20129	-0.20742	-0.19613	-0.18573	-0.17842	-0.08879	-0.06235	-0.04646	-0.02092	-2.00E-04	0.02606	-0.02358	-0.02341	-0.12761	-0.13268	-0.22839	-0.27714	-0.23132	-0.29312	-0.30652	-0.29907	-0.2814	-0.29312	-0.29587	-0.37283	-0.38665	-0.45946	-0.38598	-0.39827	-0.45406	-0.3669	-0.35562	-0.37286	-0.39031	-0.3637	-0.37799	-0.40645	-0.36633	-0.35958	-0.37787	-0.39935	-0.39445	-0.39935	-0.37172	-0.23521	-0.05097
III-15	-0.3176	-0.39463	-0.38264	-0.47038	-0.44596	-0.60537	-0.59894	-0.64333	-0.7487	-0.76477	-0.78818	-0.79315	-0.85795	-0.98126	-0.89929	-0.9426	-0.9426	-1.02222	-0.9709	-0.79777	-0.79777	-0.79777	-0.78323	-0.72403	-0.39446	-0.31474	-0.2878	-0.1737	-0.06986	-0.01556	0.14973	0.14184	0.19329	0.1699	0.34705	0.35956	0.34705	0.21782	0.07341	-0.00824	-0.00824	-0.19767	-0.21099	-0.38179	-0.47255	-0.74653	-0.82347	-0.84347	-0.76815
III-16	0.19537	0.40261	0.3279	0.39464	0.23018	0.2384	0.21466	0.06841	-0.03975	-0.03679	-0.1629	-0.1987	-0.24789	-0.33878	-0.35068	-0.38166	-0.60002	-0.58614	-0.66688	-0.562	-0.73664	-0.76211	-0.90549	-0.91278	-1.08961	-1.08961	-1.20036	-1.21888	-1.32361	-1.40054	-1.55116	-1.56056	-1.55465	-1.51952	-1.57815	-1.41529	-1.43452	-1.49749	-1.49749	-1.42575	-1.48008	-1.52075	-1.45601	-1.12783	-1.16146	-1.12705	-1.1304	-1.19789	-1.12961
III-30	-2.07206	-1.93945	-1.95891	-1.46525	-1.37037	-1.27877	-1.20169	-0.85482	-0.72809	-0.42902	-0.42902	-0.17029	-0.30142	-0.10494	-0.06624	0.04554	0.15578	0.27753	0.16973	0.27753	0.21405	0.34668	0.28209	0.29593	0.28209	0.19921	0.18864	0.08748	0.06832	0.05656	0.12969	0.01878	0.02674	0.00229	-0.08235	-0.09572	-0.07235	-0.06058	0.00895	0.01855	0.03558	-0.04604	-0.02192	0.02261	-0.0587	0.08889	0.08968	0.09382	0.08504
III-39	0.25143	0.30104	0.40419	0.46951	0.47922	0.47599	0.48942	0.49706	0.48952	0.48921	0.48022	0.43294	0.34379	0.17993	0.14145	0.03348	-0.03926	-0.17917	-0.24681	-0.28834	-0.38251	-0.26599	-0.22513	-0.18356	-0.10308	-0.18356	-0.19596	-0.16675	-0.02146	-0.07428	-0.1403	-0.10063	-0.21042	-0.21042	-0.26127	-0.24436	-0.22147	-0.21043	-0.23049	-0.06562	-0.04792	-0.00559	0.06025	0.1446	0.15779	0.08714	0.1446	0.13349	0.10322
III-75	0.31764	0.26228	0.2592	0.09477	0.09477	-0.06719	-0.12128	-0.12223	-0.1997	-0.18928	-0.16733	-0.33512	-0.38537	-0.55169	-0.55587	-0.41599	-0.38235	-0.22263	-0.07102	0.102	-0.07799	0.12186	0.12186	0.2296	0.21458	0.32418	0.31408	0.35131	0.28999	0.28481	0.25506	0.33266	0.39122	0.42	0.33925	0.37492	0.28665	0.1961	0.14064	0.04367	-0.09421	-0.08883	-0.13755	-0.19773	-0.19773	-0.22906	-0.22906	-0.28815	-0.25382
III-109	-0.11966	-0.15462	-0.20793	-0.20442	-0.313	-0.37725	-0.40901	-0.34549	-0.39948	-0.40661	-0.29397	-0.42659	-0.25293	-0.35002	-0.35081	-0.31225	-0.2821	-0.29909	-0.33436	-0.2533	-0.22406	-0.28433	-0.28517	-0.34755	-0.36554	-0.59428	-0.65469	-0.67906	-0.51079	-0.23848	-0.24728	-0.2638	-0.16102	-0.09829	-0.09829	-0.1055	-0.08628	-0.04875	-0.00374	0.04748	-0.0246	-0.03753	-0.04377	0.04678	0.0898	0.1488	0.08157	0.15291	0.09765
III-132	0.04622	-0.11194	-0.28625	-0.28625	-0.41815	-0.39952	-0.41815	-0.44076	-0.52624	-0.52624	-0.58833	-0.56678	-0.56678	-0.64126	-0.62446	-0.56678	-0.52384	-0.49315	-0.45865	-0.43232	-0.2461	-0.17758	0.07191	0.34074	0.69019	0.63668	0.63668	0.60744	0.66003	0.63604	0.67658	0.72946	0.76037	0.5506	0.51244	0.37123	0.33408	0.33408	0.22685	0.22685	0.16358	0.21916	0.1903	0.21916	0.08764	0.18578	0.08764	0.22267	-0.00648
III-167	0.12055	0.13269	0.3096	0.22583	0.31096	0.27254	0.3651	0.43622	0.3651	0.36084	0.23012	0.32814	0.20458	0.1362	0.04739	-0.18933	-0.26241	-0.3211	-0.60542	-0.71114	-0.8354	-0.89335	-0.85304	-0.80827	-0.70949	-0.59905	-0.5768	-0.64455	-0.55974	-0.52678	-0.40239	-0.27405	-0.12603	-0.1826	-0.14243	-0.08314	-0.01949	0.02801	0.16224	0.16224	0.17445	0.16864	0.16562	0.15131	0.20118	0.17613	0.11363	0.05159	0.04715
III-194	-0.11303	-0.13164	-0.08431	-0.00738	-0.03789	-0.1037	0.00752	-0.10338	-0.08055	-0.1369	-0.25576	-0.40409	-0.37938	-0.45493	-0.53224	-0.53224	-0.55108	-0.64593	-0.72615	-0.74433	-0.66822	-0.51959	-0.48116	-0.39272	-0.49103	-0.37942	-0.50909	-0.3053	-0.25289	-0.19064	-0.13843	-0.05909	-0.11252	-0.07492	-0.02571	0.18862	0.12217	0.26512	0.26424	0.28081	0.27149	0.24435	0.23684	0.22262	0.28257	0.17122	0.20872	0.20872	0.14601
III-197	-0.21351	-0.25876	-0.37369	-0.37369	-0.16265	0.05898	0.22486	0.17298	0.22989	0.21509	0.17181	0.17645	0.02729	0.06403	-0.03344	0.06403	0.01003	-0.02155	0.01902	-0.06477	-0.11991	-0.04759	-0.06833	0.0974	0.00135	0.16805	0.12859	0.09685	0.08489	-0.01773	-0.06666	-0.14885	-0.18965	-0.20814	-0.26468	-0.23498	-0.27557	-0.31263	-0.29082	-0.25324	-0.28224	-0.19502	-0.13589	-0.12314	-0.12314	-0.05455	-0.01847	0.0071	-0.00987
III-225	0.58674	0.53599	0.64453	0.69784	0.60037	0.54343	0.52221	0.49661	0.28448	0.33278	0.27669	0.19355	-0.01479	-0.02431	-0.26594	-0.35922	-0.33802	-0.4128	-0.33802	-0.33802	-0.34443	-0.332	-0.24104	-0.01413	0.10737	0.25676	0.33592	0.35426	0.41403	0.30693	0.44578	0.35517	0.28715	0.29887	0.2926	0.17161	0.09321	0.12594	0.02225	-0.01234	-0.0472	-0.02724	-0.13101	-0.11791	-0.25855	-0.23861	-0.40622	-0.40165	-0.45754
III-273	-1.17376	-1.02337	-0.96516	-0.85931	-0.67669	-0.46891	-0.13127	0.22748	0.25027	0.28155	0.365	0.32851	0.26831	0.1844	0.20311	0.261	0.15119	0.12719	0.05756	0.11959	0.01364	0.01406	0.00437	0.09205	-0.00672	-0.00672	-0.01626	-0.09311	-0.1811	-0.13711	-0.24535	-0.27434	-0.3595	-0.79131	-0.90789	-1.06917	-0.94659	-1.05875	-0.9309	-0.73144	-0.87225	-0.78206	-0.62438	-0.63073	-0.5924	-0.5844	-0.5426	-0.46946	-0.36737
III-293	-0.03572	-0.02781	-0.05412	-0.05412	-0.04219	-0.13741	-0.01016	0.10341	0.10341	0.36446	0.31829	0.31829	0.36509	0.42287	0.48099	0.43856	0.46059	0.41466	0.38936	0.35733	0.16304	0.19472	0.14755	0.05496	0.04343	-0.02286	-0.03393	-0.02767	-0.06817	-0.19561	-0.14514	-0.11661	-0.18419	-0.20189	-0.25763	-0.3145	-0.35148	-0.18726	-0.17498	-0.10192	-0.07331	-0.01737	0.00912	0.10488	0.40253	0.40468	0.42149	0.42149	0.4017
III-295	0.17235	0.17235	0.04839	-0.07482	-0.19789	-0.20879	-0.31649	-0.30075	-0.37236	-0.37918	-0.34896	-0.28501	-0.29377	-0.07442	-0.11749	-0.04288	0.00981	0.18609	0.09161	0.30189	0.23346	0.32994	0.3369	0.36967	0.25076	0.23339	0.24334	0.24334	0.22028	0.27824	0.29893	0.33328	0.40245	0.40245	0.36748	0.44169	0.48955	0.29668	0.28162	0.34055	0.27395	0.17963	0.15044	-0.00795	-0.02041	-0.10792	-0.47376	-0.56922	-0.59457
III-316	0.05009	-0.09747	0.02299	-0.00504	0.07961	0.01277	-8.00E-05	0.00815	0.07573	0.00972	0.00303	-0.02286	-0.10764	-0.05627	-0.05627	-0.07229	-0.05242	-0.01535	0.00349	-0.10683	-0.0103	-0.007	-0.02793	0.01817	-0.10026	-0.10026	-0.12783	-0.11452	-0.04037	-0.1283	-0.06217	-0.05016	-0.1316	-0.16617	-0.04153	0.02251	0.15842	0.12913	0.11537	0.11107	0.13473	0.15842	0.01408	0.12193	0.30568	0.13194	0.12878	0.15003	0.28551
IV-16	-0.12586	0.07637	0.11854	0.19436	0.1323	0.18646	0.20415	0.20159	0.19869	0.24717	0.27597	0.32479	0.32479	0.34202	0.34202	0.32854	0.40178	0.3365	0.32854	0.31118	0.31914	0.30322	0.20011	0.17537	0.04782	-0.01507	-0.00104	-0.07486	-0.11993	-0.11993	-0.12515	-0.14185	-0.2685	-0.2441	-0.29317	-0.11964	-0.22331	-0.25306	-0.16814	0.0286	0.03135	0.13435	0.21848	0.21749	0.11108	0.0124	-0.01056	0.18139	0.11852
IV-86	-0.5981	-0.48064	-0.34004	-0.20333	0.04993	0.00985	0.16456	0.18027	0.25266	0.30187	0.30187	0.39226	0.35212	0.38194	0.36546	0.21727	0.2815	0.23406	0.18374	0.16867	0.14649	0.11816	-0.14328	-0.25586	-0.30227	-0.33828	-0.39823	-0.622	-0.74297	-0.75041	-0.81287	-0.75861	-0.72162	-0.58973	-0.47373	-0.39994	-0.22427	-0.21136	-0.14366	-0.14562	-0.05654	-0.08088	0.03256	-0.05002	0.02926	-0.02089	-0.02115	-0.12049	-0.11221
IV-124	0.17427	0.15476	0.08365	0.06944	0.06779	0.02528	0.02976	-0.00954	-0.00954	-0.07113	-0.04131	-0.10149	-0.04528	-0.10635	-0.05425	-0.02588	0.02435	-0.02498	-0.02164	-0.06779	-0.11379	-0.07367	-0.06132	-0.06132	0.02717	0.04959	0.04024	0.12345	0.2648	0.30076	0.39187	0.37881	0.39736	0.42491	0.39989	0.48081	0.33454	0.30635	0.20862	0.01102	0.01434	0.0032	0.0032	0.00065	-0.00496	-0.20845	-0.20717	-0.19137	-0.16596
IV-213	0.05311	0.04797	-0.0047	-0.03372	-0.0169	-0.01384	0.06869	0.00041	-0.0285	-0.01427	-0.05761	-0.0304	-0.03525	-0.03985	-0.08677	-0.16312	-0.26192	-0.38369	-0.36491	-0.51431	-0.42745	-0.44403	-0.54663	-0.61985	-0.61985	-0.58705	-0.62494	-0.55267	-0.59993	-0.64441	-0.59721	-0.6502	-0.74323	-0.65519	-0.59207	-0.56024	-0.52542	-0.53413	-0.48983	-0.45877	-0.4625	-0.45877	-0.45482	-0.35891	-0.25196	-0.23594	-0.27287	-0.2683	-0.32443
IV-254	-0.22642	-0.18831	-0.24387	0.11483	0.11483	0.23959	0.26687	0.29775	0.26783	0.26017	0.2143	0.2558	0.23978	0.19092	0.0845	-0.00997	-0.03801	-0.02192	-0.01525	-0.03048	-0.06803	0.0845	0.09978	0.1986	0.30045	0.28096	0.4366	0.26954	0.47815	0.49421	0.50493	0.41292	0.43159	0.41292	0.34145	0.34145	0.29825	0.25003	0.28474	0.16229	0.103	0.03339	-0.01203	-0.23229	-0.26088	-0.32154	-0.41003	-0.38428	-0.39628
IV-330	-2.45095	-2.28972	-2.12124	-1.68055	-1.57553	-1.40745	-1.10895	-0.99754	-0.81017	-0.4674	-0.32566	-0.28962	-0.28341	-0.16088	-0.14545	-0.14896	-0.18289	-0.19658	-0.06429	-0.08162	-0.0114	0.00161	0.04374	0.07345	0.06279	0.04975	0.03659	0.04975	0.04975	0.04975	0.11394	0.05466	0.0865	0.04717	0.11441	-0.08673	-0.08313	-0.08433	-0.1007	-0.09175	-0.24687	-0.24211	-0.26853	-0.2627	-0.2627	-0.2957	-0.22307	-0.16774	-0.08994
IV-408	-0.32596	-0.24127	-0.24254	-0.14691	-0.09766	-0.073	-0.05568	0.05919	0.05013	0.08412	0.05432	0.05432	0.07697	0.1001	0.05362	0.05362	4.00E-05	-0.07052	-0.08225	-0.15604	-0.21417	-0.29457	-0.26604	-0.43257	-0.56426	-0.66401	-0.84307	-1.02916	-1.06546	-1.3817	-1.47526	-1.64835	-1.81088	-1.72372	-1.64445	-1.55337	-1.55487	-1.35777	-1.29628	-1.23793	-0.99829	-1.16225	-1.07898	-1.0582	-0.99859	-0.82053	-0.9022	-0.64615	-0.63095
IV-484	0.15145	0.12512	0.12512	0.06248	0.08075	0.00841	0.02732	0.17456	0.18769	0.06688	0.04174	0.05213	0.18769	0.01383	-0.12079	-0.11931	-0.16305	-0.26764	-0.25094	-0.31678	-0.28423	-0.34824	-0.19945	-0.18149	-0.16071	-0.15303	-0.02021	-0.08837	0.00498	0.03171	0.08441	0.04802	0.09169	0.12405	0.11964	0.04295	0.34556	0.1469	0.20394	0.17932	0.17932	0.1668	0.26976	0.27308	0.21234	0.33296	0.41483	0.26976	0.42223
IV-505	-1.22062	-0.87127	-0.90566	-0.975	-0.99253	-1.13738	-1.059	-1.11682	-1.1693	-1.05424	-0.90472	-0.8417	-0.92618	-1.21415	-1.52477	-1.54946	-1.37502	-1.42731	-1.38014	-1.4178	-1.6516	-1.59338	-1.59338	-1.2456	-1.04507	-0.89681	-0.84168	-0.84168	-0.87526	-0.93543	-0.91747	-0.83329	-0.93005	-1.05181	-1.22029	-1.17595	-1.3614	-1.61779	-1.85984	-1.92915	-1.92915	-1.88235	-1.62514	-1.45262	-1.33622	-1.10104	-1.10184	-0.83458	-0.74896
IV-555	0.14531	0.20705	0.20384	0.07094	-0.01433	-0.07538	-0.05097	-0.08281	-0.06632	-0.08993	-0.09437	-0.06585	-0.09091	0.0469	0.00118	0.08822	0	-0.03429	0.01491	0.00544	0.01343	0.01948	-0.01464	-0.02221	-0.11327	-0.0676	-0.05226	-0.00857	-0.07225	-0.0676	-0.06674	-0.0712	-0.09241	-0.06674	-0.08947	-0.07373	-0.08947	-0.0807	-0.0807	0.00034	-0.00451	0.1082	0.06645	0.17451	0.19278	0.27256	0.28274	0.32589	0.32121
IV-568	-0.10653	-0.49962	-0.7746	-0.7998	-0.81932	-1.12993	-1.18075	-1.27101	-1.27101	-1.14367	-1.1134	-0.98146	-0.81569	-0.67523	-0.57732	-0.35683	-0.20121	-0.05076	0.00434	0.15087	0.04647	0.19117	0.24004	0.29012	0.3665	0.40786	0.32467	0.40786	0.41251	0.44894	0.48748	0.49333	0.49333	0.42623	0.43292	0.21619	0.21487	0.21735	0.16369	0.16427	0.08391	0.05848	0.00468	-0.06832	0.03622	-0.13464	-0.08169	-0.10232	-0.14913
IV-640	0.28108	0.30007	0.28899	0.10853	0.16892	0.08248	0.05645	0.08248	-0.01065	-0.04496	-0.14153	-0.01061	0.03392	0.05165	0.07734	0.04458	0.06221	0.10477	0.17902	0.14983	0.15385	0.19276	0.15556	0.18747	0.12731	0.08646	0.05147	0.02538	-0.11043	-0.12739	-0.15529	-0.05621	-0.12159	-0.12159	-0.13687	-0.12159	-0.14708	-0.12739	-0.13687	-0.14708	-0.19402	-0.18561	-0.32296	-0.25394	-0.31965	-0.31965	-0.35818	-0.2582	-0.32103
IV-703	0.47172	0.31632	0.32501	0.44389	0.32501	0.28439	0.31082	0.20778	0.31867	0.28455	0.16414	0.36544	0.40767	0.42208	0.26001	0.32543	0.19642	0.11836	-0.1099	-0.33951	-0.30362	-0.45073	-0.56481	-0.73511	-0.71566	-0.74928	-0.68359	-0.61448	-0.56058	-0.58104	-0.3757	-0.369	-0.23411	-0.17024	-0.02678	-0.01802	0.13653	0.0772	0.19623	0.20549	0.19993	0.19993	0.19623	0.20549	0.18965	0.21177	0.2569	0.18486	0.30063
IV-749	0.03003	0.03003	0.06435	0.13554	0.28494	0.14827	0.30819	0.29574	0.2349	0.17688	0.1966	0.05457	0.05558	0.0624	0.0624	0.03014	0.03014	-0.01801	-0.05189	-0.08242	-0.1867	-0.31269	-0.31269	-0.38896	-0.45783	-0.56392	-0.64216	-0.70449	-0.59736	-0.5518	-0.55572	-0.49692	-0.50768	-0.47962	-0.44772	-0.39241	-0.3865	-0.37052	-0.32585	-0.26695	-0.27672	-0.26448	-0.2591	-0.16991	-0.17783	-0.10975	-0.0575	-0.00984	0.0445
IV-753	0.68625	0.74348	0.54349	0.4784	0.42815	0.3377	0.32784	0.32784	0.31114	0.27118	0.08797	0.01985	0.03483	0.05976	0.19623	0.15195	0.15195	0.11842	0.24145	0.32992	0.39008	0.43446	0.48316	0.28613	0.25558	0.17798	0.19494	0.09653	0.11701	0.11701	0.04979	0.01536	-0.15727	-0.16783	-0.17174	0.04852	-0.06263	0.05492	-0.13988	-0.09181	-0.2344	-0.26658	-0.24084	-0.22697	-0.08029	-0.04852	-0.08029	-0.04336	-0.01022
IV-806	-0.15111	-0.11776	-0.07896	-0.07694	-0.05714	-0.05471	-0.02702	-0.04228	-0.01095	-0.09117	-0.08911	-0.07101	-0.0443	-0.04527	-0.01803	-0.04374	-0.05454	-0.01767	-0.0343	0.01899	0.08755	0.01505	0.02442	-0.00505	-0.00505	-0.04031	-0.04031	0.01669	-0.04952	-0.06592	-0.03896	-0.13078	-0.09523	-0.13456	-0.20318	-0.13078	-0.1608	-0.14319	-0.17641	-0.12164	-0.03171	-0.07096	-0.0443	-0.02218	-0.0303	-0.02218	0.01334	-0.00553	-0.00553
IV-914	-0.03015	-0.0094	0.00285	0.20989	0.24237	0.06327	0.10143	-0.02016	-0.00612	0.02034	-0.02249	-0.15419	-0.22916	-0.17517	-0.17019	-0.17517	-0.14096	-0.13352	-0.06492	-0.02192	-0.04129	0.11438	0.16599	0.052	0.01689	-0.03595	0.04043	0.06393	0.01248	0.03924	-0.00845	0.06977	0.03924	0.01235	0.05354	0.2211	0.06323	0.2211	0.06941	0.33155	0.46881	0.43535	0.4793	0.26685	0.39733	0.26193	0.18757	0.27415	0.19326
IV-922	-0.10927	-0.00464	0.1332	0.24262	0.331	0.33457	0.3716	0.44899	0.44116	0.51752	0.48759	0.40998	0.30439	0.20179	0.15361	0.01811	-0.03425	-0.21233	-0.26921	-0.28847	-0.31148	-0.44169	-0.38425	-0.43621	-0.47975	-0.54384	-0.54732	-0.48192	-0.40474	-0.45906	-0.42243	-0.36527	-0.44691	-0.30016	-0.35651	-0.27271	-0.18615	0.02586	0.00967	0.13485	0.19713	0.25976	0.42409	0.44478	0.4236	0.50901	0.47919	0.35571	0.35645
IV-1017	-1.09375	-0.9098	-0.64579	-0.52436	-0.60948	-0.65957	-0.57377	-0.46385	-0.4793	-0.33531	-0.23026	-0.21546	-0.21546	-0.21249	0.11299	0.08352	0.15609	0.13144	0.08352	0.11922	0.2828	0.06221	0.07803	0.06221	0.04512	0.03199	-0.00751	-0.13199	-0.32661	-0.46558	-0.30707	-0.79407	-0.62869	-0.64081	-0.71208	-0.69262	-0.79654	-0.73148	-0.66044	-0.54728	-0.53295	-0.53526	-0.51699	-0.52693	-0.48673	-0.35475	-0.26733	-0.12003	-0.04913
IV-1058	-0.04889	0.26537	0.24883	0.14853	0.13389	0.16132	0.18888	0.20369	0.19845	0.20427	0.17958	0.32744	0.30325	0.28372	0.3198	0.26203	0.23986	0.1451	0.17578	0.16751	0.16716	0.1356	0.04349	0.00447	-0.06646	-0.07517	-0.11144	-0.19431	-0.2188	-0.22919	-0.21673	-0.24617	-0.23763	-0.15988	-0.10859	0.00053	-0.00673	0.18428	0.19935	0.24762	0.22568	0.24606	0.24762	0.31348	0.30663	0.29986	0.32517	0.31054	0.33344
IV-1110	0.29687	0.31895	0.35817	0.24486	0.23584	0.29243	0.24255	0.21396	-0.03359	-0.13965	-0.3433	-0.33314	-0.66422	-0.88282	-0.96384	-1.21569	-1.3295	-1.4492	-1.47677	-1.35213	-1.26926	-1.14469	-1.10457	-0.84495	-0.77455	-0.72798	-0.64321	-0.62929	-0.42433	-0.22288	-0.14457	-0.09356	0.07195	0.14118	0.2126	0.23133	0.3367	0.35661	0.46621	0.38452	0.48212	0.54119	0.44297	0.51731	0.39577	0.3694	0.25354	0.2816	0.24457
IV-1166	-0.10674	-0.00745	-0.05955	-0.08098	-0.055	-0.08098	-0.07263	-0.39192	-0.56687	-0.76654	-0.78802	-0.85022	-0.76031	-0.63358	-0.57255	-0.53216	-0.43932	-0.44362	-0.30996	-0.24343	-0.01988	-0.03195	0.08502	-0.01685	-0.11852	-0.24028	-0.29406	-0.24757	-0.18738	-0.13245	-0.20475	-0.20475	-0.23606	-0.23606	-0.22028	-0.18785	-0.212	-0.12037	-0.15612	-0.34157	-0.31961	-0.34157	-0.35961	-0.39629	-0.50451	-0.4956	-0.54625	-0.52191	-0.6353
IV-1241	0.46032	0.29818	0.21461	0.04757	-0.09157	-0.00154	-0.00154	-0.041	-0.3214	-0.21198	-0.45077	-0.40021	-0.43983	-0.21942	-0.2809	-0.39367	-0.5481	-0.62621	-0.73519	-0.73804	-0.85941	-1.00014	-1.05363	-1.16485	-1.21624	-1.18361	-1.1719	-1.16182	-1.02685	-0.62718	-0.23233	-0.23233	-0.11066	-0.06091	0.05496	0.14408	0.20989	0.2489	0.31206	0.3848	0.41147	0.40477	0.43296	0.49191	0.48064	0.49833	0.41814	0.45671	0.36884
IV-1276	-0.11231	-0.04202	0.00754	0.08336	0.11018	0.10153	0.0805	0.10023	0.12738	0.1879	0.13359	0.2185	0.04353	-0.00153	-0.09437	-0.07997	-0.2005	-0.2005	-0.22131	-0.29252	-0.30848	-0.26466	-0.32161	-0.1907	-0.23365	-0.23365	-0.23582	-0.22985	-0.11747	-0.11747	-0.10305	-0.11747	-0.09666	0.0285	0.11045	0.22255	0.18332	0.19894	0.24547	0.32103	0.29018	0.36697	0.44632	0.39616	0.32771	0.18604	0.10929	0.17041	0.30395
IV-1303	0.2266	0.23332	0.21939	0.17217	0.23008	0.17763	0.16261	0.10967	0.1223	0.17495	0.14573	0.26527	0.16202	0.21242	0.19052	0.17613	-0.03078	0.15059	-0.07511	-0.02017	-0.00626	0.03422	-0.15756	-0.21509	-0.39346	-0.39346	-0.40547	-0.36174	-0.42263	-0.46711	-0.63286	-0.69691	-0.71506	-0.76241	-0.68913	-0.75588	-0.65883	-0.74754	-0.69464	-0.72232	-0.54676	-0.38642	-0.35439	-0.24636	-0.1204	-0.01352	0.15759	0.18097	0.19457
IV-1404	-0.03024	-0.06926	-0.05776	-0.16562	-0.26703	-0.33378	-0.44188	-0.40024	-0.43091	-0.48469	-0.48469	-0.5053	-0.55512	-0.52554	-0.56607	-0.50283	-0.43662	-0.31407	-0.30083	-0.26164	-0.076	-0.01771	-0.03113	0.02115	0.06711	0.05877	-3.00E-04	0.02837	0.10398	0.08194	0.13428	0.0231	-0.03519	-0.16439	-0.23167	-0.33961	-0.16959	-0.14957	-0.14957	-0.37863	-0.29882	-0.34641	-0.12348	-0.02065	0.14735	0.21524	0.25926	0.23848	0.24313
IV-1462	-0.30864	-0.36381	-0.37646	-0.45889	-0.53784	-0.61265	-0.89269	-0.97449	-0.99803	-0.97716	-0.90434	-0.98765	-0.89616	-0.76749	-0.66801	-0.57621	-0.32596	0.00478	0.04772	0.0817	0.16246	0.14199	0.12169	0.18183	0.10813	0.12169	0.27394	0.16926	0.13152	0.13605	0.11021	0.13605	0.1706	0.20364	0.12097	0.20608	0.21422	-0.01584	-0.03081	-0.21959	-0.26914	-0.43102	-0.5089	-0.65622	-0.6618	-0.71128	-0.77932	-0.80162	-0.8026
IV-1487	-0.05436	-0.05436	-0.2911	-0.25197	-0.33202	-0.297	-0.47197	-0.53593	-0.55817	-0.63641	-0.66434	-0.76721	-0.91562	-0.88422	-0.82598	-0.68489	-0.60628	-0.56561	-0.54264	-0.63876	-0.47547	-0.43646	-0.07582	-0.02485	0.05341	0.12766	0.21529	0.18948	0.24414	0.32228	0.5282	0.36971	0.29407	0.23574	0.22924	0.22924	0.23574	0.27468	0.23574	0.27699	0.20949	0.2269	0.10176	0.21875	0.05921	0.04346	-0.0209	-0.00366	-0.10146
V-7	-0.12909	-0.09954	-0.11692	-0.09954	-0.20401	-0.25999	-0.27625	-0.27625	-0.32089	-0.35187	-0.36016	-0.41909	-0.45297	-0.45297	-0.49667	-0.49667	-0.52215	-0.51745	-0.53068	-0.49841	-0.30457	-0.18318	-0.09839	-0.06901	-0.05083	0.07188	0.01543	0.10086	0.14484	0.05438	0.08918	-0.08338	-0.08578	-0.14655	-0.10736	-0.00706	-0.14627	-0.16809	-0.21512	-0.21512	-0.20536	-0.18151	-0.14982	-0.09807	-0.03922	-0.04578	-0.12713	-0.03057	-0.09807
V-59	-0.6371	-0.57055	-0.541	-0.41825	-0.10896	0.01836	0.11145	0.18387	0.39767	0.34809	0.39012	0.19983	0.39012	0.2981	0.17799	0.15738	0.15738	0.08982	0.0779	0.12908	0.12258	0.13607	0.08982	0.04162	0.03455	0.03381	-0.06824	-0.06824	-0.19586	-0.09385	-0.26714	-0.25306	-0.25306	-0.23926	-0.2476	-0.20188	-0.22337	-0.15076	-0.07492	0.03703	0.13404	0.16717	0.18709	0.28778	0.32382	0.33387	0.38494	0.36896	0.43217
V-94	-0.07828	-0.07084	-0.0056	0.10049	0.11246	0.11693	0.11693	0.12164	0.16275	0.1638	0.11316	0.11129	0.07449	0.06014	0.02131	-0.06063	-0.15901	-0.18641	-0.18907	-0.23121	-0.26041	-0.23261	-0.18505	-0.15107	-0.14544	-0.07269	-0.04297	0.0477	0.17751	0.18354	0.24399	0.22022	0.21562	0.20731	0.18354	0.13476	0.13476	0.13476	0.02993	0.02993	-0.10424	-0.19042	-0.10784	-0.15298	-0.15842	-0.17216	-0.25987	-0.16155	-0.2317
V-146	0.04791	0.02587	-0.054	-0.12351	-0.15136	-0.21909	-0.23869	-0.29132	-0.29132	-0.32038	-0.27008	-0.23193	-0.27861	-0.23193	-0.26564	-0.18579	-0.20712	-0.18325	-0.12915	-0.09796	0.07327	0.18156	0.12889	0.1838	0.21793	0.23904	0.11972	0.14988	0.20389	0.11693	0.05137	-0.08152	-0.1466	-0.1466	-0.14735	-0.23571	-0.34304	-0.40222	-0.4331	-0.51398	-0.47189	-0.45757	-0.36739	-0.41291	-0.48528	-0.5075	-0.58086	-0.46824	-0.35739
V-174	0.51101	0.14468	-0.256	-0.256	-0.27844	-0.37323	-0.37323	-0.40148	-0.40148	-0.39384	-0.39589	-0.40057	-0.28709	-0.2829	-0.35353	-0.39784	-0.4891	-0.52736	-0.6914	-0.66861	-0.70105	-0.66357	-0.75674	-0.78982	-0.81134	-0.69365	-0.63374	-0.39883	-0.33461	-0.19464	-0.19086	-0.0511	-0.04333	0.18954	0.34118	0.35095	0.35646	0.33031	0.31388	0.32709	0.31083	0.3427	0.22359	0.26036	0.25568	-0.00322	-0.02024	-0.03245	-0.02024
V-213	-0.63123	-0.68049	-0.77115	-0.56203	-0.59391	-0.63285	-0.58241	-0.45393	-0.53916	-0.40951	-0.32606	-0.26636	-0.11169	-0.02365	-0.1257	-0.15299	-0.12764	-0.16728	-0.09007	-0.06315	-0.10208	-0.04553	-0.08217	-0.04324	-0.10532	-0.06552	-0.0958	-0.0769	-0.14153	-0.15467	-0.14511	-0.1824	-0.13406	-0.01359	0.07935	0.17312	0.17931	0.33195	0.25343	0.25685	0.11366	-0.00898	-0.02103	-0.07819	-0.27643	-0.45683	-0.41588	-0.45606	-0.53954
V-288	-0.21877	-0.14738	-0.13645	-0.21877	-0.20262	-0.33481	-0.17638	0.04401	0.0367	0.11713	0.17847	0.05387	0.15007	0.20672	0.32084	0.27915	0.29152	0.33266	0.32196	0.34238	0.26464	0.36936	0.44501	0.55261	0.34671	0.25151	0.08837	0.19101	-0.01851	-0.07135	-0.2134	-0.09018	-0.31072	-0.34911	-0.39228	-0.47566	-0.45398	-0.47566	-0.48769	-0.58828	-0.40821	-0.44397	-0.31862	-0.32733	-0.28936	-0.28936	-0.16872	-0.03066	0.09471
V-354	0.37122	0.35632	0.41392	0.36366	0.41381	0.3828	0.275	0.17049	0.04076	-0.13112	-0.07646	-0.08064	-0.16029	-0.27529	-0.28008	-0.3035	-0.32363	-0.35157	-0.3182	-0.28706	-0.38226	-0.44118	-0.43818	-0.64854	-0.65134	-0.64854	-0.67212	-0.56271	-0.41375	-0.33171	-0.29092	-0.15388	-0.11085	-0.07692	0.09396	0.12867	0.16023	0.18405	0.21883	0.18405	0.21883	0.23365	0.23365	0.34393	0.28106	0.27835	0.23524	0.27717	0.23524
V-407	-0.20938	-0.07985	-0.05491	-0.08558	-0.11366	0.02223	-0.11366	-0.12021	-0.10304	-0.11697	-0.06608	-0.07688	-0.0422	-0.04858	-0.11184	-0.18428	-0.20194	-0.35173	-0.2414	-0.37122	-0.51967	-0.5904	-0.55972	-0.63657	-0.65972	-0.56749	-0.40084	-0.4165	-0.3186	-0.3595	-0.35186	-0.26426	-0.31129	-0.24186	-0.1411	0.01828	0.01117	0.05284	0.17185	0.17903	0.24132	0.35383	0.33196	0.31843	0.24186	0.24858	0.23301	0.18143	0.37531
V-439	-0.47885	-0.44499	-0.32703	-0.30787	-0.27966	-0.27162	-0.28789	-0.19554	-0.10477	-0.14096	-0.02392	-0.01062	0.03673	0.00418	0.02738	0.02738	-0.01226	0.0886	0.01134	0.03409	-0.08469	-0.0677	-0.18247	-0.18797	-0.24771	-0.20013	-0.28993	-0.44193	-0.63062	-0.63062	-0.66106	-0.63062	-0.66106	-0.60707	-0.63171	-0.59312	-0.57931	-0.57104	-0.4501	-0.34151	-0.32978	-0.34666	-0.30918	-0.33049	-0.38543	-0.28213	-0.14484	-0.08511	-0.03754
V-550	0.12895	0.1415	0.19233	0.17014	0.13672	0.12162	0.1082	0.15345	0.13302	-0.00244	-0.01282	-0.01558	-0.02203	-0.04813	-0.14616	-0.0879	-0.0879	-0.0454	-0.09591	-0.09591	-0.20792	-0.23813	-0.22517	-0.19654	-0.14661	0.04389	-0.18846	0.06123	0.07701	0.17219	0.35253	0.38538	0.38538	0.39891	0.43152	0.43152	0.47624	0.46571	0.46221	0.37877	0.38556	0.31021	0.3271	0.28576	0.26024	0.08124	-0.07775	-0.08383	-0.13537
V-570	0.0022	0.0022	-0.07125	-0.03114	0.0203	0.0203	0.01106	-0.08087	-0.05244	0.02074	0.00458	0.01944	-0.01459	-0.01951	-0.08717	0.05734	0.05734	0.13087	0.20992	-0.02754	0.10211	0.17441	0.23327	0.34124	0.36536	0.3268	0.22622	0.22622	0.18064	0.15443	0.3268	0.06713	-0.10781	-0.37573	-0.38044	-0.29227	-0.19754	-0.24233	-0.19754	-0.18796	-0.19781	-0.39363	-0.3283	-0.29941	-0.27094	-0.29941	-0.25752	-0.18626	-0.0903
VI-168	0.2949	0.33312	0.29389	0.41109	0.35542	0.39409	0.46056	0.41197	0.41238	0.38031	0.29975	0.18805	0.08836	0.16596	-0.06059	-0.08744	-0.26931	-0.39051	-0.42954	-0.4436	-0.49031	-0.63377	-0.61999	-0.6693	-0.64608	-0.57463	-0.56506	-0.55732	-0.37189	-0.28743	-0.17744	-0.03526	0.1558	0.19831	0.21134	0.23593	0.3145	0.30215	0.32293	0.31923	0.34818	0.32415	0.31837	0.32265	0.32842	0.36521	0.35703	0.35703	0.36521
VI-199	0.05925	0.07463	0.12636	0.14194	0.30905	0.29267	0.18868	0.18868	0.43316	0.38028	0.34623	0.268	0.25908	0.15338	0.16771	0.03548	0.01225	0.03134	-0.04412	-0.05531	-0.06114	-0.08482	-0.27735	-0.35907	-0.29956	-0.35907	-0.3866	-0.28205	-0.28866	-0.2724	-0.28196	-0.26419	-0.22516	0.01898	0.11502	0.14522	0.10496	0.10496	0.04171	0.05141	0.14869	0.11214	0.21408	0.24939	0.24939	0.18118	0.12377	0.21307	0.31681
VI-217	-0.11576	-0.11576	0.04166	-0.05381	-0.02944	0.05788	0.05497	0.0414	-0.00013	-0.00013	0.08952	0.08421	-0.03691	-0.02503	-0.02503	-0.1043	-0.14947	-0.10827	-0.05703	-0.0181	0.03069	0.04389	0.09954	0.09954	-0.07777	0.03638	0.12872	0.12872	0.17758	0.03475	-0.0246	0.04401	0.00098	-0.01253	0.07055	0.0569	0.06343	0.0555	0.03792	-0.03178	0.12186	-0.01832	-0.03687	-0.05755	-0.06612	-0.03687	-0.01146	-0.03687	0.09874
VI-256	-0.62206	-0.56891	-0.67373	-0.72834	-0.61559	-0.61559	-0.63775	-0.47851	-0.39119	-0.31717	-0.30801	-0.29099	-0.23883	-0.05335	0.01794	0.1038	0.14319	0.23783	0.23945	0.25366	0.22093	0.17708	0.26889	0.09093	0.03835	-0.10268	-0.08046	0.02633	-0.0227	-0.14495	-0.12011	-0.17359	-0.16144	-0.20235	-0.17518	-0.20756	-0.06464	-0.19403	-0.13356	-0.14774	-0.11065	-0.11065	-0.14774	-0.22975	-0.37849	-0.44903	-0.34096	-0.44903	-0.44903
VII-64	-0.27767	-0.26513	-0.228	-0.21095	-0.0813	-0.08795	-0.02344	-0.03524	-0.06318	-0.02364	0.05615	0.13163	0.10718	0.19456	0.22753	0.22213	0.25552	0.29611	0.31504	0.2247	0.26111	0.19315	0.11468	0.06394	-0.18685	-0.22736	-0.22385	-0.24316	-0.24316	-0.31872	-0.30975	-0.40912	-0.40912	-0.44566	-0.51657	-0.52205	-0.56576	-0.61708	-0.60722	-0.6644	-0.68687	-0.61821	-0.59034	-0.57735	-0.49967	-0.17221	-0.14609	-0.08143	-0.06152
VII-112	0.47412	0.43259	0.42237	0.29509	-0.00315	-0.11807	-0.12098	-0.21689	-0.21689	-0.21689	-0.1729	-0.18592	-0.16868	-0.16868	-0.17042	-0.16868	-0.11962	-0.05324	-0.03842	-0.02275	-0.07345	-0.00835	0.02111	0.01874	0.00825	-0.00835	-0.04273	-0.09413	-0.21957	-0.50869	-0.81042	-0.81042	-0.96556	-0.92123	-0.9005	-0.43925	-0.36509	-0.22981	-0.29745	-0.29745	-0.14343	0.04855	-0.14343	-0.03924	-0.06118	-0.05252	0.04855	0.23323	0.16239
VII-163	-0.10747	-0.12889	-0.22919	-0.04423	-0.07754	-0.01614	-0.09431	-0.22778	-0.24201	-0.30518	-0.34198	-0.35358	-0.33007	-0.31687	-0.37018	-0.56304	-0.44618	-0.50218	-0.29941	-0.2051	-0.20296	-0.0173	-0.02965	-0.03573	0.02924	0.02156	0.06861	-0.02344	-0.06677	-0.10083	-0.17085	-0.13686	-0.18546	-0.19533	-0.17741	-0.14765	-0.22509	-0.19152	-0.18348	-0.1718	-0.23562	-0.17878	-0.14253	0.01968	0.02616	0.2015	0.27935	0.24948	0.13672
VII-204	-0.30993	-0.30993	-0.28095	-0.21009	-0.06078	-0.11339	0.01267	0.02786	0.12134	0.1369	0.0945	0.0736	0.0736	0.08482	0.07801	0.04876	0.04876	0.02567	0.00129	-0.10345	-0.23793	-0.19863	-0.23992	-0.24183	-0.39593	-0.41763	-0.41784	-0.42033	-0.45118	-0.42646	-0.47856	-0.50978	-0.612	-0.58567	-0.6513	-0.83813	-0.82475	-0.93819	-0.92592	-0.87092	-0.89904	-0.80026	-0.51701	-0.51701	-0.32001	-0.24372	-0.0239	0.03802	0.21104
VII-286	-0.24864	-0.22683	-0.10491	-0.16583	0.00762	-0.0115	0.13794	0.11782	0.20747	0.21918	0.2636	0.2874	0.33196	0.30475	0.36205	0.32871	0.32556	0.3128	0.30363	0.27952	0.2739	0.25474	0.11798	0.08694	0.00093	-0.05232	-0.21864	-0.23905	-0.28015	-0.34358	-0.48782	-0.61384	-0.87423	-0.77709	-0.58346	-0.62767	-0.6143	-0.60761	-0.67365	-0.79251	-0.65643	-0.65981	-0.64802	-0.51497	-0.56037	-0.6523	-0.63291	-0.72426	-0.52179
VII-353	-0.21131	-0.21868	-0.21868	-0.42366	-0.44357	-0.53835	-0.4476	-0.56963	-0.62627	-0.67792	-0.78984	-0.7186	-0.59842	-0.7186	-0.59047	-0.56092	-0.56092	-0.44556	-0.4115	-0.26408	-0.26009	-0.11745	-0.07557	-0.02476	0.05506	0.21667	0.13775	0.27667	0.27317	0.3226	0.28572	0.15965	0.14901	0.10974	0.1305	0.07921	0.09441	0.02006	0.0065	-0.08276	-0.1297	-0.20283	-0.1297	-0.27918	-0.3572	-0.44402	-0.47594	-0.54106	-0.46424
VII-389	-0.79571	-0.91948	-1.01077	-1.03852	-0.97425	-0.87252	-0.85632	-0.65742	-0.56256	-0.45127	-0.36293	-0.44553	-0.39744	-0.25924	-0.20805	-0.06377	-0.05063	0.04581	-0.04914	-0.17406	-0.22736	-0.18213	0.03833	0.14115	0.18855	-0.04311	-0.06314	-0.29697	-0.29656	-0.3836	-0.28399	-0.29656	-0.32568	-0.54749	-0.55401	-0.9341	-0.86699	-1.10591	-1.10591	-1.35275	-1.03484	-0.95369	-0.84224	-0.84123	-0.72426	-0.78733	-0.64831	-0.58023	-0.4496
VII-421	-0.07319	0.11924	-0.08737	-0.09556	-0.24981	-0.43378	-0.56259	-0.636	-0.6704	-0.75864	-0.96897	-0.99996	-1.2309	-1.16423	-1.21651	-1.09841	-1.0305	-1.03279	-1.02124	-1.03279	-0.96477	-0.87082	-0.92339	-0.90968	-0.83519	-0.824	-0.84527	-0.79696	-0.84527	-0.72498	-0.72161	-0.8518	-0.74855	-0.67418	-0.5415	-0.50092	-0.31198	-0.20892	-0.20814	-0.12505	-0.06465	0.0842	0.22231	0.23841	0.34481	0.22693	0.15387	-0.0204	-0.02639
VII-485	-0.88245	-0.81162	-0.73321	-0.63108	-0.49738	-0.42094	-0.25627	-0.16524	-0.12614	0.04745	0.11003	0.13413	0.35996	0.44227	0.40334	0.42595	0.37581	0.35423	0.21372	0.19664	0.16565	0.18284	0.18449	0.06879	0.0016	0.03191	-0.05077	-0.01864	-0.00562	-0.11202	-0.11918	-0.26067	-0.3066	-0.35927	-0.45849	-0.46627	-0.51862	-0.61471	-0.71629	-0.77954	-0.70221	-0.68856	-0.59485	-0.50875	-0.45691	-0.25926	0.13916	0.26074	0.29282
VII-509	0.28966	0.28511	0.26542	0.2875	0.20693	0.22993	0.18993	0.14881	0.11406	0.11406	0.14983	0.21236	0.15261	0.13779	0.08906	0.08547	0.10161	0.127	0.06734	0.03082	0.1186	0.1186	0.12209	0.08589	0.07874	0.00441	-0.0382	-0.05271	-0.04924	-0.02253	-0.02253	-0.1183	-0.09264	-0.04529	-0.00364	-0.00054	-0.02459	-0.02459	-0.07305	-0.10381	-0.12351	-0.10586	-0.077	-0.077	-0.08811	-0.07875	-0.00804	-0.09862	-0.15012
VII-660	0.06558	0.13291	0.03646	0.10948	0.16589	-0.0096	-0.00494	0.01931	0.01931	-0.08622	-0.02424	-0.08622	-0.11798	-0.14236	-0.10897	-0.1821	-0.23177	-0.25484	-0.19825	0.08565	0.16323	0.2755	0.25784	0.25784	0.20392	-0.04661	-0.20052	-0.28178	-0.32385	-0.59683	-0.653	-0.54688	-0.63639	-0.58656	-0.56235	-0.46013	-0.35558	-0.32818	-0.22868	-0.21842	-0.15221	-0.11094	-0.08909	-0.12871	-0.05835	-0.0876	-0.12713	-0.13277	-0.06685
VII-715	0.38489	0.44624	0.38643	0.47251	0.4006	0.36475	0.35159	0.27608	0.28974	0.24378	0.2358	0.2358	0.21711	0.27697	0.21009	0.07825	0.01268	-0.1463	-0.05705	-0.08734	-0.11244	-0.12631	-0.16061	-0.13736	-0.15571	-0.09187	-0.14344	-0.19817	-0.27687	-0.27324	-0.34698	-0.338	-0.38089	-0.30438	-0.31877	-0.09695	-0.17311	-0.04003	0.02265	0.15333	0.1313	0.21721	0.20849	0.27859	0.26802	0.32269	0.25735	0.23912	0.27859
VII-778	-0.09914	-0.1473	-0.08818	-0.09367	-0.13397	-0.24604	-0.24997	-0.28109	-0.27976	-0.29229	-0.29229	-0.4151	-0.51408	-0.52157	-0.55927	-0.61214	-0.58761	-0.59276	-0.6424	-0.6873	-0.80117	-0.91794	-0.96987	-0.82696	-0.75592	-0.56821	-0.51001	-0.37067	-0.34554	-0.25042	-0.22276	-0.05131	0.03165	0.11281	0.11281	0.02298	0.02398	-0.01778	-0.09167	-0.10663	-0.0402	-0.0402	-0.03908	-0.03514	-0.06322	0.02089	0.09781	0.01732	0.11229
VII-835	-0.27097	-0.39221	-0.47896	-0.48967	-0.44776	-0.37738	-0.43305	-0.39518	-0.40097	-0.395	-0.27695	-0.26879	-0.1925	-0.1925	-0.14033	-0.11148	-0.07796	-0.05807	0.04204	0.04363	0.16973	0.18576	0.27305	0.28385	0.29722	0.37674	0.35617	0.34515	0.36001	0.35734	0.35137	0.35137	0.29329	0.41089	0.2781	0.3352	0.1153	0.08969	0.03451	-0.04074	-0.20516	-0.27341	-0.23698	-0.31262	-0.27795	-0.34423	-0.36851	-0.33547	-0.31262
VII-888	0.56943	0.54568	0.55061	0.54568	0.5195	0.44744	0.36561	0.34372	0.30759	0.29954	0.29954	0.28028	0.27043	0.14891	0.05204	-0.07044	-0.10483	-0.09065	-0.30891	-0.35878	-0.38114	-0.37276	-0.52918	-0.47011	-0.49956	-0.47011	-0.31767	-0.3644	-0.44774	-0.30678	-0.35775	-0.37368	-0.34142	-0.36028	-0.24215	-0.27526	-0.11925	-0.19577	0.0331	0.07373	0.10995	0.0651	0.2114	0.19444	0.32054	0.38861	0.47229	0.49726	0.51426
VII-978	0.4232	0.51646	0.54351	0.54149	0.56514	0.51646	0.51026	0.47154	0.27724	-0.05832	-0.157	-0.09736	-0.13268	-0.11279	-0.16561	-0.17373	-0.30597	-0.40671	-0.39007	-0.31817	-0.21293	-0.12979	-0.0918	-0.02351	0.08724	0.08724	0.24808	0.25214	0.25628	0.27211	0.29281	0.28443	0.36639	0.35373	0.31445	0.30341	0.30951	0.23044	0.20798	0.27232	0.23044	0.35206	0.36937	0.31258	0.32328	0.26663	0.20564	0.2811	0.36608
VII-1000	0.22519	0.16397	0.11604	0.23055	0.16676	0.16676	0.00115	0.00987	-0.04095	-0.03305	-0.02954	-0.06043	-0.12413	-0.1725	-0.25219	-0.28378	-0.28378	0.03864	-0.02241	-0.01064	0.13778	0.14809	0.19458	0.23818	0.27133	0.32187	0.25824	0.20862	0.21667	0.22233	0.22614	0.22233	0.22874	0.1586	0.1166	0.05752	0.02763	0.07586	0.06592	0.06592	0.05933	-0.04219	-0.13806	-0.12342	-0.11163	-0.12684	-0.10853	-0.15085	-0.15085
VII-1084	-0.99844	-0.93806	-1.00827	-0.87345	-0.99292	-0.90376	-0.97663	-0.76169	-0.63032	-0.57913	-0.55793	-0.38077	-0.28598	-0.14461	-0.15009	-0.04891	-0.01769	-0.03298	0.08926	0.11623	0.11623	0.14348	0.1586	0.18313	0.18313	0.29351	0.12957	0.19631	0.24924	0.18381	0.22321	0.22321	0.18073	0.11437	-0.07292	-0.0954	-0.2186	-0.22149	-0.2913	-0.26434	-0.27241	-0.27392	-0.28004	-0.31606	-0.26813	-0.11517	-0.1599	-0.11517	-0.09041
VIII-8	0.20736	0.20736	0.2868	0.43339	0.42661	0.35201	0.43339	0.43996	0.40903	0.41779	0.44139	0.42297	0.39979	0.24422	0.09863	0.04073	0.00073	-0.02043	0.03307	0.09403	0.03695	-0.02749	-0.02749	-0.01346	0.018	-0.03134	0.02669	0.02669	0.01538	-0.134	-0.08505	-0.0663	0.00771	-0.05002	-0.02312	-0.02986	0.16491	0.19248	0.18348	0.14972	0.18505	0.20869	0.19439	0.18505	0.37004	0.43744	0.46614	0.51674	0.45564
VIII-64	-0.01209	0.09322	0.08655	0.3164	0.40304	0.40247	0.40304	0.34569	0.28095	0.25697	0.22799	0.09029	0.09434	0.11882	0.03924	-0.06799	-0.07273	-0.14386	-0.17304	-0.25732	-0.30717	-0.22187	-0.22187	-0.28914	-0.26347	-0.22326	-0.27962	-0.26175	-0.27962	-0.33768	-0.20429	-0.16077	-0.15406	-0.15406	-0.05092	-0.11548	-0.27092	-0.06614	-0.03105	0.10811	0.14103	0.14428	0.19054	0.2805	0.2738	0.29285	0.39195	0.56046	0.58682
VIII-169	-0.29492	-0.334	-0.16848	-0.29339	-0.09585	-0.125	-0.06591	0.24779	0.26353	0.32592	0.4299	0.42681	0.43087	0.32082	0.20737	0.26211	0.25176	0.29153	0.29153	0.30905	0.33415	0.34349	0.34349	0.41002	0.36495	0.40039	0.40039	0.43537	0.34071	0.33168	0.28125	0.24927	0.24927	0.24328	0.05907	0.13542	0.13542	0.02505	-0.04945	-0.04945	-0.04945	-0.04945	-0.04131	0.01613	0.1844	0.23235	0.18486	0.22606	0.2931
VIII-246	-0.17398	-0.08806	-0.05922	-0.10437	-0.00616	-0.05143	0.04727	0.06353	0.05172	0.18748	0.01803	0.03656	0.12534	0.22141	0.23599	0.22141	0.22141	0.12534	0.21191	0.27921	0.28492	0.24027	0.20755	0.17369	0.07576	0.07576	0.12127	0.13125	0.12038	0.07299	-0.01026	-0.05084	0.05632	0.0698	0.22179	0.22629	0.26906	0.3824	0.43854	0.36063	0.44771	0.46599	0.46582	0.36063	0.36063	0.33276	0.39516	0.33953	0.24503
VIII-392	-0.64412	-0.86118	-0.99973	-0.95974	-1.0035	-0.98935	-0.98935	-0.89109	-0.74834	-0.39583	-0.23408	-0.20614	0.05931	0.16736	0.1409	0.14325	0.10213	0.31773	0.16037	0.23568	0.2	0.17572	0.32575	0.32575	0.34352	0.40596	0.45349	0.48572	0.51835	0.46492	0.52954	0.42456	0.46492	0.3822	0.3822	0.25907	0.05222	-0.20052	-0.33235	-0.37724	-0.46644	-0.5729	-0.60209	-0.73975	-0.67083	-0.72631	-0.62799	-0.49972	-0.47728
VIII-448	-0.1514	-0.11433	-0.09223	-0.09801	-0.01515	-0.14179	-0.14179	-0.33341	-0.22872	-0.38105	-0.54897	-0.64705	-0.72308	-0.73452	-0.94748	-0.97839	-0.98253	-0.96331	-0.78549	-0.7404	-0.53381	-0.07908	-0.01631	0.02081	0.06947	0.09504	0.07634	0.1658	0.11233	0.11233	0.11337	0.20804	0.27586	0.33791	0.25907	0.30475	0.31478	0.3969	0.35589	0.26887	0.2431	0.17495	0.19743	0.19352	0.11333	0.01004	-0.13769	-0.26644	-0.50602
VIII-502	0.35186	0.3293	0.35778	0.36537	0.38627	0.49821	0.49174	0.50497	0.4343	0.4312	0.38727	0.36167	0.30471	0.1664	0.00052	-0.06541	-0.08798	-0.12839	-0.26174	-0.26535	-0.53879	-0.40571	-0.52574	-0.62171	-0.62232	-0.63069	-0.62798	-0.6402	-0.65263	-0.7108	-0.71677	-0.73105	-0.76443	-0.76443	-0.60437	-0.38401	-0.02405	0.02802	0.33018	0.39571	0.45162	0.49737	0.52667	0.51068	0.5909	0.53059	0.50183	0.4635	0.3848
IX-106	-0.20665	-0.11219	-0.15233	-0.12095	-0.15988	-0.14722	-0.18091	-0.1419	-0.23423	-0.20123	-0.32541	-0.31952	-0.32541	-0.29498	-0.2921	-0.18995	-0.22037	-0.12733	-0.22085	-0.18945	-0.25029	-0.1209	-0.10968	-0.10968	-0.01168	-0.0025	-0.01826	0.04467	0.09971	0.17684	0.2496	0.3353	0.3135	0.2496	0.25305	0.21333	0.22494	0.21373	0.19824	0.21079	0.17701	0.05904	-0.01358	-0.05775	0.03911	0.17815	0.21653	0.19576	0.11616
IX-136	-0.27012	-0.29838	-0.21143	-0.12492	-0.1097	-0.1135	-0.1843	-0.17151	-0.17373	-0.15954	-0.2107	-0.19628	-0.22349	-0.2107	-0.16332	-0.07322	-0.07322	0.02234	0.02122	-0.00868	-0.05177	0.0145	-0.03376	0.0222	-0.09159	-0.12488	-0.04139	0.00159	-0.10079	-0.05266	0.00159	0.01002	0.02724	0.02784	0.08061	0.14262	0.11767	0.06367	0.08695	0.15174	0.14865	0.16732	0.24172	0.21318	0.25699	0.15947	0.20951	0.27937	0.28228
IX-175	0.07753	0.05527	0.02474	-0.14423	-0.12609	-0.22626	-0.40803	-0.47832	-0.47832	-0.50749	-0.49642	-0.69815	-0.61636	-0.72985	-0.73311	-0.79838	-0.73356	-0.5244	-0.48605	-0.52162	-0.68275	-0.79165	-0.69751	-0.69751	-0.6882	-0.53057	-0.30987	-0.26285	-0.28269	-0.20674	0.0222	0.21077	0.23946	0.30386	0.26341	0.32824	0.32824	0.36452	0.39295	0.53655	0.6325	0.61143	0.6582	0.77914	0.8569	0.86322	0.87091	0.81883	0.8399
IX-215	-0.03523	-0.12719	-0.06939	-0.09749	-0.03523	-0.14408	-0.14408	-0.1783	-0.37558	-0.09021	-0.1003	-0.03254	-0.06244	-0.10181	-0.27848	-0.21635	-0.24517	-0.14608	-0.10366	-0.06381	-0.11973	-0.07426	-0.1343	-0.02638	0.01996	0.06239	0.08561	0.05834	0.03043	0.05043	0.05343	0.06475	0.07396	0.13936	0.10787	0.08452	0.13037	0.14372	0.14151	0.18856	0.17906	0.0659	0.04032	0.02184	-0.01403	-0.02539	-0.08203	-0.14819	-0.17205
IX-248	-0.01384	0.01623	0.01623	0.1696	0.25271	0.22959	0.21571	0.31299	0.27391	0.33169	0.3108	0.29522	0.40852	0.44744	0.41918	0.30525	0.29114	0.26532	0.27674	0.22555	0.20846	0.13817	0.18154	-0.02997	-0.0523	-0.21792	-0.26714	-0.50442	-0.56584	-0.82924	-0.87838	-0.82924	-0.51738	-0.57719	-0.29756	-0.24807	-0.24807	-0.06303	-0.13622	-0.13622	-0.19416	-0.04726	-0.16067	-0.04056	-0.07	-0.01945	-0.03681	0.13409	0.04213
IX-342	0.12707	0.17635	0.07672	0.12987	-0.07812	-0.12032	-0.35936	-0.37997	-0.49222	-0.52296	-0.49524	-0.56324	-0.57555	-0.49694	-0.54986	-0.55507	-0.59448	-0.62436	-0.60884	-0.5612	-0.51775	-0.46165	-0.32668	-0.50507	-0.38001	-0.42193	-0.36592	-0.26938	-0.09238	-0.05941	0.07893	0.03727	0.09239	0.08074	0.26678	0.2582	0.37867	0.34209	0.42859	0.4359	0.42072	0.45385	0.45219	0.56097	0.61397	0.65878	0.5736	0.59357	0.37553
IX-357	0.1266	0.09655	0.05611	-0.00224	-0.04692	-0.12761	-0.2763	-0.30781	-0.34961	-0.22847	-0.24022	-0.3997	-0.43431	-0.40609	-0.48013	-0.33742	-0.29798	-0.31306	-0.21376	-0.24739	-0.26592	-0.25476	-0.18476	-0.12848	-0.12523	-0.01127	-0.1848	-0.26545	-0.23017	-0.31175	-0.32246	-0.317	-0.31175	-0.36819	-0.3552	-0.37971	-0.38901	-0.34732	-0.21076	-0.17751	-0.14201	-0.0525	-0.03382	-0.03382	0.05966	0.11373	0.13776	0.20718	0.17665
IX-412	-0.14078	-0.01394	-0.12189	-0.00159	0.08809	0.22608	0.25719	0.4149	0.25928	0.39485	0.42436	0.43681	0.38258	0.52664	0.35786	0.33014	0.27546	0.33709	0.38553	0.43325	0.46338	0.33975	0.33138	0.314	0.30063	0.33189	0.31073	0.30638	0.26504	0.20625	0.16106	0.07411	0.06165	0.06165	-0.0091	0.06643	0.09136	0.07928	0.04637	0.06643	0.11211	0.11474	0.20887	0.41509	0.38387	0.49917	0.49082	0.37289	0.37251
X-68	-0.13793	-0.01339	0.02412	0.0578	0.09437	0.1454	0.12006	0.16069	0.15614	0.20752	0.19409	0.25173	0.25173	0.28536	0.40232	0.40232	0.41478	0.40232	0.37419	0.37419	0.34597	0.32747	0.36537	0.32084	0.32745	0.31841	0.15568	0.02838	-0.05963	-0.05172	-0.09412	-0.19051	-0.20007	-0.34878	-0.24209	-0.32702	-0.35852	-0.35852	-0.38822	-0.20559	-0.38126	-0.34553	-0.34553	-0.3054	-0.1711	-0.08842	-0.03999	0.11356	0.17616
X-100	0.19046	0.16011	0.15725	0.15725	0.1786	0.15583	0.16819	0.16819	0.28405	0.43196	0.39547	0.48886	0.47068	0.45227	0.45227	0.41674	0.36843	0.38809	0.43086	0.49255	0.32632	0.26444	0.21764	0.23064	0.18351	0.18215	0.0017	-0.05276	-0.21591	-0.17763	-0.22069	0.07479	0.16393	0.05772	0.07764	0.18992	0.04778	0.08304	0.08304	0.21908	0.20704	0.21184	0.20686	0.20146	0.25945	0.20984	0.32089	0.29302	0.35833
X-299	-0.06711	0.03021	-0.09954	-0.10989	-0.10599	-0.09954	-0.08129	-0.09486	-0.14307	-0.06866	-0.10141	-0.10871	-0.16603	-0.10871	-0.00898	0.00841	0.08675	0.09293	0.091	0.18728	0.08926	0.232	0.40305	0.54185	0.49058	0.44383	0.45374	0.32857	0.4475	0.7049	0.74291	0.68005	0.69886	0.45492	0.30335	0.42104	0.46155	0.42996	0.48013	0.35785	0.35146	0.24937	0.22177	0.05094	0.02011	-0.02826	-0.02826	-0.08482	-0.08921
X-337	0.41093	0.32561	0.31558	0.29855	0.20469	0.11249	0.01409	-0.17227	-0.24119	-0.24119	-0.24425	-0.30491	-0.30723	-0.44671	-0.55309	-0.4629	-0.47871	-0.48354	-0.49446	-0.54755	-0.61893	-0.49676	-0.46444	-0.30086	-0.40955	-0.17978	-0.24918	-0.04138	-0.05567	-0.01815	-0.07556	-0.02492	0.0057	0.06256	0.12469	0.15048	0.13628	0.05756	0.03245	0.0166	0.0166	0.02954	-0.03815	-0.14075	-0.03372	-0.13725	-0.13725	-0.24672	-0.21384
X-375	-0.25273	-0.17185	-0.511	-0.56239	-0.511	-0.36372	-0.40315	-0.13633	-0.09167	-0.11078	-0.25482	-0.14657	-0.02062	0.00822	0.06619	0.2109	0.03548	0.04578	-0.0049	0.02115	0.05546	0.16842	0.2116	0.08	0.08373	0.02826	-0.03348	0.03861	0.02461	0.05908	0.05908	0.04477	0.10484	0.08547	0.11645	0.08321	0.14149	0.14149	0.17441	0.21283	0.1419	0.13517	0.13149	0.01757	0.08662	0.13308	0.18761	0.15075	0.16476
X-376	0.29425	0.18892	0.07063	-0.02699	0.05721	0.01749	0.06533	-0.10085	-0.15463	-0.22113	-0.39726	-0.46608	-0.54379	-0.72214	-0.76918	-0.90061	-0.96037	-1.03931	-1.05951	-0.909	-1.07486	-1.05305	-1.07738	-0.94093	-0.85192	-0.75487	-0.82514	-0.49551	-0.51214	-0.42729	-0.49714	-0.3769	-0.33467	-0.07929	-0.21288	-0.16952	-0.08108	0.10265	0.23905	0.26596	0.32994	0.53854	0.69378	0.57763	0.46926	0.30959	0.36647	0.27651	0.24837
X-417	-0.1354	-0.06945	-0.13232	-0.07485	-0.11888	-0.15439	-0.07594	-0.07594	-0.11482	-0.09393	0.09828	0.29149	0.30764	0.44619	0.41741	0.51366	0.54292	0.53746	0.54292	0.54292	0.51992	0.38081	0.31238	0.27832	0.18595	-0.03243	-0.06767	-0.19122	-0.3567	-0.3881	-0.40395	-0.39274	-0.3567	-0.23704	-0.33507	-0.30848	-0.12893	-0.08557	-0.03886	-0.02775	0.18859	0.2317	0.247	0.29157	0.27989	0.17628	0.11179	0.10954	0.10532
X-613	0.28584	0.1874	0.15835	0.15835	0.12526	0.07319	0.11644	0.10487	-0.00991	-0.06356	-0.03767	-0.0449	-0.10281	-0.09661	-0.11118	-0.11357	-0.14994	-0.16975	-0.12079	-0.05139	0.02945	0.09381	0.03612	0.10514	0.2112	0.23511	0.47784	0.50554	0.57393	0.5355	0.42059	0.33215	0.15854	0.10481	0.05114	-0.04021	-0.08645	-0.22026	-0.20582	-0.23454	-0.24298	-0.30392	-0.27548	-0.24975	-0.30643	-0.27433	-0.41875	-0.42812	-0.40843
X-654	-0.01759	0.03498	0.01452	0.03498	0.03498	0.04838	0.03217	0.00295	0.04838	0.19058	0.14987	0.08353	-0.00704	0.06057	0.07882	-0.01417	0.11711	0.12261	0.16606	0.13903	0.16606	0.10703	0.03532	-0.02467	-0.07881	-0.22792	-0.21343	-0.22732	-0.19437	-0.23086	-0.16176	-0.21897	-0.16958	-0.13441	-0.11152	-0.0658	-0.04235	0.09764	0.09764	0.18808	0.15217	0.15991	0.14829	0.18443	0.08907	0.12467	0.14448	0.23669	0.19717
X-684	0.20949	0.18712	0.21003	0.20398	0.23656	0.24141	0.25778	0.27057	0.27473	0.29795	0.29308	0.27894	0.23678	0.23969	0.1691	0.09439	-0.01852	-0.01569	-0.12612	-0.1401	-0.27678	-0.26892	-0.39533	-0.41696	-0.56512	-0.40717	-0.51328	-0.26198	-0.35967	-0.27405	-0.43184	-0.61794	-0.81033	-0.90261	-0.87847	-0.96495	-0.94314	-1.00023	-1.06459	-1.07553	-1.1709	-1.22862	-1.065	-1.065	-0.94637	-0.7783	-0.55974	-0.48668	-0.15691
X-712	0.18884	0.12732	0.21064	0.13584	0.20675	0.16904	0.13584	0.12568	0.10294	-0.01455	-0.06379	-0.19786	-0.25987	-0.34842	-0.34842	-0.48131	-0.54698	-0.58844	-0.87314	-0.92467	-1.05554	-1.08382	-1.13847	-0.99502	-1.05554	-0.88254	-0.8498	-0.80734	-0.80734	-0.72871	-0.62236	-0.40606	-0.28701	-0.04384	-0.15814	0.08705	0.07322	0.08705	0.09982	0.08705	0.08583	0.11286	0.11286	0.18522	0.21436	0.21436	0.17431	0.26136	0.26611
X-730	-0.06724	-0.00088	0.05684	0.11629	0.09372	0.11629	0.12669	0.16322	0.15074	0.21747	0.1862	0.2239	0.21703	0.26658	0.28137	0.2643	0.27383	0.40041	0.38163	0.31164	0.30234	0.34074	0.30234	0.15026	0.02184	-0.06649	-0.08437	-0.08699	-0.10838	-0.10838	-0.10907	-0.1479	-0.24078	-0.27705	-0.26179	-0.11005	-0.12472	-0.16185	-0.13472	0.00649	0.14568	0.15889	0.16602	0.21964	0.23088	0.2062	0.12168	0.22668	0.16892
X-737	-0.40802	-0.40802	-0.44057	-0.49661	-0.54829	-0.55681	-0.54354	-0.50426	-0.49309	-0.49454	-0.54602	-0.48496	-0.44323	-0.4132	-0.16631	0.01779	0.07293	0.07004	0.06774	0.13977	0.18237	0.22519	0.20836	0.16056	0.16543	0.08054	-0.08858	-0.08858	-0.293	-0.31316	-0.41294	-0.36457	-0.56275	-0.59832	-0.83726	-0.83235	-0.78382	-0.76114	-0.72869	-0.68013	-0.6316	-0.74172	-0.88892	-0.89705	-0.85809	-0.82446	-0.9012	-0.93384	-0.96432
XI-56	0.11447	0.03711	0.02905	-0.11145	-0.12951	-0.20979	-0.22395	-0.29237	-0.31594	-0.30752	-0.3029	-0.3216	-0.24278	-0.22399	-0.11674	-0.12047	-0.02019	0.02451	0.19677	0.22628	0.29107	0.28813	0.32743	0.31198	0.2927	0.21517	0.29541	0.28427	0.29737	0.35435	0.26433	0.16705	0.16705	0.13399	0.17403	0.26696	0.17403	0.14266	0.1486	0.19713	0.1486	0.3013	0.21042	0.13758	0.16636	0.16636	0.12471	0.07187	0.02137
XI-98	0.17897	0.19388	0.18615	0.22832	0.22832	0.19388	0.19388	0.12772	0.22909	0.20616	0.1291	0.14069	0.13496	0.19044	0.14738	0.14738	0.17356	0.16529	0.12371	0.02692	-0.00699	0.06844	-0.01248	0.10436	0.04427	0.09096	0.1297	0.26254	0.23254	0.27333	0.27854	0.32772	0.2775	0.28753	0.27215	0.32212	0.29114	0.31482	0.15723	0.31482	0.30136	0.28751	0.32326	0.34252	0.35447	0.32326	0.28639	0.27205	0.16062
XI-153	0.5799	0.50308	0.42375	0.47027	0.41725	0.35146	0.30143	0.32174	0.31016	0.10826	-0.03162	-0.03504	-0.06449	-0.20673	-0.25374	-0.35221	-0.41334	-0.33833	-0.37817	-0.47061	-0.43353	-0.33982	-0.33392	-0.32158	-0.12823	-0.13354	-0.08315	-0.07485	-0.05309	-0.00653	0.00827	-0.00653	0.00585	0.10172	-0.03705	-0.06542	-0.10351	-0.09729	-0.05066	-0.08699	-0.02464	0.25974	0.49091	0.64908	0.56939	0.56939	0.56939	0.56939	0.36292
XI-196	0.28888	0.32789	0.32486	0.27116	0.27657	0.25146	0.23615	0.25648	0.21015	0.11446	0.09832	0.07494	0.11446	0.06902	0.06902	0.01443	0.05393	0.05275	0.08144	0.03979	0.05616	0.09599	0.05616	0.09599	0.11369	0.08671	0.02273	0.17172	-0.00385	-0.00385	-0.05137	-0.01359	-0.07673	0.00141	-0.15721	-0.17772	-0.21057	-0.22167	-0.22719	-0.22329	-0.22631	-0.1678	-0.22329	-0.18056	-0.21326	-0.18256	-0.11159	-0.14012	-0.06144
XI-213	0.28565	0.33015	0.34155	0.33015	0.38149	0.3882	0.38662	0.44823	0.37701	0.39085	0.29335	0.20584	-0.04984	-0.02602	-0.0925	-0.11506	-0.36926	-0.57875	-0.6916	-0.71342	-0.758	-0.8144	-0.92249	-1.02557	-0.99162	-1.02982	-1.20827	-1.20603	-1.02054	-0.86854	-0.67315	-0.50757	-0.33103	-0.21874	0.0397	0.07527	0.16965	0.13006	0.42286	0.38694	0.30907	0.26773	0.27615	0.24699	0.27615	0.29187	0.32867	0.37451	0.34203
XI-329	-0.13	-0.17153	-0.23313	-0.18366	-0.18366	-0.16296	-0.22128	-0.17112	-0.14932	-0.20134	-0.15887	-0.19376	-0.1476	-0.15809	-0.14258	-0.3119	-0.30795	-0.46295	-0.51351	-0.49693	-0.5533	-0.54669	-0.63847	-0.51486	-0.29334	-0.29334	-0.13096	-0.01181	-0.01181	-0.09695	-0.10801	-0.088	-0.02406	0.04338	0.05714	0.08388	0.02914	0.05782	0.02232	0.03942	0.0203	0.03942	0.05884	0.05818	0.0217	0.03371	0.02611	0.12452	0.07892
XI-389	-0.0512	-0.02952	-0.0777	-0.02932	0.01201	0.05825	0.17598	0.43387	0.45301	0.38775	0.51579	0.44029	0.56596	0.56109	0.40244	0.40244	0.26933	0.27314	-0.04779	-0.09908	-0.09808	-0.04779	-0.11974	-0.12199	-0.16276	-0.04553	-0.16276	-0.01891	-0.01891	-0.00205	0.05802	0.09281	0.05802	0.07497	0.06742	0.03549	0.07672	0.13285	0.1056	0.08581	0.09116	0.12545	0.19141	0.25158	0.32916	0.32916	0.44132	0.38917	0.30874
XI-417	0.28627	0.43654	0.30488	0.39911	0.09182	-0.02341	-0.1929	-0.41982	-0.50149	-0.68187	-0.848	-0.87995	-0.93294	-1.0708	-1.06014	-1.16536	-1.08365	-1.05207	-0.90092	-0.94045	-0.70091	-0.56024	-0.42574	-0.37862	-0.15809	-0.31266	-0.12492	-0.07214	-0.01041	-0.00565	0.11266	0.17952	0.23379	0.2913	0.34613	0.52235	0.54431	0.5187	0.51602	0.53418	0.69352	0.65321	0.50745	0.72255	0.67422	0.55037	0.39069	0.32037	0.27957
XI-448	0.02861	-0.07192	0.04024	-0.07928	-0.08653	-0.21217	-0.28524	-0.25394	-0.39306	-0.28709	-0.36588	-0.37479	-0.29916	-0.48147	-0.46339	-0.30635	-0.1694	-0.12387	-0.01721	0.06418	0.0768	0.17833	0.31027	0.32902	0.34799	0.46208	0.46838	0.46838	0.3364	0.31488	0.19426	0.15795	0.29256	0.31574	0.36987	0.32701	0.26871	0.33718	0.14464	0.20576	0.17596	0.28209	0.23875	0.18512	0.19338	0.13931	0.15574	0.11868	0.16541
XI-517	0.17441	0.19672	0.27571	0.27994	0.20714	0.18929	0.18929	0.18929	0.09681	0.20714	0.29783	0.25224	-0.00986	-0.03139	-0.10394	-0.04031	-0.02338	0.06699	0.07504	0.17658	0.14753	0.06468	0.06387	0.0426	0.09838	0.09	0.03679	0.03679	0.05588	0.1056	0.06507	0.1056	0.08768	0.09173	0.08042	0.08638	0.10668	0.12045	0.10732	0.09477	0.02591	0.00935	-0.01786	0.03529	0.02504	0.0848	0.10401	0.08092	0.08092
XI-582	-0.59568	-0.73466	-1.06007	-1.09301	-1.20169	-1.19022	-1.12513	-1.14228	-1.16436	-1.12096	-1.22561	-1.23765	-1.18802	-1.0397	-1.11963	-1.17722	-1.23979	-1.21174	-1.26178	-0.9749	-0.9503	-0.55424	-0.56108	-0.39532	-0.42589	-0.42589	-0.22337	-0.21216	-0.13361	-0.11543	-0.16457	-0.19643	-0.19607	-0.10114	-0.1773	-0.13478	-0.09667	-0.06047	-0.06047	-0.27732	-0.44822	-0.62949	-0.70659	-0.54958	-0.67978	-0.5304	-0.76899	-0.99432	-1.04364
XI-612	0.48111	0.48926	0.51264	0.42863	0.44894	0.43166	0.43166	0.44505	0.43589	0.41624	0.42744	0.39416	0.27992	0.36183	0.39587	0.44115	0.43081	0.45015	0.43081	0.38655	0.421	0.39589	0.4073	0.38674	0.42241	0.29526	0.38414	0.46467	0.2807	0.29137	0.29137	0.23053	0.23053	0.23053	0.24092	0.22681	0.19877	0.20032	0.20032	0.21175	0.17715	0.12746	0.15041	0.11356	0.09495	0.1007	0.12712	0.17923	0.13127
XI-642	0.07277	0.09539	0.16466	0.18014	0.26395	0.27773	0.28909	0.37585	0.36798	0.38351	0.43785	0.5264	0.51482	0.47406	0.46251	0.447	0.39694	0.3673	0.20826	0.19029	0.06672	-0.13078	-0.22619	-0.22702	-0.26477	-0.15427	-0.19934	-0.17881	-0.28519	-0.26954	-0.36264	-0.43809	-0.3265	-0.35022	-0.39047	-0.22787	-0.18546	-0.18546	-0.19625	-0.18588	-0.17626	-0.21322	-0.14287	-0.11807	0.0136	-0.02392	-0.0631	-0.1073	-0.09257
XII-92	-0.0404	-0.02291	0.05303	-0.04175	0.12397	0.17384	0.23035	0.44727	0.4376	0.46488	0.41589	0.41589	0.41951	0.41951	0.41951	0.28309	0.26741	0.14019	-0.02837	-0.05288	-0.03458	-0.00925	-0.01337	-0.094	-0.094	-0.11672	-0.11672	-0.16915	3.00E-04	-0.00363	0.03527	0.03527	0.00907	0.0019	0.0643	0.15183	0.20878	0.41661	0.57109	0.31678	0.4598	0.46279	0.46279	0.50952	0.46544	0.41421	0.34104	0.39837	0.37898
XII-157	-0.27043	-0.34127	-0.37022	-0.33182	-0.33931	-0.26656	-0.24697	-0.23435	-0.12719	-0.06115	-0.06115	0.06221	0.07956	0.07501	0.0767	0.21348	0.27946	0.41613	0.44604	0.64454	0.64502	0.71475	0.64784	0.7045	0.83759	0.79617	0.78972	0.7045	0.6263	0.49721	0.48905	0.33163	0.34879	0.17102	0.23506	0.13963	0.12803	-0.01025	-0.07468	-0.26682	-0.33138	-0.48849	-0.52092	-0.58599	-0.64219	-0.64952	-0.63533	-0.49085	-0.51176
XII-231	-0.34406	-0.31989	-0.37844	-0.55231	-0.5655	-0.54637	-0.59441	-0.45669	-0.37825	-0.45464	-0.55444	-0.4069	-0.55605	-0.44625	-0.29795	-0.29721	-0.37887	-0.34048	-0.41068	-0.39565	-0.32991	-0.30354	-0.35251	-0.37054	-0.4195	-0.37121	-0.41678	-0.21848	-0.35523	-0.47701	-0.52373	-0.52504	-0.51018	-0.45169	-0.35893	-0.43259	-0.46027	-0.39748	-0.51018	-0.59318	-0.51692	-0.59176	-0.59124	-0.66483	-0.71198	-0.79991	-0.89868	-1.02601	-1.08227
XII-289	-0.06945	-0.01558	0.06066	0.22734	0.412	0.48324	0.3728	0.41177	0.41177	0.5726	0.3996	0.60283	0.3996	0.37338	0.35094	0.19326	0.03838	-0.12181	-0.22895	-0.36645	-0.54918	-0.54384	-0.67271	-0.67271	-0.81806	-0.84365	-0.89876	-0.91543	-0.91065	-0.97228	-1.04104	-1.05379	-1.14643	-1.13433	-1.11681	-1.01672	-0.95235	-0.79283	-0.45641	-0.37104	-0.27307	-0.08847	0.13591	0.20276	0.20276	0.24347	0.31516	0.31329	0.34203
XII-373	-0.14951	-0.16174	-0.26905	-0.26708	-0.32809	-0.28083	-0.35437	-0.34908	-0.39463	-0.44522	-0.48029	-0.45212	-0.45862	-0.44522	-0.44851	-0.44058	-0.44808	-0.44808	-0.45095	-0.44784	-0.44798	-0.37411	-0.32816	-0.2269	-0.08576	-0.02536	0.14895	0.04118	0.02557	-0.04312	-0.11946	-0.2208	-0.30291	-0.36899	-0.69792	-0.70394	-0.73596	-0.91403	-0.99852	-1.00822	-0.99819	-1.08491	-1.091	-1.08491	-1.10607	-0.85809	-0.85836	-0.71555	-0.73404
XII-413	-0.04763	-0.06063	0.05285	0.14915	0.15362	0.15362	0.327	0.29515	0.37227	0.30718	0.31963	0.33454	0.37666	0.25275	0.28724	0.23167	0.18688	0.18881	0.18881	0.21216	0.15932	0.13719	-0.05793	-0.07341	-0.11066	-0.17884	-0.39078	-0.48234	-0.65488	-0.83273	-0.88717	-0.88717	-0.96147	-0.68548	-0.59414	-0.60441	-0.57912	-0.57699	-0.48356	-0.49086	-0.46848	-0.48546	-0.38864	-0.30583	-0.02292	0.06914	0.25513	0.23524	0.25513
XII-451	-0.30921	-0.30551	-0.30207	-0.22212	-0.25551	-0.16961	-0.16961	-0.16157	-0.197	-0.34857	-0.9228	-1.6358	-1.98089	-1.95912	-1.83619	-1.83619	-1.82625	-1.62417	-1.33903	-0.62487	-0.31715	-0.1172	0.06801	0.04966	0.1088	0.12439	0.24412	0.12439	0.20698	0.05636	-0.12789	-0.12789	-0.10081	0.00903	0.06964	0.0651	0.10878	0.14182	0.17099	0.26984	0.32985	0.33505	0.34738	0.35082	0.35099	0.30741	0.2707	0.2707	0.18782
XII-459	0.05567	0.05342	0.01635	0.02614	-0.0266	-0.0089	-0.04243	0.02157	0.00465	0.00088	-0.03474	-0.04774	-0.03474	0.01314	-0.03757	0.03474	0.05796	0.20183	0.17828	0.17028	0.14547	0.14547	0.03906	-0.07252	-0.01942	-0.0981	0.02681	-0.04266	-0.04266	0.00402	0.01329	0.02102	0.0354	0.01017	0.03854	0.02297	0.04556	0.02807	0.00959	0.03153	0.00967	0.06837	0.05306	0.03064	0.04814	0.03064	0.03969	0.02914	0.00426
XII-513	0.12495	0.1796	0.20229	0.19361	0.18688	0.18688	0.22399	0.31939	0.29049	0.30129	0.32627	0.32627	0.01864	-0.04703	-0.15619	-0.07502	-0.22895	-0.18795	-0.23581	-0.21057	-0.18795	-0.19966	-0.21736	-0.10241	-0.07738	-0.03135	-0.08886	-0.02413	-0.04611	-0.06244	-0.10497	-0.08355	0.04926	0.13603	0.17606	0.18623	0.18623	0.24061	0.32162	0.30817	0.35834	0.54396	0.57269	0.58632	0.55455	0.50176	0.49896	0.53448	0.50201
XII-603	-0.28961	-0.23824	-0.2836	-0.26747	-0.22093	-0.15645	-0.10977	-0.09853	-0.23184	-0.23031	-0.24572	-0.13676	-0.17802	-0.16913	-0.15167	-0.13034	-0.17655	-0.21017	-0.32142	-0.16852	-0.15466	-0.19212	-0.33734	-0.27696	-0.20804	-0.27696	-0.29986	-0.17881	-0.27415	-0.14733	-0.25162	-0.18796	-0.20263	-0.24796	-0.31898	-0.40513	-0.44568	-0.46189	-0.64228	-0.62608	-0.75027	-0.82429	-0.77948	-0.65985	-0.6064	-0.57043	-0.38002	-0.37255	-0.22905
XII-660	-0.00594	-7.00E-05	0.02881	0.06477	0.09179	0.09354	0.12042	0.12042	0.15276	0.15412	0.09763	0.17899	0.15343	0.17408	0.15435	0.15662	0.14224	0.09728	0.08577	0.00871	0.03732	-0.08182	0.01155	-0.00072	0.05777	0.21275	0.19532	0.21629	0.21234	0.15803	0.03834	0.02695	0.05344	0.01926	0.05206	0.03834	-0.0174	0.06026	0.08496	0.18515	0.18515	0.28028	0.26507	0.26507	0.25928	0.25928	0.25503	0.24175	0.18448
XII-745	0.19986	0.22135	0.35683	0.36791	0.37698	0.5188	0.36228	0.48856	0.48856	0.50319	0.41049	0.29789	0.1582	0.29789	0.1121	0.11353	-0.05388	-0.08571	-0.16558	-0.27451	-0.28952	-0.28952	-0.22157	-0.22743	-0.28156	-0.31567	-0.3884	-0.43087	-0.324	-0.32001	-0.23999	-0.21978	-0.18255	-0.22073	-0.16308	-0.15982	-0.03665	-0.02758	0.07382	0.1586	0.22013	0.25078	0.31391	0.31984	0.34528	0.37362	0.37362	0.24331	0.17782
XII-889	-0.03904	0.11665	0.09407	0.11665	0.13176	0.1747	0.19812	0.205	0.21152	0.19812	0.17737	0.15664	0.11169	0.13461	0.11169	0.02971	0.00639	-0.0448	-0.08191	-0.08715	-0.08948	-0.09631	-0.10869	-0.11103	-0.15308	-0.20466	-0.20466	-0.25707	-0.2438	-0.31142	-0.31674	-0.2438	-0.22992	-0.17947	-0.13894	-0.05751	-0.05751	0.09606	0.14156	0.05872	0.21484	0.31759	0.25537	0.27956	0.24319	0.21473	0.16944	0.26785	0.2544
XII-1007	-0.24485	-0.21273	-0.19121	-0.16369	-0.13223	-0.11941	-0.02425	-0.03052	-0.02597	0.09406	0.13521	-0.00601	0.13521	0.00824	0.14984	0.12523	0.13002	0.07274	0.08032	0.08894	0.18674	0.21426	0.36302	0.42991	0.45423	0.66027	0.6687	0.54292	0.49687	0.49687	0.31314	0.1992	0.14722	-0.1177	-0.14516	-0.10307	-0.37635	-0.36327	-0.41959	-0.34269	-0.29817	-0.26038	-0.22347	-0.22347	-0.03716	-0.15505	-0.21283	-0.27067	-0.25974
XII-1014	0.19151	0.21591	0.21965	0.12637	0.12981	0.12309	0.13606	0.07043	0.15531	0.09042	0.09042	0.16631	0.13869	0.09233	0.17788	0.0796	0.0823	0.08605	0.1119	0.16666	0.19592	0.26118	0.25489	0.25663	0.3727	0.39247	0.43504	0.4398	0.4458	0.48838	0.42925	0.33605	0.39603	0.32944	0.35829	0.32112	0.35829	0.3674	0.47143	0.441	0.52295	0.40909	0.50184	0.25931	0.25592	0.14425	0.10507	-0.1334	-0.10006
XII-1024	0.37585	0.3481	0.43617	0.2479	0.24738	0.13484	0.15157	0.09244	0.10453	0.10453	0.1398	-0.08801	-0.07856	-0.10573	-0.01668	0.19197	0.26772	0.1837	-0.07006	0.13361	0.07579	0.06915	-0.07485	-0.08712	-0.22676	-0.48738	-0.54504	-0.56765	-0.53115	-0.53115	-0.66019	-0.80116	-0.6863	-0.84336	-0.81543	-0.81543	-0.76823	-0.70259	-0.68705	-0.72015	-0.52905	-0.44239	-0.30767	-0.2547	-0.01752	-0.04207	0.05322	0.14695	0.22469
XIII-32	-0.10828	-0.12265	-0.23393	-0.369	-0.30201	-0.29929	-0.16627	-0.14858	0.05961	0.09339	0.09339	0.18152	0.18082	0.11086	0.22372	0.20787	0.2386	0.10823	0.08795	0.0155	-0.03156	-0.04306	0.04764	0.05939	0.07584	-0.01381	-0.04637	-0.10249	-0.1237	-0.1113	-0.09395	-0.06736	-0.05901	-0.0885	-0.10756	-0.10957	-0.18059	-0.18191	-0.25985	-0.27147	-0.25292	-0.36587	-0.32528	-0.37885	-0.3673	-0.23415	-0.21194	-0.12612	-0.11258
XIII-94	-0.60514	-0.6724	-0.63528	-0.6774	-0.63013	-0.49679	-0.35728	-0.12618	-0.06654	0.08114	0.00139	0.03889	0.02293	0.03889	0.02599	0.043	-0.01885	-0.01885	0.01884	0.01884	0.10498	0.06922	0.0756	0.07563	0.12786	0.18644	0.20631	0.21751	0.21175	0.12174	0.07681	0.00966	0.13216	0.05651	0.06491	-0.07263	-0.2496	-0.36398	-0.40298	-0.41232	-0.50461	-0.43158	-0.41982	-0.46415	-0.41983	-0.39504	-0.33626	-0.16704	-0.02339
XIII-137	-0.10642	-0.40048	-0.42748	-0.46743	-0.43065	-0.41123	-0.41123	-0.42293	-0.40937	-0.42047	-0.3054	-0.31159	-0.28479	-0.14638	-0.17122	-0.17663	-0.07905	0.00479	-0.15743	-0.12001	-0.13581	-0.05565	-0.18314	-0.13334	-0.26701	-0.09445	-0.00154	0.04859	0.08845	0.10616	0.1821	0.19165	0.15196	0.16178	0.09327	0.10535	0.06235	-0.00837	-0.00561	-0.09389	-0.1893	-0.27142	-0.15561	-0.05815	-0.04906	-0.02455	-0.18116	-0.13233	-0.09308
XIII-263	0.02016	0.02959	0.00119	-0.00717	-0.05756	0.00545	-0.06935	-0.01872	-0.06195	-0.10376	-0.22828	-0.23069	-0.28386	-0.23682	-0.25871	-0.46466	-0.47827	-0.41029	-0.30797	-0.2712	-0.22963	-0.20166	-0.20718	-0.21495	-0.15675	-0.16662	-0.08358	0.01149	0.02734	0.03574	0.15473	0.1644	0.20587	0.19205	0.2261	0.19543	0.20587	0.2158	0.13942	0.12906	-0.0477	-0.10999	-0.16134	-0.19324	-0.17933	-0.1434	-0.16287	-0.14305	-0.14753
XIII-287	-0.1486	-0.14144	-0.12318	-0.07455	-0.07446	-0.07559	-0.07559	-0.07559	-0.29284	-0.29321	-0.22223	-0.30287	-0.38136	-0.40218	-0.43245	-0.41536	-0.23644	-0.23644	-0.16554	-0.08706	-0.14212	-0.08467	-0.04226	-0.03231	-0.03231	0.11185	0.11228	0.1598	0.09409	0.06841	0.08098	0.09542	0.09193	0.08098	0.09982	0.03475	-0.06421	-0.02564	-0.19367	-0.15599	-0.01459	-0.00917	-0.05641	-0.11004	-0.06604	-0.14974	-0.05409	-0.07136	-0.03543
XIII-371	0.1183	-0.13127	-0.0366	-0.05534	-0.14739	-0.14098	0.10106	-0.00041	0.07114	0.10302	0.09836	0.11586	0.1295	0.17641	0.18188	0.24044	0.33853	0.22852	0.24593	0.25455	0.23125	0.25455	0.26222	0.25455	0.14669	0.1856	0.0949	0.12288	0.32643	0.31768	0.31189	0.32861	0.42462	0.36453	0.44593	0.41655	0.4397	0.44593	0.44593	0.30458	0.34678	0.1959	0.20249	0.1094	0.04797	-0.20871	-0.36749	-0.49277	-0.49277
XIII-468	0.10917	0.17108	0.08566	0.10842	0.17108	0.0992	0.38303	0.32261	0.41244	0.40689	0.40042	0.23254	0.21864	0.18983	0.06802	0.08084	0.03131	0.01347	0.04815	0.09556	0.14819	0.16187	0.16932	0.19823	0.27284	0.29907	0.29019	0.32081	0.17537	0.1921	0.24861	0.23054	0.23054	0.1379	0.12507	0.118	0.13408	0.15003	0.22755	0.24358	0.17819	0.15474	0.17345	0.19812	0.1946	0.16608	0.10861	-0.01589	-0.105
XIII-536	0.00064	0.05825	0.11814	0.08011	0.05504	-0.02925	0.10966	0.03789	0.05603	-0.03388	0.0551	-0.03038	-0.03072	-0.06431	0.09634	-0.02381	0.15141	0.02983	-0.02158	-0.06224	-0.10373	-0.20305	-0.21048	-0.24608	-0.40284	-0.60784	-0.60019	-0.58441	-0.64071	-0.64071	-0.62339	-0.40515	-0.3866	-0.23015	-0.14271	-0.0464	-0.0174	0.06312	0.0688	0.21818	0.2084	0.24743	0.14022	0.15557	0.13079	0.11714	0.13285	0.12783	-0.04486
XIII-611	0.31564	0.377	0.44029	0.49293	0.37389	0.54954	0.30543	0.23138	0.15957	0.23534	0.21366	0.19607	0.21593	0.1606	0.01751	-0.2531	-0.6553	-0.60206	-0.60607	-0.59541	-0.57748	-0.54555	-0.83789	-0.88428	-0.73482	-0.59681	-0.5955	-0.42839	-0.47645	-0.35464	-0.33615	-0.29792	-0.31919	-0.32439	-0.22843	-0.18451	-0.13026	-0.14911	-0.14911	-0.07653	-0.0326	0.02574	0.04885	0.10073	0.08347	0.01813	0.01141	-0.03305	-0.01655
XIII-635	-0.11668	-0.09105	-0.10233	-0.1196	-0.12863	-0.00937	0.01133	0.06308	0.07467	0.07467	0.00517	0.01413	0.03279	0.15488	0.16084	0.12343	0.072	0.02783	0.06047	0.06047	0.04758	0.06047	-0.11299	-0.19241	-0.25442	-0.26757	-0.26757	-0.26988	-0.22262	-0.22262	-0.28489	-0.22262	-0.21157	-0.15704	-0.14704	-0.13372	-0.14704	-0.11881	-0.0819	-0.08922	-0.11319	-0.1039	-0.08959	-0.03062	-0.09887	-0.15057	-0.07812	-0.10097	-0.08547
XIII-649	-0.23402	-0.31323	-0.31323	-0.23375	-0.2415	-0.20435	-0.09352	-0.1192	-0.03176	-0.03733	-0.10882	-0.0996	-0.0702	0.00045	-0.0808	-0.09564	-0.19533	-0.11128	-0.14955	-0.16589	-0.20186	-0.09475	-0.16288	-0.08578	-0.20539	-0.0794	0.08266	0.11071	0.13597	0.17815	0.07325	0.0877	0.13141	0.11379	0.14322	0.18653	0.18901	0.10573	0.15008	0.12085	0.1807	0.12324	0.155	0.1807	0.18596	0.20386	0.15438	0.21341	0.22323
XIII-758	-0.3352	-0.28601	-0.20107	-0.18845	-0.22705	-0.42383	-0.52858	-0.45834	-0.52858	-0.52337	-0.54527	-0.61361	-0.63078	-0.68266	-0.63078	-0.60521	-0.45877	-0.58351	-0.64834	-0.76323	-0.79147	-0.8042	-0.77271	-0.72858	-0.7309	-0.73921	-0.81693	-0.97827	-1.04692	-1.02838	-0.88615	-0.75663	-0.63322	-0.59204	-0.61074	-0.63322	-0.55055	-0.5425	-0.40328	-0.26829	-0.13068	-0.13027	-0.2243	-0.21775	-0.24466	-0.23149	-0.28509	-0.24466	-0.34443
XIII-773	-0.00199	0.0861	-0.00199	0.02013	-0.00199	0.00484	0.07548	0.00782	0.07548	0.04194	0.10162	0.03632	0.08451	-0.05091	-0.00906	-0.06576	-0.13278	-0.24501	-0.28915	-0.38682	-0.4781	-0.5155	-0.50857	-0.51007	-0.46291	-0.49135	-0.36333	-0.41902	-0.42629	-0.44994	-0.3782	-0.26147	-0.23413	-0.13245	-0.20364	-0.07048	-0.08389	-0.10038	0.00227	0.04025	-0.00777	0.04025	-0.01664	0.00532	-0.01862	0.05228	-0.01862	0.02102	0.0356
XIII-805	-1.0213	-0.88531	-0.626	-0.51858	-0.53969	-0.37973	-0.35054	-0.22035	-0.19235	-0.01241	-0.06691	0.02813	-0.12233	-0.10067	-0.13941	-0.04471	-0.12233	-0.03861	-0.08204	-0.03861	-0.04698	0.01231	0.08609	0.17784	0.15832	0.15832	0.17738	0.20317	0.20686	0.20082	0.16726	0.24441	0.20174	0.18879	0.11017	0.1058	0.07588	0.01972	-0.15567	-0.20908	-0.26241	-0.26609	-0.28783	-0.30908	-0.31293	-0.2822	-0.30351	-0.25299	-0.31897
XIII-815	0.31522	0.25705	0.13727	0.14584	0.08301	0.11443	0.0242	0.04531	0.04531	0.01932	-0.00349	-0.09167	-0.13899	-0.14944	-0.16351	-0.20317	-0.25074	-0.28635	-0.28221	-0.2932	-0.25849	-0.18369	-0.00576	-0.00052	0.05737	0.01028	0.1069	0.11236	0.13264	0.13953	0.26226	0.3382	0.38787	0.34208	0.32846	0.25141	0.30092	0.1527	0.18492	0.23077	0.21184	0.15854	0.1452	0.16081	0.06103	0.0264	-0.04151	-0.1687	-0.08091
XIII-898	0.20182	0.30311	0.41262	0.38705	0.3908	0.37692	0.30769	0.24359	0.19151	0.1305	-0.00725	-0.021	-0.05934	-0.19402	-0.11064	-0.1433	-0.07003	-0.11695	-0.12695	-0.17496	-0.26099	-0.27181	-0.3811	-0.46118	-0.44202	-0.60263	-0.56749	-0.71399	-0.86124	-0.7474	-0.56963	-0.41367	-0.34144	-0.30243	-0.25139	-0.06832	-0.03661	0.05478	0.07267	0.36505	0.34718	0.4773	0.36505	0.44986	0.50748	0.47435	0.45235	0.47839	0.58285
XIV-29	-0.24995	-0.21921	-0.24826	-0.27296	-0.31956	-0.31956	-0.28233	-0.35225	-0.33902	-0.39086	-0.31956	-0.3798	-0.25805	-0.08179	-0.01528	0.0069	0.00764	0.02358	0.00981	0.00901	0.16064	0.07215	0.00321	-0.00893	-0.0374	-0.07008	-0.0924	-0.14301	-0.05619	-0.1957	-0.09341	-0.05613	0.00702	0.05218	0.07787	0.09264	0.2679	0.23821	0.33455	0.35972	0.43287	0.34299	0.23416	0.23197	0.18523	0.17635	0.16887	0.13025	0.25346
XIV-62	0.07985	0.08672	0.19306	0.22804	0.11492	0.19205	0.14039	0.30277	0.32353	0.31595	0.30864	0.21691	0.23248	0.22656	0.16864	0.24099	0.23794	0.22935	0.16361	0.17317	0.1057	0.09279	0.04403	-0.11698	-0.18434	-0.24565	-0.28557	-0.38432	-0.37301	-0.273	-0.32347	-0.21717	-0.19046	-0.19046	-0.04767	-7.00E-04	0.15657	0.13049	0.13643	0.09855	0.10927	0.13642	0.19257	0.11703	0.17378	0.10205	0.11422	0.14781	0.14781
XIV-90	0.27439	0.27439	0.15999	0.04073	0.00144	-0.09877	-0.13099	-0.14162	-0.23217	-0.19519	-0.23217	-0.28453	-0.41684	-0.41684	-0.43937	-0.50606	-0.55764	-0.70726	-0.67225	-0.35532	-0.30608	-0.18544	-0.26262	-0.42537	-0.56057	-0.50428	-0.23856	-0.26414	-0.00856	0.00317	0.06628	0.1143	0.11785	0.194	0.27639	0.34255	0.4464	0.46331	0.60385	0.55058	0.63261	0.59613	0.62104	0.61794	0.59934	0.51041	0.48492	0.5071	0.47047
XIV-170	-0.02744	-0.06466	-0.03697	-0.08327	-0.02003	-0.03167	0.1298	0.22802	0.2713	0.25645	0.26436	0.21143	0.19289	0.17411	0.19595	0.17411	0.15869	0.04286	-0.10947	-0.16679	-0.35781	-0.42893	-0.49127	-0.50179	-0.49127	-0.59541	-0.59541	-0.64466	-0.5681	-0.51442	-0.51011	-0.39386	-0.18439	-0.18439	-0.08703	-0.12451	-0.01659	-0.0918	0.02496	-0.13282	-0.01495	0.10995	0.13566	0.14803	0.18034	0.1858	0.1779	0.2444	0.25547
XIV-196	0.29532	0.25001	0.22229	0.21311	0.13063	0.17854	0.16936	0.17854	0.22757	0.23791	0.25752	0.30225	0.29583	0.33243	0.33243	0.36621	0.41021	0.4025	0.41843	0.38854	0.43471	0.49372	0.50543	0.39991	0.40645	0.4287	0.33014	0.25117	0.28109	0.32481	0.33698	0.33014	0.29619	0.31317	0.39861	0.43684	0.47702	0.50946	0.51775	0.53204	0.50946	0.41483	0.33266	0.36207	0.28534	0.33456	0.33456	0.58954	0.5053
XIV-250	-0.21449	-0.16747	0.10122	-0.05135	0.04998	-0.03606	0.02581	0.13343	0.07368	0.34535	0.17945	0.14176	0.11723	-0.0469	0.01734	-0.01613	0.12283	-0.01613	0.00066	-0.14518	-0.26087	-0.30565	-0.44525	-0.45761	-0.62179	-0.63662	-0.74257	-0.78832	-0.80535	-0.78832	-0.76062	-0.73981	-0.45178	-0.3587	-0.2348	-0.06411	-0.12343	-0.02237	0.08282	0.11009	0.12447	0.1568	0.23079	0.10024	0.11441	0.01098	0.11859	0.13892	0.23079
XIV-280	-0.07239	-0.24634	-0.39042	-0.66142	-0.65078	-0.79856	-0.8688	-0.84605	-0.8736	-0.8736	-0.95316	-0.9818	-1.12788	-0.98315	-1.01587	-0.9493	-0.75655	-0.63934	-0.67431	-0.54869	-0.52694	-0.14807	-0.08616	0.18817	0.12271	0.22536	0.26279	0.26279	0.30129	0.33118	0.42663	0.51066	0.52989	0.55456	0.57585	0.52711	0.52711	0.44711	0.42982	0.15117	0.17528	-0.00643	-0.09005	-0.11292	-0.27065	-0.42183	-0.58698	-0.67311	-0.69984
XIV-322	-0.0482	0.04346	0.02068	-0.01718	-0.01907	-0.01199	0.03719	-0.00744	-0.00744	0.0545	0.07037	0.12355	0.07037	0.10745	0.14128	0.169	0.20185	0.16377	0.20185	0.24421	0.19484	0.30232	0.19731	0.18421	0.16758	0.17269	0.14563	0.15841	0.16482	0.17323	0.1786	0.17958	0.19772	0.31108	0.37182	0.35644	0.43266	0.43266	0.50991	0.51989	0.57401	0.49566	0.41132	0.33945	0.2941	0.28011	0.23476	0.14676	0.14246
XIV-412	0.31874	0.13494	0.0794	0.02471	-0.03183	-0.08326	-0.05832	-0.08326	-0.12105	-0.17945	-0.09444	-0.25456	-0.2049	-0.28882	-0.26712	-0.38396	-0.42713	-0.43154	-0.4436	-0.63924	-0.49674	-0.65375	-0.59119	-0.41333	-0.33456	-0.16546	-0.10602	0.16775	0.17311	0.43352	0.59388	0.68273	0.6749	0.67127	0.51679	0.62053	0.50797	0.62053	0.62053	0.62684	0.53246	0.47133	0.45019	0.29285	0.29875	0.17565	0.11892	-0.1237	-0.16181
XIV-449	-0.16297	-0.27109	-0.13173	-0.17102	-0.13698	-0.07606	0.00812	0.01363	0.15811	0.15516	0.15811	0.15516	0.09455	0.06022	0.19329	0.18204	0.2434	0.15776	0.14011	0.12093	0.1107	0.08954	0.05754	-0.0396	-0.17268	-0.32545	-0.29037	-0.30604	-0.36035	-0.42026	-0.33515	-0.36035	-0.33515	-0.33515	-0.29211	-0.34532	-0.36974	-0.33398	-0.33164	-0.29073	-0.25722	-0.22833	0.00794	0.09084	0.04433	0.11632	0.13916	0.25087	0.24694
XIV-499	-0.26282	-0.2439	-0.13938	-0.00608	0.05614	0.16522	0.21134	0.33065	0.41856	0.37072	0.41929	0.32355	0.32522	0.31979	0.31979	0.41856	0.25545	0.46864	0.42432	0.32236	0.16229	0.16992	0.05444	0.15634	-0.09337	-0.06745	-0.1496	-0.21093	-0.29607	-0.2366	-0.18358	-0.04032	-0.22346	-0.22346	-0.31876	-0.21319	-0.19623	-0.34973	-0.38475	-0.45457	-0.38121	-0.38798	-0.32091	-0.32091	-0.14778	-0.16363	-0.11015	-0.1443	-0.10015
XIV-546	-0.30019	-0.15565	-0.10298	-0.10101	-0.13114	-0.13114	-0.15345	-0.26308	-0.2729	-0.31335	-0.34625	-0.35914	-0.36933	-0.47749	-0.43828	-0.44832	-0.38488	-0.38995	-0.3586	-0.34893	-0.27587	-0.24367	-0.23988	-0.31927	-0.25429	-0.34437	-0.32654	-0.38246	-0.32139	-0.35373	-0.3786	-0.44294	-0.38564	-0.439	-0.36675	-0.40284	-0.31135	-0.36675	-0.31471	-0.35771	-0.38086	-0.38086	-0.32648	-0.34442	-0.07577	-0.05439	0.15977	0.23545	0.30715
XIV-610	0.03968	0.04002	0.04683	0.16471	0.16471	0.16205	0.29536	0.35299	0.37946	0.43861	0.33035	0.2653	0.2653	0.12817	0.16902	0.12817	0.06868	-0.00715	-0.28422	-0.28422	-0.35179	-0.28963	-0.3064	-0.19785	0.07044	-0.06122	0.10857	0.17919	0.19242	0.36896	0.33334	0.32228	0.28302	0.28417	0.28583	0.36051	0.41108	0.371	0.33719	0.30368	0.21675	0.23606	0.3188	0.32984	0.36259	0.35468	0.35468	0.2963	0.37107
XIV-636	-0.96472	-0.84836	-0.79477	-0.74871	-0.73279	-0.6235	-0.53776	-0.3617	-0.31147	-0.29734	-0.20434	-0.03826	0.00435	0.11662	0.14671	0.18855	0.1961	0.19394	0.16486	0.14419	0.16486	0.1212	0.12678	0.04939	0.02676	-0.08263	-0.15419	-0.27054	-0.6619	-0.78267	-0.76472	-0.69827	-0.48188	-0.68262	-0.71707	-0.71707	-0.76709	-0.72314	-0.58569	-0.50166	-0.65493	-0.5224	-0.5224	-0.40765	-0.4201	-0.22818	-0.22818	-0.1764	-0.1413
XIV-692	-1.0943	-1.01471	-0.90045	-0.82971	-0.7093	-0.51649	-0.50176	-0.37234	-0.35549	-0.2862	-0.27872	-0.01416	0.21913	0.09257	0.32084	0.22888	0.26522	0.34038	0.21913	0.16448	0.0868	0.09378	0.16447	0.1591	0.22923	0.11691	0.1127	0.06096	0.07645	-0.03467	-0.04756	-0.18056	-0.21197	-0.40812	-0.41777	-0.50733	-0.66455	-0.7387	-0.83541	-0.97439	-0.89697	-0.94552	-0.80332	-0.75566	-0.63326	-0.52808	-0.50096	-0.18832	-0.18242
XV-36	-0.02163	-0.10539	-0.20838	-0.15352	-0.13078	-0.14041	-0.1573	-0.0511	-0.17577	-0.1639	-0.19385	-0.15141	-0.04903	-0.03945	-0.05287	-0.01881	-0.03611	0.07041	0.10883	0.23669	0.22515	0.31495	0.24079	0.18662	0.22925	0.22286	0.13336	0.14146	0.08241	0.07508	-0.04593	-0.04593	-0.09306	0.08124	0.12823	0.13161	0.14731	0.18113	0.30341	0.22523	0.26003	0.30091	0.32134	0.19061	0.18801	0.04944	0.06091	0.05662	0.02584
XV-73	0.05334	0.10593	0.10593	0.17215	0.2361	0.25637	0.34414	0.24143	0.30886	0.28755	0.30886	0.29331	0.30427	0.30284	0.27402	0.1719	0.09924	-0.01968	0.10597	0.05589	0.02763	-0.07918	-0.05174	-0.05621	-0.1255	-0.01293	-0.0011	0.0154	0.00915	-0.01702	-0.03282	-0.10335	-0.0554	-0.16681	-0.11758	-0.10966	-0.12457	-0.10335	-0.05147	-0.00534	0.03739	0.1003	0.09154	0.09154	0.11878	0.03894	-0.01484	-0.03639	0.10368
XV-85	-0.2596	-0.2865	-0.25591	-0.28557	-0.24823	-0.15797	-0.12808	-0.03339	-0.04994	0.01763	0.1149	0.21982	0.21982	0.22855	0.29422	0.39418	0.48771	0.48771	0.4785	0.48771	0.48353	0.39418	0.34007	0.26594	0.14544	-0.00768	-0.01988	-0.08159	-0.10013	-0.14512	-0.23479	-0.31534	-0.38007	-0.38343	-0.38343	-0.37914	-0.32507	-0.32507	-0.34364	-0.2673	-0.18718	-0.11619	-0.01384	0.08377	0.07548	0.11628	0.19434	0.24126	0.23016
XV-167	0.09509	0.0368	0.07246	0.0975	0.00752	0.07086	0.10333	0.18521	0.19588	0.17348	0.15812	0.08383	0.06488	0.05066	0.00437	-0.03968	-0.00526	-0.03968	-0.06089	-0.11242	-0.18471	-0.22335	-0.39236	-0.45165	-0.3935	-0.32162	-0.24295	-0.10403	-0.14931	-0.11616	-0.25121	-0.13241	-0.25121	-0.16782	0.1277	0.17732	0.12327	0.14155	0.0488	0.23127	0.24266	0.26082	0.2393	0.24721	0.30764	0.2456	0.23551	0.19731	0.12247
XV-278	0.37563	0.48363	0.34286	0.28744	0.19386	0.07075	0.104	0.25522	0.14257	0.17448	0.2153	-0.00617	-0.25243	-0.66889	-0.69934	-0.73194	-0.73769	-0.73788	-0.66889	-0.61961	-0.65899	-0.66468	-0.6061	-0.69138	-0.53121	-0.65249	-0.46745	-0.391	-0.26856	-0.33369	-0.25885	-0.25335	-0.26527	-0.25335	-0.09103	-0.02846	-0.03853	-0.02386	0.00594	-0.0109	0.04044	0.13798	0.13612	0.12617	0.05572	-0.08939	-0.35834	-0.33379	-0.72311
XV-337	0.48217	0.50457	0.48217	0.51732	0.3989	0.41229	0.33214	0.25252	0.19809	0.19809	0.08812	0.01061	-0.04442	-0.0212	-0.03072	0.0883	-0.00301	-0.06848	-0.02199	-0.02981	-0.10028	0.0056	0.07792	0.09366	0.09366	0.10267	0.03363	0.07497	0.13305	0.21463	0.28089	0.28089	0.28089	0.28984	0.35368	0.36625	0.41768	0.363	0.36784	0.41909	0.45447	0.43006	0.44038	0.44038	0.26228	0.36892	0.23052	0.14779	0.25921
XV-437	-0.82637	-0.78074	-0.83152	-0.83129	-0.82019	-0.70925	-0.69258	-0.53623	-0.51744	-0.53948	-0.62628	-0.56514	-0.64669	-0.38846	-0.45335	-0.42159	-0.2115	-0.34596	-0.19637	-0.25744	-0.22842	-0.1946	-0.12805	-0.01572	0.02267	0.20097	0.29278	0.40805	0.45769	0.44381	0.44624	0.43041	0.48683	0.43041	0.44624	0.44624	0.33841	0.27253	0.0732	0.02387	-0.2296	-0.2296	-0.35727	-0.55367	-0.57291	-0.63084	-0.75326	-0.78149	-0.61657
XV-490	-0.0881	-0.16276	0.01712	-0.05063	-0.12827	0.22905	0.36765	0.42246	0.43151	0.42246	0.41166	0.33873	0.3828	0.32917	0.31254	0.4063	0.14351	-0.0276	-0.22512	-0.26311	-0.36308	-0.45718	-0.58258	-0.78775	-0.90792	-0.9949	-1.07161	-1.10277	-1.13247	-0.97185	-0.87905	-0.92472	-0.87905	-0.81722	-0.60792	-0.50936	-0.35205	-0.24179	0.09934	0.16329	0.20557	0.27204	0.33938	0.3864	0.30938	0.14017	0.05175	-0.04563	-0.05712
XV-567	0.42473	0.50828	0.50828	0.66563	0.66563	0.59756	0.57002	0.47855	0.325	0.37043	0.45749	0.51595	0.38745	0.35138	0.30911	0.31655	0.23961	0.29848	0.27612	0.25071	0.15597	-0.09844	-0.28248	-0.37924	-0.15616	-0.21594	-0.16457	-0.13687	-0.18951	-0.12352	0.02208	0.13916	0.18936	0.20269	0.26166	0.24864	0.28363	0.40484	0.40484	0.31119	0.32216	0.3334	0.30768	0.31134	0.32876	0.31683	0.32598	0.35294	0.18854
XV-657	-0.23437	-0.14545	-0.06439	0.04108	0.07071	0.1838	0.11969	0.09882	0.05685	0.03668	-0.04148	-0.09701	-0.14154	-0.13249	-0.21063	-0.14786	-0.18501	-0.2222	-0.27942	-0.27942	-0.18222	-0.12319	-0.0787	-0.13236	-0.12506	-0.11329	-0.07142	-0.08469	0.02484	0.03907	0.05149	0.01103	0.0188	0.0026	0.04053	-0.03065	-0.08388	-0.09663	-0.08388	-0.1255	-0.13692	-0.19889	-0.05132	-0.04097	-0.04097	-0.01548	-0.01376	0.02011	-0.01548
XV-730	0.01323	0.06418	-0.09882	-0.09882	-0.02017	0.06025	0.14415	0.09192	0.12621	0.09254	0.09254	0.12503	0.10093	0.16441	0.10347	0.10887	0.06682	0.06682	0.07819	0.20378	0.19041	0.19921	0.19184	0.19041	0.18066	0.18826	0.17258	0.21591	0.21591	0.30173	0.21641	0.28576	0.26705	0.27989	0.27989	0.24001	0.20131	0.18097	0.05285	0.02399	-0.07594	-0.09558	-0.13369	-0.12384	-0.14737	-0.13369	-0.05046	0.08554	-0.07238
XV-767	-0.11168	-0.10971	-0.09189	-0.07608	-0.07411	0.00349	0.02907	0.04655	-0.01023	-0.00021	-0.00021	-0.03111	-0.08573	-0.09626	-0.16108	-0.25695	-0.28139	-0.31491	-0.25276	-0.30478	-0.29135	-0.24595	-0.28889	-0.24595	-0.19446	-0.13138	-0.03639	-0.05075	0.08322	0.04808	0.14528	0.14898	0.23184	0.25577	0.23893	0.29237	0.23507	0.28995	0.26375	0.24496	0.24496	0.23254	0.24635	0.28347	0.53553	0.58357	0.62355	0.62355	0.76684
XV-783	-0.07831	-0.05682	-0.04201	0.11584	0.1072	0.14296	0.14278	0.14278	0.25552	0.27111	0.34144	0.40619	0.35899	0.41977	0.35899	0.26372	0.26372	0.25184	0.24033	0.08799	0.09785	0.01363	-0.03232	-0.0144	-0.14281	-0.25283	-0.26717	-0.35887	-0.27059	-0.16362	-0.22951	-0.30093	-0.31332	-0.19216	-0.2239	-0.15144	-0.07162	0.07953	0.10057	0.17702	0.16729	0.25929	0.25929	0.3099	0.33042	0.40497	0.38071	0.38555	0.29944
XV-874	0.14761	0.33681	0.33941	0.40895	0.40895	0.33589	0.36832	0.39184	0.43479	0.45767	0.46922	0.48262	0.43273	0.38051	0.44714	0.34659	0.21788	0.17856	0.07156	-0.04791	-0.06982	-0.13259	-0.2158	-0.51062	-0.51062	-0.57771	-0.62203	-0.56484	-0.63159	-0.60888	-0.44876	-0.42929	-0.57523	-0.40233	-0.17112	0.02098	-0.01364	-0.05545	-0.06678	-0.01364	0.08421	0.06364	-0.0011	-0.06083	-0.05058	-0.0673	-0.13078	-0.13078	-0.12523
XV-908	0.15661	0.1061	0.15866	0.0186	-0.08917	-0.2878	-0.27972	-0.5628	-0.53877	-0.61637	-0.58707	-0.65963	-0.67027	-0.67981	-0.6486	-0.55503	-0.54203	-0.54665	-0.22718	-0.24044	-0.21273	-0.18886	-0.166	-0.0271	0.04598	0.12885	0.13743	0.22323	0.14557	0.12989	0.13426	0.01363	0.01363	-0.13316	-0.1712	-0.18343	-0.18343	-0.23191	-0.20195	-0.2002	-0.16216	-0.18327	-0.16508	-0.16508	-0.16916	-0.21071	-0.21071	-0.30075	-0.32447
XV-982	-0.24973	-0.27984	-0.13126	-0.08053	-0.05732	-0.00198	0.08103	-0.1442	-0.17505	-0.36389	-0.29171	-0.50309	-0.29171	-0.32682	-0.2728	-0.182	-0.11816	-0.25188	-0.24673	-0.31674	-0.31142	-0.67632	-0.83572	-1.18583	-1.51767	-1.60195	-1.72335	-2.03988	-1.99248	-2.12689	-2.10156	-2.12288	-2.33124	-2.17916	-2.0718	-1.87569	-1.57716	-1.3439	-1.3118	-1.23884	-1.10361	-0.97729	-1.01618	-0.84878	-0.80932	-0.52198	-0.34222	-0.16155	-0.01014
XV-1054	0.37502	0.43999	0.46089	0.316	0.28605	0.16285	0.14658	0.13759	-0.02351	-3.00E-05	-0.06421	-0.13847	-0.40666	-0.42374	-0.43699	-0.43699	-0.47821	-0.58284	-0.59648	-0.764	-0.84218	-0.93012	-0.8578	-0.86455	-0.81567	-0.81567	-0.86991	-0.84593	-0.78623	-0.73237	-0.50067	-0.46427	-0.37564	-0.21203	-0.16561	-0.2276	-0.2276	-0.17806	-0.17376	-0.03635	-0.0302	-0.04487	0.02341	0.02677	0.21792	0.32099	0.33561	0.45867	0.2534
XVI-43	0.09145	-0.02312	0.09762	0.09762	0.22066	0.03304	0.11641	0.01994	0.03371	-0.08347	-0.19505	-0.25904	-0.23868	-0.33111	-0.33477	-0.32914	-0.28455	-0.38874	-0.42056	-0.41064	-0.50059	-0.41602	-0.39591	-0.26718	-0.13954	0.02471	0.07859	0.17731	0.33257	0.39647	0.40382	0.4711	0.50743	0.44826	0.4369	0.39718	0.38128	0.36426	0.27324	0.1809	0.17127	0.17127	0.2533	0.11732	0.18473	0.10762	0.14691	0.10762	-0.03899
XVI-73	-0.0973	-0.01938	0.03677	0.07732	0.09358	0.08358	0.08358	0.18433	0.2936	0.35418	0.34521	0.40627	0.3575	0.33204	0.3061	0.24297	0.19532	0.24441	0.14292	0.11681	0.10624	0.12911	-0.01239	-0.11578	-0.16357	-0.15329	-0.21684	-0.20249	-0.18566	-0.2402	-0.28768	-0.38592	-0.43493	-0.35605	-0.28555	-0.23899	-0.06265	-0.14622	-0.21839	-0.21839	0.00731	0.00731	0.12344	0.12344	0.19949	0.21524	0.27515	0.23582	0.26531
XVI-117	-0.10836	-0.12248	-0.05515	0.08852	0.23031	0.23031	0.23287	0.27735	0.26473	0.26794	0.10254	0.0768	0.12147	0.2039	0.2039	0.08597	0.0879	0.05767	0.12239	0.00388	0.08059	0.06434	0.12986	0.0236	-0.11523	-0.20237	-0.25695	-0.13468	-0.16221	-0.21814	-0.20645	-0.22114	-0.20645	-0.11777	-0.02955	-0.00615	0.08092	0.32752	0.19573	0.26736	0.19573	0.39124	0.35471	0.49004	0.48204	0.4826	0.56861	0.5034	0.47074
XVI-290	-0.14612	-0.44922	-0.42961	-0.45326	-0.30469	-0.41873	-0.49017	-0.64933	-0.79907	-0.77982	-0.80975	-0.83902	-0.96705	-0.9398	-0.75929	-0.68556	-0.66581	-0.63624	-0.68797	-0.5887	-0.54435	-0.42795	-0.24078	0.02211	0.00059	0.05709	0.04972	0.08765	0.03443	0.17639	0.17104	0.22016	0.1946	0.27251	0.24862	0.36052	0.32306	0.34932	0.43494	0.4081	0.45697	0.48513	0.52188	0.48513	0.3115	0.23572	0.11869	-0.07897	-0.14516
XVI-385	0.20324	0.13742	0.30284	0.31467	0.20273	0.24797	0.12796	0.04585	0.09344	0.19844	0.08113	0.02943	0.00634	-0.28564	-0.37636	-0.21424	-0.36537	-0.39217	-0.39508	-0.4892	-0.53052	-0.47261	-0.42136	-0.37534	-0.10557	-0.15628	-0.10558	-0.05512	-0.05589	0.00464	0.00464	-0.00194	0.04654	0.00827	0.04888	0.04888	0.12593	-0.02506	0.17481	0.16736	0.12926	0.15323	0.22349	0.29484	0.28372	0.32276	0.32127	0.32127	0.3784
XVI-418	0.18663	0.21588	0.25456	0.16354	0.0596	0.04176	-0.0567	-0.07189	-0.04629	-0.06574	-0.02946	-0.06053	-0.11127	-0.10368	-0.01769	-0.0212	0.1007	0.03805	0.1383	0.18665	0.22991	0.22991	0.19635	0.15902	0.0403	0.00958	-0.0166	-0.2384	-0.29182	-0.25933	-0.28215	-0.41177	-0.43033	-0.43033	-0.46729	-0.29884	-0.29884	-0.14033	-0.0467	0.14173	0.1247	0.1661	0.25328	0.34616	0.42703	0.42451	0.39643	0.26403	0.16935
XVI-457	-0.34852	-0.17524	0.03053	0.15108	0.23069	0.27333	0.27333	0.36256	0.35476	0.3692	0.40932	0.38706	0.33294	0.30989	0.28401	0.14715	0.14891	0.25875	0.21447	0.09792	0.06927	-0.05364	0.03775	-0.18863	-0.21751	-0.33959	-0.511	-0.57933	-0.76608	-0.70104	-0.56801	-0.58031	-0.73284	-0.81224	-0.73856	-0.78436	-0.73284	-0.6058	-0.5664	-0.34765	-0.30309	-0.26785	-0.3246	-0.24273	-0.20672	-0.12731	-0.17015	-0.01763	0.21241
XVI-512	0.07741	0.13328	0.25871	0.25871	0.24094	0.28567	0.32204	0.41584	0.36623	0.3559	0.35297	0.36108	0.3559	0.31647	0.23346	0.25278	0.22617	0.01533	-0.06134	-0.12038	-0.48431	-0.60084	-0.87224	-1.07794	-1.28215	-1.43261	-1.73347	-1.81069	-1.75689	-1.69304	-1.61212	-1.53938	-1.44628	-1.43907	-1.26498	-1.04182	-0.68491	-0.60818	-0.45843	-0.51499	-0.43187	-0.45843	-0.19918	-0.17443	0.12	0.20207	0.23933	0.23214	0.39832
XVI-564	0.04595	0.15368	0.23526	0.24681	0.26351	0.2663	0.1859	0.20487	0.1579	-0.00543	0.08701	-0.06264	-0.05144	-0.05144	-0.09255	0.12626	-0.01912	-0.12115	-0.12115	-0.22753	-0.25136	-0.42456	-0.26099	-0.24717	-0.30109	-0.4539	-0.62303	-0.43404	-0.42218	-0.38865	-0.36094	-0.37088	-0.36094	-0.27576	-0.14962	0.00294	0.13489	0.0479	0.05129	0.07493	0.05379	0.04899	0.05905	0.14426	0.09431	0.03576	0.02197	-0.08433	-0.00769
XVI-565	0.03268	0.11072	0.1948	0.25761	0.33873	0.33092	0.32372	0.385	0.4177	0.42746	0.46048	0.43293	0.42746	0.42746	0.34252	0.29251	0.34393	0.10394	0.25129	0.20987	0.23951	0.06323	-0.03722	-0.08629	-0.10155	-0.24949	-0.24949	-0.30351	-0.4032	-0.40619	-0.51044	-0.51564	-0.60285	-0.64256	-0.60285	-0.60285	-0.53259	-0.46	-0.29884	-0.18518	-0.11468	0.10726	0.19515	0.2124	0.21988	0.25892	0.3372	0.32593	0.23087
XVI-634	0.03527	0.05426	-0.01378	-0.044	-0.12076	-0.08895	-0.02252	0.05426	0.12504	0.30284	0.41579	0.36115	0.3433	0.43053	0.43053	0.53207	0.56668	0.5625	0.49639	0.42043	0.36305	0.19692	0.18606	0.34037	0.1568	0.04847	-0.14617	-0.1624	-0.08466	0.02915	0.15654	0.06332	0.04884	-0.07275	-0.08106	-0.07813	0.07333	0.0568	0.01432	0.01432	-0.0544	-0.12772	-0.18069	-0.24297	-0.31062	-0.43956	-0.6419	-0.6419	-0.45539
XVI-685	0.38023	0.41408	0.41408	0.39181	0.35844	0.38425	0.26859	0.21843	0.09117	0.02928	-0.0689	-0.18586	-0.20795	-0.24165	-0.32276	-0.43273	-0.44356	-0.52693	-0.4105	-0.40594	-0.40862	-0.38717	-0.32575	-0.2332	-0.33066	-0.11409	-0.11711	-0.03079	-0.05852	-0.10786	0.01831	-0.04102	-0.21649	-0.2067	-0.18032	-0.04361	-0.02198	-0.02753	-0.03167	-0.02636	0.00496	0.00011	0.03265	-0.00671	0.00461	0.00897	-0.00478	-0.01587	-0.00478
XVI-696	-0.2477	-0.20635	-0.0965	-0.26218	-0.24301	-0.25176	-0.10673	-0.11653	-0.02895	-0.18359	-0.01244	-0.05832	0.20129	0.09047	0.27669	0.2433	0.22949	0.26428	0.35648	0.36365	0.36365	0.27453	0.2814	0.20962	0.20995	0.20554	0.14429	0.21677	0.11468	-0.03159	-0.0145	-0.0145	0.02246	0.03937	-0.00231	0.0096	-0.04359	0.00531	-0.06534	-0.09247	-0.07961	-0.18525	-0.27665	-0.26774	-0.20296	-0.27039	-0.38741	-0.20814	-0.34727
XVI-749	0.28104	0.17304	0.12298	0.13202	0.2352	0.14871	0.11963	0.11963	-0.04027	-0.09264	-0.13804	-0.14853	-0.20421	-0.25826	-0.33049	-0.17687	-0.24018	-0.24018	-0.35248	-0.33512	-0.24018	-0.30693	-0.21608	-0.16481	-0.08012	0.02827	0.01318	-0.04105	-0.02223	0.04806	0.1601	0.10699	0.19216	0.12487	0.196	0.19781	0.06826	-0.02673	0.00362	0.11243	0.09263	0.06759	0.07586	0.08602	0.12644	0.05582	-0.05836	-0.03059	-0.08109
XVI-777	0.06613	0.11037	0.10816	0.14443	0.25353	0.26834	0.26226	0.21156	0.24122	0.24122	0.21156	0.09676	0.08812	0.03815	0.00757	-0.12613	-0.19858	-0.23335	-0.19062	-0.27541	-0.36674	-0.62396	-0.62702	-0.80468	-0.92065	-0.97242	-0.87441	-0.74049	-0.71497	-0.74049	-0.62679	-0.49894	-0.49894	-0.18945	-0.04253	0.10203	0.07983	0.33347	0.26287	0.25348	0.16351	0.0323	0.01881	0.13371	0.13371	0.28182	0.03285	0.22838	0.10521
XVI-843	-0.15434	-0.14918	-0.26799	-0.15233	-0.13684	-0.25183	-0.15233	-0.34437	-0.28723	-0.4429	-0.30933	-0.46747	-0.42775	-0.13128	-0.09341	-0.03503	-0.00267	-0.03503	0.15373	0.10484	0.10484	0.05052	0.22916	0.14747	0.09596	0.12141	0.07491	0.30758	0.26501	0.22366	0.02673	0.13409	-0.08289	-0.11551	-0.14401	-0.33862	-0.47272	-0.57461	-0.75767	-0.80014	-0.6743	-0.71148	-0.77063	-0.68264	-0.71164	-0.64351	-0.55585	-0.51194	-0.494
XVI-933	-0.67982	-0.7279	-0.91509	-1.18105	-1.40737	-1.53926	-1.88031	-1.81114	-1.75736	-1.7506	-1.90288	-1.75736	-1.90288	-1.98649	-1.9751	-1.94942	-1.89237	-1.75453	-1.90933	-1.97462	-2.04872	-1.88923	-1.97259	-1.93886	-1.86694	-1.72635	-1.7174	-1.72339	-1.72674	-1.83262	-1.72674	-1.72635	-1.23178	-1.23782	-1.16136	-0.95786	-0.84223	-0.75113	-0.74372	-0.61024	-0.57434	-0.46732	-0.34492	-0.63894	-0.34492	-0.34362	-0.32601	-0.27545	-0.12857
[truncated: 352 more columns]
