# Supplementary material for: Diversity of Eukaryotic DNA Replication Origins Revealed by Genome-Wide Analysis of Chromatin Structure
Source: PLoS Genet. 2010 Sep 2;6(9):e1001092. doi: 10.1371/journal.pgen.1001092 (PMC2932696; doi:10.1371/journal.pgen.1001092)
Supplement: Table S6 — ACS-centered nucleosome signal and cluster membership for 222 origins from GAL:orc2-1 (0.76 MB TXT) [file pgen.1001092.s013.txt]

ARS_names	-800	-796	-792	-788	-784	-780	-776	-772	-768	-764	-760	-756	-752	-748	-744	-740	-736	-732	-728	-724	-720	-716	-712	-708	-704	-700	-696	-692	-688	-684	-680	-676	-672	-668	-664	-660	-656	-652	-648	-644	-640	-636	-632	-628	-624	-620	-616	-612	-608
I-31	-0.00335	-0.02784	-0.04508	-0.00687	-0.01782	-0.07077	-0.13747	-0.13747	-0.24615	-0.19807	-0.14699	-0.21995	-0.39843	-0.45739	-0.47574	-0.44611	-0.63091	-0.5584	-0.7472	-0.80168	-0.7151	-0.75421	-0.73592	-0.72275	-0.67164	-0.5958	-0.5958	-0.49999	-0.47921	-0.30124	-0.1108	-0.1174	-0.0336	-0.02876	0.0167	-0.01957	0.00846	-0.02068	-0.06433	0.01901	0.04715	-0.11714	-0.05249	-0.11714	-0.16021	-0.10162	-0.05086	-0.0569	-0.07223
I-70	-1.4831	-1.72421	-1.82434	-1.89181	-1.98524	-1.86827	-1.60833	-1.3773	-1.35206	-1.5311	-1.5311	-1.69384	-1.82737	-2.09994	-2.09994	-2.03451	-1.95351	-2.06755	-1.95351	-1.81124	-1.8388	-1.65081	-1.60795	-1.42881	-1.15984	-0.87004	-0.75647	-0.81653	-1.08354	-1.20229	-1.32147	-1.42647	-1.31547	-1.36634	-1.71407	-1.92964	-1.9645	-1.82814	-1.86854	-1.54168	-1.51222	-1.32852	-1.16717	-1.09591	-1.09591	-1.03756	-1.08004	-1.06333	-1.06333
I-124	0.04924	0.07402	0.12861	0.28227	0.28227	0.34528	0.20273	0.1594	0.08999	0.00264	-0.06819	-0.19309	-0.27774	-0.28184	-0.36538	-0.47478	-0.6258	-0.56831	-0.73276	-0.71897	-0.6998	-0.79216	-0.73	-0.71672	-0.64316	-0.62007	-0.56232	-0.49834	-0.38603	-0.2313	-0.13395	-0.15794	-0.03958	-0.04728	-0.03121	0.00543	-0.02991	0.01368	0.0407	0.11751	0.11408	0.15057	0.25627	0.29961	0.28763	0.39321	0.36605	0.4426	0.4426
I-160	-0.35814	-0.5871	-0.54607	-0.49093	-0.54345	-0.47968	-0.46712	-0.34232	-0.56872	-0.5024	-0.28827	-0.05332	0.07003	0.07003	0.16745	0.36765	0.37336	0.40228	0.44324	0.5089	0.506	0.47529	0.44687	0.42871	0.49826	0.3159	0.40703	0.30575	0.41579	0.24938	0.24938	0.22945	0.13516	0.03503	0.02998	-0.03526	-0.00201	-0.11758	-0.24368	-0.4266	-0.42186	-0.49318	-0.53971	-0.50462	-0.51364	-0.57956	-0.44612	-0.44612	-0.43518
I-176	-0.68467	-0.79605	-0.8029	-0.82098	-0.85252	-0.79986	-0.69058	-0.64973	-0.5871	-0.45094	-0.34535	-0.2223	-0.21403	-0.03171	0.21605	0.33917	0.42877	0.26877	0.18894	0.23721	0.26798	0.26798	0.37808	0.41083	0.36328	0.1586	0.27848	0.2724	0.27848	0.34263	0.36357	0.28551	0.28946	0.14352	0.06871	-0.14094	-0.31852	-0.44328	-0.45417	-0.48536	-0.52646	-0.50829	-0.51825	-0.57169	-0.55762	-0.52132	-0.52523	-0.45557	-0.38412
II-7	0.04761	0.11603	0.07487	0.02941	-0.04611	-0.03167	-0.17183	-0.24634	-0.28594	-0.4717	-0.68319	-0.79311	-1.03237	-1.03237	-1.18726	-1.19439	-1.26329	-1.34047	-1.43779	-1.54948	-1.69248	-1.72194	-1.69248	-1.64823	-1.69611	-1.63189	-1.68083	-1.72679	-1.74412	-1.78942	-1.76165	-1.83868	-1.80675	-1.92284	-1.92104	-1.97212	-1.701	-1.5901	-1.36548	-1.36132	-1.21448	-1.11108	-0.93162	-0.77321	-0.53445	-0.4522	-0.42185	-0.40014	-0.23898
II-29	0.08541	0.00754	-0.03186	-0.08537	-0.07965	-0.05974	-0.12552	-0.06827	-0.19734	-0.21384	-0.3426	-0.3623	-0.38381	-0.39991	-0.44318	-0.44318	-0.39972	-0.34724	-0.31099	-0.30724	-0.29288	-0.34376	-0.40818	-0.38946	-0.29262	-0.27737	-0.27737	-0.36204	-0.35159	-0.47631	-0.32249	-0.29529	-0.31548	-0.1533	-0.35809	-0.34345	-0.36985	-0.33954	-0.28484	-0.28579	-0.19125	-0.24473	-0.29346	-0.30871	-0.21294	-0.26239	-0.27192	-0.07851	-0.19964
II-63	-0.48799	-0.47231	-0.43841	-0.35382	-0.1568	-0.05264	0.1033	0.07451	0.15056	0.15461	0.19015	0.19741	0.24014	0.23274	0.25043	0.19607	0.19678	0.13905	0.18548	0.19044	0.21888	0.29015	0.15839	0.22209	0.13644	0.00512	-0.04794	-0.05416	-0.13019	-0.12801	-0.22439	-0.21787	-0.35403	-0.34337	-0.3903	-0.37066	-0.39245	-0.29982	-0.33681	-0.32125	-0.39245	-0.33681	-0.34799	-0.41717	-0.38629	-0.39457	-0.38239	-0.39311	-0.38395
II-170	-0.00442	-0.02355	-0.02355	0.02547	0.03278	0.14396	0.08085	0.06594	0.06594	0.00255	0.04219	0.04219	0.08384	0.02339	0.01609	0.02339	0.01112	0.06617	0.11835	0.10931	0.18158	0.09162	0.09162	0.08154	0.13072	0.06969	0.04441	0.0583	0.06969	-0.01549	0.02803	-0.01378	0.0935	0.06025	0.07005	0.0242	0.03591	-0.04838	-0.12729	-0.12932	-0.09758	-0.10599	-0.03811	-0.1388	-0.11029	-0.10599	-0.10375	-0.10599	-0.11004
II-198	-0.02063	0.10559	0.20623	0.20095	0.11134	0.14553	0.13093	0.18707	0.21499	0.41023	0.40568	0.4408	0.27522	0.09844	0.16012	0.33769	0.21574	0.37192	0.37049	0.31897	0.1502	0.28216	0.22496	0.22863	0.16704	0.05455	0.218	0.24341	0.26137	0.22823	0.218	0.218	0.20839	0.21294	0.24711	0.25546	0.2414	0.10437	-0.02392	-0.12177	-0.1135	-0.15405	-0.22136	-0.31367	-0.36038	-0.40549	-0.45964	-0.50357	-0.51747
II-238	0.32544	0.2491	0.23163	0.27783	0.25011	0.20393	0.1803	0.20393	0.19157	0.0478	-0.05458	-0.08026	-0.08701	-0.1578	-0.33952	-0.43664	-0.5311	-0.56465	-0.54443	-0.5722	-0.49724	-0.48113	-0.62624	-0.56526	-0.4846	-0.41441	-0.28429	-0.22074	-0.18114	-0.08596	-0.02113	0.03641	0.05313	0.06802	0.06805	0.10587	0.12736	0.12451	0.18352	0.32447	0.34976	0.34976	0.36757	0.43969	0.47765	0.42668	0.27974	0.27974	0.27104
II-255	-0.92337	-0.83929	-0.61825	-0.62441	-0.27552	-0.30082	-0.03983	0.02756	0.20706	0.18864	0.25567	0.36241	0.42283	0.38967	0.43321	0.34483	0.3038	0.37861	0.23954	0.15769	0.15769	0.13384	-0.19558	-0.11455	-0.19964	-0.22706	-0.25005	-0.22706	-0.38659	-0.4947	-0.50397	-0.55921	-0.4947	-0.22827	-0.21655	-0.2335	-0.30858	-0.21655	-0.36542	-0.44288	-0.27873	-0.64137	-0.62705	-0.62705	-0.64137	-0.61199	-0.61812	-0.70179	-0.5765
II-326	-0.03845	-0.03684	0.0975	0.04942	0.12431	0.11169	0.10352	0.02412	0.08336	0.1075	0.11752	0.10117	0.08869	-0.01375	-0.06421	-0.09447	-0.12859	-0.14321	-0.16113	-0.12859	-0.08724	-0.09447	0.00489	0.00433	0.02778	0.04034	-0.00851	0.06956	0.0957	0.11456	0.10402	-0.0531	-0.08438	-0.10757	-0.08129	-0.13173	-0.11833	-0.11833	-0.14652	-0.14652	-0.08328	-0.14863	-0.00715	-0.03962	-0.00176	-0.05128	-0.06037	-0.09924	-0.08744
II-408	-0.90482	-0.97035	-1.02715	-1.03332	-1.18443	-1.32705	-1.33463	-1.35546	-1.57546	-1.8251	-1.81945	-1.85886	-1.8251	-1.67742	-1.74354	-1.63872	-1.63872	-1.52247	-1.48552	-1.45176	-1.4301	-1.53902	-1.52247	-1.61299	-1.54345	-1.39081	-1.33343	-1.12391	-1.03264	-1.00007	-1.00007	-1.07046	-1.18296	-1.33796	-1.35552	-1.76126	-1.90457	-1.96491	-2.02173	-2.14355	-2.08397	-2.09724	-2.09173	-1.99292	-1.81242	-1.71326	-1.5762	-1.5937	-1.59579
II-418	-0.36392	-0.35415	-0.4009	-0.33117	-0.34293	-0.39412	-0.44416	-0.43757	-0.34979	-0.39251	-0.35429	-0.35429	-0.28766	-0.28537	-0.28537	-0.33083	-0.15575	-0.22677	-0.00889	0.03825	0.12182	0.1619	0.1958	0.20915	0.17555	0.17202	0.18838	0.11168	0.19631	0.08292	-0.04562	0.08354	0.02229	0.1379	0.09455	0.1379	0.06167	0.01076	0.05508	0.01777	0.05508	0.05508	-0.00476	-0.10515	-0.10515	-0.04897	-0.03944	0.10643	0.09595
II-487	-0.0305	0.03212	0.10008	0.06954	0.10779	0.24733	0.17326	0.17326	0.06393	0.27042	0.27042	0.24987	0.24355	0.09623	0.11273	0.00748	0.01886	-0.04175	-0.07897	-0.05686	-0.1144	-0.08147	-0.12544	-0.05373	-0.11398	-0.06734	-0.04244	-0.06734	-0.06143	-0.06143	-0.11093	-0.15585	-0.12896	-0.25276	-0.30164	-0.26072	-0.18074	-0.16183	0.07786	0.12228	0.08404	0.02106	-0.002	-0.03014	0.01044	0.02106	0.08164	0.08164	0.14359
II-623	0.158	0.20769	0.29401	0.4077	0.28158	0.12579	0.04682	-0.03353	-0.07413	-0.38141	-0.41116	-0.52969	-0.53436	-0.53983	-0.57963	-0.51993	-0.40511	-0.25421	-0.23892	-0.17969	-0.17307	-0.05862	-0.05753	-0.073	0.03221	-0.04845	-0.03902	0.05649	0.06686	-0.02743	-0.14	-0.17178	-0.23766	-0.23766	-0.21276	-0.26467	-0.27166	-0.30831	-0.40461	-0.37087	-0.31794	-0.30656	-0.30656	-0.22586	-0.22337	-0.18562	-0.18562	-0.14086	-0.15834
II-704	-0.07241	-0.03197	0.0448	0.18118	0.10569	0.16502	0.09345	0.13943	0.18601	0.22341	0.15184	0.12453	0.0083	-0.02671	-0.02671	0.14717	0.0293	0.07153	-0.02274	0.00485	-0.04384	0.00598	0.0372	0.10042	0.05868	0.03333	0.08402	0.14213	0.10663	0.14213	0.16339	0.15629	0.15629	0.24521	0.37322	0.36273	0.35513	0.36792	0.28157	0.28157	0.23383	0.01497	-0.03785	-0.00324	-0.00759	-0.0085	-0.00058	-0.04602	0.04937
II-742	-0.77505	-0.52488	-0.38069	-0.17877	-0.29454	-0.19122	-0.04838	0.02111	0.04196	0.30348	0.38784	0.44766	0.42128	0.42128	0.43835	0.42128	0.32096	0.29871	0.3681	0.29491	0.29004	0.18099	0.1452	0.1153	0.04753	-0.12504	0.01253	0.00593	-0.09294	-0.129	-0.10658	-0.16051	-0.11675	-0.02341	0.03768	0.17821	0.18264	0.25993	0.21656	0.33134	0.28281	0.35597	0.35095	0.39064	0.32275	0.38132	0.38132	0.52721	0.53354
II-758	0.44666	0.40526	0.16015	0.06897	-0.10801	-0.31638	-0.52105	-0.56416	-0.64884	-0.69199	-0.79242	-0.82657	-0.91949	-0.95014	-0.87677	-0.84983	-0.68792	-0.69386	-0.71022	-0.50916	-0.4906	-0.33658	0.07381	0.2142	0.31494	0.29233	0.31494	0.3411	0.44335	0.49003	0.53171	0.6217	0.61369	0.59962	0.58673	0.52903	0.51913	0.54633	0.50678	0.50678	0.34973	0.24562	0.10309	0.10392	-0.12424	-0.08253	-0.21958	-0.24691	-0.32413
II-792	0.17943	0.0952	0.11417	0.10549	0.09167	0.12398	0.16046	0.16551	0.16551	0.13394	0.14407	0.14407	0.17773	0.24059	0.31817	0.3425	0.33483	0.2925	0.20131	0.1762	0.09228	0.02197	0.0641	0.03229	-0.02554	-0.12544	-0.15397	-0.17025	-0.09953	-0.10595	-0.09835	0.04408	0.17018	0.20625	0.25696	0.38847	0.36784	0.49064	0.48027	0.48027	0.46529	0.31661	0.21946	0.19535	-0.02019	0.02598	0.06523	-0.02019	-0.06873
III-1	-0.27413	-0.18275	-0.21444	-0.08131	-0.08131	-0.03765	-0.03765	-0.01042	-0.01088	0.109	0.0472	0.1947	0.16989	0.27451	0.15085	0.172	0.16882	0.37756	0.36889	0.36892	0.3483	0.29166	0.3483	0.24151	0.26156	0.24151	0.24954	0.14085	0.09652	-0.03755	-0.12839	-0.06415	-0.17564	-0.21617	-0.21844	-0.23692	-0.19257	-0.22221	-0.22221	-0.16548	-0.05136	0.01682	0.00615	0.16886	0.19368	0.26227	0.2515	0.33172	0.45202
III-11	-0.01011	-0.06896	-0.05434	-0.05719	0.00567	0.02143	0.0658	0.0658	0.11708	0.19802	0.20486	0.20486	0.21152	0.2161	0.18018	0.16569	0.11198	0.07339	-0.00822	-0.02587	-0.00822	-0.02025	-0.01642	-0.0034	0.00494	0.00091	0.00057	0.01104	-0.07871	-0.09394	-0.10538	-0.10935	-0.16946	-0.15825	-0.11959	-0.15825	-0.20645	-0.17906	-0.24996	-0.28547	-0.25918	-0.28056	-0.28056	-0.28355	-0.25584	-0.30616	-0.28355	-0.25001	-0.18387
III-15	-0.16321	-0.32092	-0.306	-0.40626	-0.39892	-0.51845	-0.51921	-0.51921	-0.56672	-0.57137	-0.61837	-0.64651	-0.64651	-0.76244	-0.64649	-0.64649	-0.50815	-0.5056	-0.53521	-0.46629	-0.46629	-0.45644	-0.40857	-0.38868	-0.21401	-0.22186	-0.19317	-0.14204	-0.02903	0.05268	0.17451	0.20793	0.28381	0.22695	0.33776	0.42534	0.47177	0.34781	0.23974	0.18886	0.21174	0.12214	0.1085	-0.15453	-0.16638	-0.61039	-0.81322	-0.84232	-0.7733
III-16	0.35721	0.40134	0.38233	0.45304	0.35542	0.37515	0.2783	0.16615	0.129	0.35324	0.129	0.07931	0.0054	-0.08781	-0.11953	-0.1567	-0.29663	-0.39524	-0.57607	-0.5545	-0.91184	-0.90244	-1.08316	-1.16468	-1.39853	-1.51574	-1.68852	-1.77131	-1.8583	-1.99884	-2.08256	-2.12929	-2.122	-2.12929	-2.23912	-2.15412	-2.15412	-2.28675	-2.15002	-2.08235	-2.04637	-2.16255	-2.10126	-1.93437	-1.9778	-1.90784	-1.73342	-1.96267	-1.87572
III-30	-2.1367	-1.96379	-2.01155	-1.59166	-1.91806	-1.59166	-1.56854	-1.26047	-1.09383	-0.82231	-0.80481	-0.6284	-0.66247	-0.54173	-0.28986	-0.22518	-0.22317	-0.08071	-0.14672	0.02489	0.03641	0.261	0.09946	0.23804	0.25177	0.24669	0.25177	0.16505	0.27202	0.32548	0.32548	0.30379	0.29002	0.35619	0.22638	0.22638	0.22006	0.2102	0.26827	0.2102	0.21943	0.14452	0.15331	0.15331	0.0243	0.08826	0.06331	0.08238	0.04352
III-39	0.34663	0.31865	0.44602	0.50406	0.57878	0.50358	0.50127	0.50499	0.50138	0.44483	0.37465	0.35755	0.33366	0.15737	0.12245	0.07627	0.08435	-0.11403	-0.13176	-0.11536	-0.17432	-0.05438	-0.11319	-0.0838	-0.05418	-0.04305	-0.05933	-0.04856	0.03373	-0.04156	-0.11278	-0.12286	-0.17869	-0.20788	-0.21463	-0.20206	-0.15114	-0.28786	-0.22449	-0.18157	-0.15224	-0.1245	-0.01059	0.05032	0.1984	0.16544	0.09246	0.06699	0.01919
III-75	0.32568	0.16393	0.22264	0.03811	-0.08411	-0.14689	-0.21531	-0.26469	-0.27904	-0.28798	-0.34348	-0.49612	-0.42428	-0.6685	-0.54694	-0.47793	-0.40472	-0.29743	-0.14653	0.01244	-0.05955	0.15863	0.12688	0.25778	0.38859	0.40531	0.37972	0.40288	0.32237	0.34828	0.30929	0.38012	0.41887	0.41191	0.32415	0.31788	0.25913	0.24355	0.16858	0.0868	0.07406	0.00772	-0.03568	-0.22854	-0.1848	-0.29215	-0.32514	-0.36023	-0.36586
III-109	-0.40329	-0.44194	-0.40329	-0.53914	-0.38278	-0.43103	-0.36209	-0.34346	-0.32951	-0.32951	-0.13116	-0.18357	-0.09593	-0.12267	-0.1336	-0.07047	-0.10648	-0.11119	-0.13844	-0.14159	-0.25439	-0.30233	-0.31336	-0.35469	-0.38586	-0.48253	-0.63765	-0.81701	-0.82404	-0.65295	-0.63765	-0.65671	-0.75737	-0.67771	-0.60246	-0.68319	-0.52419	-0.44439	-0.36902	-0.2007	0.0168	0.05403	0.17147	0.21568	0.35687	0.37919	0.33438	0.3713	0.33656
III-132	0.17464	0.10018	0.01023	-0.27383	-0.47172	-0.47488	-0.56719	-0.41818	-0.5298	-0.50175	-0.56848	-0.64454	-0.70862	-0.79315	-0.74489	-0.70862	-0.70227	-0.63849	-0.63849	-0.6509	-0.41987	-0.36274	-0.06795	0.0437	0.35428	0.23915	0.36398	0.36398	0.51892	0.51892	0.58272	0.54792	0.63292	0.48621	0.40493	0.38804	0.37359	0.2871	0.19467	0.16494	0.0226	0.14753	0.13402	0.14753	0.06831	0.16272	0.05714	0.15322	-0.07848
III-167	0.13182	0.19948	0.25594	0.20621	0.22864	0.1997	0.23855	0.28276	0.28973	0.28973	0.19589	0.19656	0.09002	0.11781	0.11798	0.02717	-0.13462	-0.28175	-0.23723	-0.37656	-0.45447	-0.46268	-0.47276	-0.39789	-0.42268	-0.41951	-0.39779	-0.40864	-0.3882	-0.4756	-0.43499	-0.36336	-0.25837	-0.41091	-0.18454	-0.00907	0.06976	-0.06129	0.07222	0.15569	0.18378	0.17108	0.27777	0.27647	0.30839	0.26628	0.12437	0.1173	0.11128
III-194	-0.05542	-0.05825	0.04633	0.13999	0.13999	0.09047	0.18423	0.16789	0.19589	0.13522	0.01621	-0.073	-0.24348	-0.40725	-0.56804	-0.57227	-0.65156	-0.6749	-0.65012	-0.66035	-0.60158	-0.4504	-0.37947	-0.26688	-0.3587	-0.22993	-0.30367	-0.08674	-0.16971	-0.08674	0.01979	0.16917	0.0668	0.16084	0.17265	0.36972	0.34426	0.38615	0.38255	0.41166	0.36817	0.30436	0.26828	0.26828	0.29596	0.14362	0.11491	0.11491	0.03161
III-197	0.33304	0.37118	0.44662	0.47329	0.46652	0.3331	0.33614	0.38958	0.40113	0.33705	0.31072	0.39615	0.30739	0.32582	0.1423	0.24801	0.35461	0.40821	0.4043	0.27978	0.25808	0.30724	0.1864	0.32597	0.13283	0.27629	0.24381	0.0785	0.05258	-0.01907	-0.01699	-0.06144	-0.09888	-0.0796	-0.15108	-0.09888	-0.08496	-0.08192	-0.07447	-0.04627	-0.04216	-0.038	-0.00243	0.02077	0.05448	0.10442	0.1338	0.15965	0.20327
III-225	0.57373	0.52717	0.52717	0.55148	0.66776	0.45618	0.43275	0.39261	0.29763	0.14683	0.09521	0.06747	-0.14856	-0.22912	-0.32646	-0.47226	-0.34302	-0.35427	-0.2404	-0.2245	-0.19485	-0.06769	0.0452	0.15468	0.35107	0.42033	0.43211	0.45349	0.47126	0.43211	0.52465	0.44776	0.39416	0.40047	0.31796	0.26042	0.23938	0.2564	0.14693	0.14693	0.13327	0.12265	0.04248	0.06553	-0.12613	-0.17166	-0.24266	-0.25229	-0.30313
III-273	-1.25634	-1.10433	-1.11768	-0.95234	-0.70976	-0.4572	-0.25672	-0.03786	0.12062	0.13152	0.24016	0.25638	0.26975	0.27047	0.40072	0.46465	0.46465	0.33959	0.29961	0.38362	0.28157	0.33008	0.29582	0.28157	0.26695	0.27736	0.2707	0.18474	0.09747	0.22825	-0.12194	-0.25815	-0.49178	-0.62287	-0.71649	-0.73955	-0.75778	-0.88489	-0.92124	-0.87387	-1.02232	-0.99598	-0.97627	-0.9743	-0.95427	-0.90834	-0.89714	-0.81892	-0.55411
III-293	-0.22769	-0.07267	-0.22408	-0.13459	-0.21095	-0.21095	-0.12864	0.02451	0.02733	0.22297	0.11303	0.29227	0.22297	0.31587	0.38441	0.43171	0.41061	0.35301	0.30708	0.37039	0.31164	0.34497	0.37039	0.35547	0.37039	0.28017	0.37039	0.34112	0.34752	0.18519	0.29154	0.2359	0.11712	0.11148	0.08254	0.02541	-0.03144	-0.07382	-0.06928	-0.10038	-0.10038	-0.26974	-0.21331	-0.21164	-0.21914	-0.19408	-0.16957	-0.17673	-0.21914
III-295	1.08389	0.99868	1.0421	0.80475	0.80475	0.77945	0.75742	0.70776	0.66419	0.66249	0.67837	0.63608	0.68302	0.78378	0.70337	0.79406	0.76553	0.79116	0.70521	0.86321	0.77024	0.81211	0.82905	0.97129	0.84519	0.95361	1.00892	1.05439	1.05439	1.1456	1.16286	1.35102	1.40988	1.43602	1.48358	1.55241	1.58787	1.40286	1.39828	1.44799	1.42324	1.40071	1.31004	1.2143	1.16877	0.81217	0.56957	0.34994	0.15265
III-316	-0.14398	-0.19517	-0.10203	-0.11713	0.01749	0.03764	0.06473	0.05375	0.10086	0.0626	0.09101	0.09864	0.12648	0.14326	0.20285	0.22118	0.20999	0.22582	0.33996	0.2538	0.35716	0.2699	0.23787	0.35166	0.18687	0.17946	0.08306	0.10422	-0.01311	-0.19867	-0.20896	-0.2989	-0.33622	-0.48214	-0.49587	-0.50101	-0.54679	-0.57688	-0.58952	-0.52097	-0.45679	-0.32922	-0.35518	-0.22931	-0.08625	-0.02741	0.01828	0.01213	0.09195
IV-16	0.04703	0.13645	0.18781	0.24381	0.24381	0.25629	0.29239	0.3259	0.3522	0.44706	0.4698	0.53708	0.52542	0.54268	0.54268	0.45955	0.55074	0.45504	0.46659	0.36192	0.35257	0.33873	0.23103	0.14182	0.10895	0.06553	0.07373	0.00142	-0.03911	-0.04155	-0.0448	-0.0448	-0.0631	-0.05235	-0.05235	0.03434	0.04801	0.06701	0.10539	0.26743	0.17564	0.24235	0.27537	0.27537	0.19116	0.15545	0.1341	0.18509	0.18509
IV-86	-0.4057	-0.23386	-0.12019	-0.02297	0.19403	0.21963	0.36125	0.34566	0.41451	0.43152	0.41421	0.46141	0.36125	0.47736	0.35338	0.25691	0.20621	0.20387	0.1737	0.08705	0.06819	-0.01977	-0.08725	-0.21337	-0.39565	-0.4652	-0.46251	-0.64921	-0.67007	-0.77524	-0.7931	-0.75529	-0.69731	-0.63174	-0.6114	-0.52948	-0.31171	-0.30696	-0.26653	-0.25883	-0.06494	-0.10657	-0.01047	-0.09446	-0.04059	-0.07676	0.01876	-0.0466	-0.04059
IV-124	0.20219	0.21877	0.20359	0.19133	0.16736	0.0659	0.02483	-0.07315	-0.07315	-0.12968	-0.13104	-0.20641	-0.10128	-0.17219	-0.16033	-0.20318	-0.19676	-0.22782	-0.20887	-0.262	-0.27116	-0.24179	-0.25826	-0.26464	-0.20013	-0.11156	-0.05489	0.128	0.2705	0.38096	0.47268	0.5327	0.61749	0.70107	0.65451	0.69133	0.51925	0.55536	0.47916	0.27341	0.26691	0.1915	0.12132	0.10593	0.07075	-0.13717	-0.154	-0.1824	-0.1824
IV-213	0.03447	0.04886	0.02507	0.02062	0.12432	0.13013	0.14835	0.09179	0.06738	0.11071	0.05094	0.05094	-0.00357	-0.13983	-0.22555	-0.24424	-0.44579	-0.66582	-0.64356	-0.70263	-0.64966	-0.68589	-0.68093	-0.70364	-0.70364	-0.72004	-0.83771	-0.77897	-0.87677	-0.89043	-0.86155	-0.89043	-0.8721	-0.84479	-0.78472	-0.78472	-0.70154	-0.55352	-0.46696	-0.44119	-0.45962	-0.45741	-0.42241	-0.38855	-0.26228	-0.32692	-0.32692	-0.2286	-0.31751
IV-254	-0.06991	0.01862	-0.02239	0.19599	0.19599	0.39768	0.42498	0.41433	0.38131	0.42462	0.41735	0.41433	0.41735	0.36461	0.24385	0.25566	0.23234	0.19951	0.23234	0.24385	0.21862	0.28321	0.27908	0.4013	0.43282	0.38704	0.38704	0.20546	0.26268	0.25959	0.30471	0.30471	0.31821	0.29414	0.27272	0.28937	0.3022	0.24894	0.25712	0.03775	-0.03144	-0.16855	-0.32643	-0.48669	-0.46792	-0.56414	-0.62716	-0.59521	-0.57571
IV-330	-2.76347	-2.52418	-2.44377	-2.0917	-2.02323	-1.85319	-1.55824	-1.36462	-1.09297	-0.71488	-0.6692	-0.63844	-0.65236	-0.61977	-0.58728	-0.5682	-0.61239	-0.63837	-0.60519	-0.542	-0.35207	-0.10685	-0.03448	-0.03001	-0.05281	-0.03001	-0.09279	0.00106	0.03104	0.01856	0.03104	0.03104	0.02146	0.01823	0.0537	-0.01681	0.01998	-0.01399	-0.01399	-0.03481	-0.03216	-0.12269	-0.14135	-0.12835	-0.12519	-0.23591	-0.29144	-0.34824	-0.26453
IV-408	-0.37058	-0.23771	-0.27912	-0.21382	-0.21382	-0.20999	-0.20826	-0.14966	-0.13935	-0.09064	-0.14127	-0.0075	0.00122	0.10444	0.14494	0.12854	0.05352	-0.0848	-0.11714	-0.21001	-0.12015	-0.30003	-0.34824	-0.62356	-0.82312	-0.8812	-0.91731	-1.02041	-1.25816	-1.50172	-1.71501	-1.86394	-1.85215	-1.86759	-1.8601	-1.78576	-1.77618	-1.62587	-1.74855	-1.61159	-1.44164	-1.37102	-1.30472	-1.27164	-1.22106	-1.06117	-1.05078	-0.93499	-0.89948
IV-484	-0.01361	-0.06058	-0.09323	-0.11124	-0.17813	-0.13416	-0.25879	-0.13416	-0.09496	-0.20648	-0.14829	-0.13286	-0.07903	-0.07176	-0.12196	-0.1653	-0.1653	-0.23862	-0.20166	-0.2143	-0.20764	-0.23651	-0.18045	-0.17282	-0.04823	-0.12613	0.04345	0.00657	0.07319	0.06882	0.09825	0.07629	0.14413	0.19052	0.17068	0.17622	0.35958	0.20372	0.31495	0.27455	0.27455	0.27455	0.25606	0.17196	0.10163	0.34476	0.3008	0.21643	0.36636
IV-505	-1.66893	-1.29706	-1.33215	-1.45983	-1.53657	-1.6922	-1.6922	-1.704	-1.72163	-1.69259	-1.57727	-1.68703	-1.71371	-1.89809	-2.17049	-2.18933	-1.95781	-1.99203	-2.01185	-2.06777	-2.4034	-2.33304	-2.40209	-2.18344	-2.00934	-1.82146	-1.76561	-1.72502	-1.72661	-1.7117	-1.6604	-1.57957	-1.5866	-1.68677	-1.75185	-1.62083	-1.97359	-2.00914	-2.23042	-2.20305	-2.15977	-1.90454	-1.82634	-1.70851	-1.62774	-1.48488	-1.43973	-1.13738	-1.02489
IV-555	0.10114	0.14439	0.11766	0.07242	0.04943	-0.00171	0.00797	-0.01449	0.00083	-0.04264	-0.04923	-0.03746	-0.05972	-0.00477	-0.0621	-0.06288	-0.11533	-0.11145	-0.10457	-0.07565	-0.02747	-0.03538	-0.01033	-0.01833	-0.01329	0.03253	0.05377	0.08745	0.05929	0.05289	0.01064	0.00701	-0.03266	-0.01163	-0.06895	-0.04168	-0.03957	-0.09244	-0.06533	-0.04879	-0.07571	0.00059	-0.04619	0.03842	0.038	0.10304	0.08593	0.14673	0.15559
IV-568	0.20749	-0.06863	-0.18064	-0.27819	-0.32064	-0.59634	-0.81858	-1.04554	-1.26705	-1.23009	-1.24266	-1.2861	-1.16999	-1.10023	-1.08525	-1.0076	-0.76106	-0.60979	-0.60979	-0.30083	-0.45133	-0.28035	-0.14329	-0.07134	0.15502	0.28204	0.35427	0.37006	0.36979	0.44078	0.45035	0.48086	0.60796	0.60012	0.61682	0.44823	0.41225	0.36704	0.31734	0.30429	0.24114	0.17929	0.05601	-0.0049	0.04104	-0.14686	-0.0876	-0.14631	-0.22561
IV-640	0.22598	0.23877	0.10309	-0.09439	-0.28074	-0.36969	-0.30482	-0.25934	-0.18376	-0.20186	-0.15626	0.12092	0.14337	0.24325	0.27596	0.29635	0.32919	0.3996	0.42684	0.41432	0.4105	0.48442	0.45207	0.46253	0.42204	0.39017	0.34642	0.27562	0.12307	-0.04288	0.09205	0.24077	0.02131	-0.06756	-0.12675	-0.28338	-0.31439	-0.31439	-0.3646	-0.41022	-0.39152	-0.42945	-0.53807	-0.47003	-0.52573	-0.44477	-0.46115	-0.2863	-0.39487
IV-703	0.15641	0.01335	0.08622	0.13308	0.20301	0.21664	0.18538	0.09715	0.25507	0.23352	0.25507	0.41155	0.62732	0.73926	0.76439	0.80567	0.69729	0.64471	0.60886	0.3633	0.37595	0.28249	0.16225	0.02523	-0.04816	-0.07731	-0.13594	-0.16484	-0.23106	-0.26106	-0.22345	-0.30024	-0.28594	-0.28594	-0.28392	-0.30007	-0.30549	-0.36571	-0.29391	-0.25176	-0.23017	-0.2529	-0.18973	-0.17363	-0.13925	-0.08872	0.03141	0.02862	0.17781
IV-749	0.20657	0.22377	0.23706	0.29746	0.40226	0.34732	0.46675	0.28954	0.34163	0.23942	0.19863	0.119	0.1199	0.1323	0.03374	-2.00E-04	-0.04764	-0.10783	-0.10858	-0.23029	-0.27785	-0.3183	-0.34878	-0.44209	-0.48841	-0.55938	-0.66186	-0.58314	-0.49611	-0.35522	-0.33184	-0.32781	-0.30315	-0.25915	-0.24253	-0.2502	-0.18883	-0.1508	-0.1508	0.01063	-0.08773	-0.08773	-0.03364	-0.02642	0.04683	0.09877	0.238	0.25307	0.29983
IV-753	0.40575	0.39738	0.37091	0.36815	0.33504	0.29426	0.26014	0.27254	0.29279	0.26014	0.21097	0.09602	0.11933	0.19932	0.27422	0.25466	0.28745	0.33457	0.24998	0.36012	0.38495	0.38495	0.47386	0.31009	0.28498	0.12889	0.04924	-0.0091	-0.04471	0.01673	-0.10686	-0.18238	-0.36623	-0.30717	-0.41607	-0.40984	-0.37068	-0.32656	-0.30375	-0.33534	-0.42978	-0.35127	-0.32261	-0.24543	-0.1118	-0.10559	-0.14573	-0.12072	-0.0805
IV-806	-0.05569	-0.03846	-0.03017	-0.05801	-0.03096	-0.04527	-0.04125	-0.07168	-0.04743	-0.04743	-0.03742	0.00909	0.04743	0.06778	0.08296	0.06576	0.04093	0.06388	0.07829	0.07469	0.07829	0.06939	0.06461	0.05997	0.06127	0.01871	0.0259	0.0849	0.06127	0.02608	0.05957	-0.07279	-0.02363	-0.06744	-0.12658	-0.08645	-0.07214	-0.03864	-0.1001	-0.0199	0.04178	0.01665	0.02694	0.09609	0.09609	0.11254	0.15493	0.09452	0.17767
IV-914	-0.05797	0.04186	0.03343	0.2405	0.29377	0.19382	0.14827	0.17764	0.15828	0.19736	0.28802	0.28802	0.10775	0.10775	0.0992	0.09056	0.13303	0.14278	0.09737	0.12225	0.06497	0.13362	0.18468	0.18468	0.15553	0.13087	0.13087	0.13087	0.11566	0.04004	-0.05133	-0.06619	-0.1334	-0.18758	-0.18758	-0.1357	-0.27968	-0.27968	-0.35142	-0.26574	-0.18696	-0.12514	-0.04381	-0.0231	0.2402	0.26025	0.276	0.38255	0.33623
IV-922	-0.16356	-0.09482	0.05162	0.16335	0.23378	0.23378	0.26419	0.35937	0.35937	0.41092	0.39018	0.358	0.17776	0.13953	0.10026	0.07112	0.02512	-0.04016	-0.11717	-0.15459	-0.27204	-0.3167	-0.36314	-0.37732	-0.36314	-0.40837	-0.43042	-0.35176	-0.28922	-0.35176	-0.34498	-0.22201	-0.37411	-0.25478	-0.29572	-0.25782	-0.22356	-0.10862	-0.11186	0.0972	0.19576	0.20744	0.29573	0.35598	0.35587	0.42596	0.48054	0.4589	0.45241
IV-1017	-1.22639	-1.24853	-1.04853	-0.88086	-0.93833	-0.9766	-1.00084	-0.87014	-0.8454	-0.45211	-0.39205	-0.33112	-0.31652	-0.32311	-0.16171	-0.13283	-0.14115	-0.13283	-0.14051	-0.16285	-0.08226	-0.31744	-0.31336	-0.20106	-0.16405	-0.0279	-0.24145	-0.31336	-0.43962	-0.50047	-0.29263	-0.64802	-0.51939	-0.50047	-0.64932	-0.67972	-0.88275	-0.72932	-0.70211	-0.64958	-0.66882	-0.71863	-0.62369	-0.61412	-0.51065	-0.35688	-0.32633	-0.08633	-0.07415
IV-1058	-0.55301	-0.26266	-0.18642	-0.07038	-0.07038	-0.03269	0.04331	0.10122	0.09292	0.19068	0.0977	0.39358	0.34347	0.3307	0.36375	0.29945	0.28097	0.30079	0.24693	0.26936	0.30665	0.23192	0.20342	0.23546	0.23236	0.22889	0.17698	0.20136	0.07151	0.05504	0.07151	-0.00871	0.05251	-0.03671	0.00951	-0.07579	-0.0216	0.04925	-0.01977	0.0298	0.02832	8.00E-04	8.00E-04	0.03462	0.06143	0.05597	0.0876	0.08422	0.11998
IV-1110	0.10299	0.14969	0.17766	0.11062	0.09862	0.16308	0.17794	0.17009	0.00348	-0.15967	-0.31268	-0.26079	-0.52103	-0.7298	-0.856	-1.07154	-1.15884	-1.24489	-1.27279	-1.21916	-1.12864	-0.99232	-0.92474	-0.87401	-0.80399	-0.71558	-0.58867	-0.52031	-0.22886	-0.12302	-0.00924	0.05544	0.19916	0.24434	0.38573	0.42949	0.47317	0.46853	0.54951	0.47193	0.55186	0.53402	0.47608	0.52267	0.44845	0.42894	0.27877	0.42178	0.30541
IV-1166	-0.01408	0.15713	0.04512	-0.1048	0.03351	-0.1048	-0.12477	-0.51827	-0.80468	-1.03113	-1.18306	-1.24657	-1.0279	-0.89259	-0.76773	-0.74205	-0.63338	-0.73919	-0.42722	-0.33714	-0.24564	-0.24307	-0.11322	-0.2159	-0.22852	-0.21634	-0.21537	-0.22428	-0.21811	-0.17075	-0.271	-0.30277	-0.32849	-0.32849	-0.37887	-0.33365	-0.42497	-0.42497	-0.40571	-0.56147	-0.47535	-0.47535	-0.46864	-0.50074	-0.65803	-0.58939	-0.69206	-0.68639	-0.7666
IV-1241	0.39922	0.37803	0.27894	0.16841	-0.03374	-0.01928	-0.02796	-0.17341	-0.31955	-0.21743	-0.31578	-0.34805	-0.45216	-0.26238	-0.45216	-0.48259	-0.50568	-0.60645	-0.63741	-0.62111	-0.77743	-0.7871	-0.81423	-0.8876	-0.907	-1.0601	-0.99248	-0.89018	-0.67576	-0.50985	-0.32991	-0.29638	-0.17108	-0.11125	-0.0449	0.0758	0.11189	0.1453	0.25131	0.34804	0.39491	0.45496	0.45877	0.51679	0.4746	0.49765	0.47118	0.52509	0.44534
IV-1276	-0.08927	-0.05723	0.05694	0.09612	0.073	0.04837	-0.03636	-0.03534	-0.03066	0.08945	-0.0418	0.04628	-0.13272	-0.18206	-0.2542	-0.23912	-0.28306	-0.27531	-0.30205	-0.28588	-0.33049	-0.25194	-0.27573	-0.1025	-0.03961	-0.03429	-0.02979	-0.04305	-0.02288	-0.01423	-0.01702	0.03133	0.06184	0.09662	0.10745	0.18924	0.175	0.1531	0.18123	0.21627	0.21627	0.257	0.20708	0.2224	0.24817	0.15831	0.07829	0.10677	0.15831
IV-1303	0.18978	0.23912	0.29649	0.22675	0.3228	0.23192	0.2405	0.2405	0.24529	0.32705	0.27513	0.44339	0.28896	0.34289	0.27278	0.23427	0.17794	0.22358	-0.09597	-0.01655	-0.14335	-0.09597	-0.26247	-0.33211	-0.4846	-0.53786	-0.58443	-0.58443	-0.64916	-0.59173	-0.67356	-0.68644	-0.59935	-0.67356	-0.62192	-0.59935	-0.55632	-0.57306	-0.48865	-0.49175	-0.32619	-0.20371	-0.14526	-0.12312	-0.00814	0.03653	0.11351	0.16982	0.18687
IV-1404	0.0769	-0.06084	-0.24455	-0.28213	-0.37452	-0.45172	-0.48134	-0.41453	-0.51015	-0.48869	-0.3567	-0.39081	-0.341	-0.29139	-0.29444	-0.24417	-0.28354	-0.23132	-0.18009	-0.14126	-0.12771	-0.12771	-0.07187	0.08495	0.09863	0.08599	0.05036	0.05645	0.08272	0.09726	0.14914	0.11041	0.0858	0.012	-0.05857	-0.09629	-0.05857	-0.01812	-0.0094	-0.11809	-0.08108	-0.11252	-0.05665	-0.05185	0.00981	0.16685	0.14779	0.15394	0.15394
IV-1462	-0.12332	-0.21933	-0.3113	-0.4697	-0.66255	-0.79137	-0.88322	-0.90915	-0.87408	-0.77988	-0.73579	-0.8009	-0.61775	-0.49057	-0.39078	-0.31811	-0.17634	-0.03542	0.01073	0.08382	0.05441	0.09754	0.11232	0.10668	0.0444	0.06017	0.17031	0.17539	0.17539	0.14723	0.12675	0.16423	0.16423	0.12675	0.1985	0.17214	0.23715	0.00661	-0.04291	-0.2516	-0.34039	-0.45202	-0.59388	-0.67867	-0.73164	-0.84757	-0.8412	-0.86478	-0.89208
IV-1487	0.16492	0.18582	0.11832	0.08309	0.02849	-0.0047	-0.26242	-0.27039	-0.23471	-0.26508	-0.35219	-0.43342	-0.56285	-0.67773	-0.65047	-0.66947	-0.55447	-0.57299	-0.50346	-0.6297	-0.41032	-0.41032	-0.20679	-0.16656	-0.03994	0.05414	0.17625	0.1653	0.25444	0.32306	0.52498	0.3744	0.36725	0.34448	0.34768	0.41786	0.41786	0.51973	0.51973	0.53666	0.41202	0.44438	0.30605	0.31265	0.16291	0.15667	0.10198	0.05552	0.01612
V-7	-0.3484	-0.36644	-0.40381	-0.36082	-0.35271	-0.43249	-0.42703	-0.41102	-0.36026	-0.39428	-0.40578	-0.40578	-0.39428	-0.33885	-0.29079	-0.29079	-0.27216	-0.32891	-0.3629	-0.29079	-0.16533	-0.03819	0.01518	0.12735	0.12735	0.15887	0.08501	0.12494	0.12494	-0.00181	0.03546	0.03546	-0.02673	-0.10398	-0.07539	-0.02128	-0.17972	-0.17982	-0.17982	-0.28507	-0.30973	-0.24668	-0.23848	-0.16815	-0.15458	-0.15935	-0.16815	-0.02159	-0.02159
V-59	-0.63172	-0.57361	-0.53199	-0.41239	-0.23616	-0.09578	-0.00727	0.10164	0.24333	0.23081	0.34023	0.26073	0.39374	0.35019	0.2907	0.31962	0.30452	0.30452	0.28936	0.27945	0.24318	0.27416	0.20027	0.19097	0.20271	0.18655	0.04246	0.03243	-0.1214	-0.11144	-0.21803	-0.22907	-0.25634	-0.25634	-0.29155	-0.28893	-0.31334	-0.19394	-0.17152	-0.15614	-0.10662	0.01333	0.01333	0.09471	0.10626	0.11553	0.13383	0.10314	0.10071
V-94	0.00617	-0.02099	-0.00121	0.03099	0.05184	0.12713	0.09215	0.10417	0.10149	0.10149	0.07207	0.03183	0.02266	0.02708	0.00307	-0.04819	-0.05918	-0.08661	-0.13065	-0.13694	-0.14439	-0.11843	-0.13694	-0.10424	-0.08658	-0.06531	-0.07844	-0.05648	-0.09713	-0.00973	-0.00973	0.01339	-0.05133	0.01427	-0.0106	-0.06312	-0.07324	-0.04967	-0.10517	-0.10517	-0.24283	-0.29519	-0.26477	-0.29391	-0.3241	-0.30634	-0.34764	-0.30238	-0.28233
V-146	-0.11979	-0.16291	-0.27209	-0.36303	-0.55033	-0.59633	-0.57665	-0.53037	-0.42749	-0.4852	-0.41067	-0.37401	-0.42312	-0.34841	-0.34841	-0.31916	-0.33594	-0.30971	-0.18973	-0.09382	-0.0364	0.16476	0.11825	0.26783	0.32148	0.36943	0.30694	0.17688	0.25069	0.15108	0.11906	0.00549	-0.06885	-0.13782	-0.29461	-0.4881	-0.6452	-0.70512	-0.80666	-0.84683	-0.83584	-0.8197	-0.79448	-0.86877	-0.84957	-0.79134	-0.80544	-0.56773	-0.38798
V-174	0.44896	0.21079	-0.0365	-0.08216	-0.14376	-0.14304	-0.15447	-0.15447	-0.18273	-0.25068	-0.17562	-0.22381	-0.25599	-0.26045	-0.34537	-0.38544	-0.49867	-0.65915	-0.74064	-0.75532	-0.80805	-0.80468	-0.85508	-0.8921	-0.92406	-0.85033	-0.78668	-0.59949	-0.50985	-0.36902	-0.31429	-0.08193	-0.08801	0.06039	0.07608	0.15281	0.1534	0.1534	0.15164	0.1534	0.16515	0.17273	0.15141	0.14851	0.15655	0.05319	0.02475	-0.01064	-0.01064
V-213	-1.2791	-1.3822	-1.46954	-1.40007	-1.41424	-1.45739	-1.41533	-1.3652	-1.3652	-1.1858	-1.08633	-0.96979	-0.73072	-0.47533	-0.70397	-0.72127	-0.6148	-0.67673	-0.6986	-0.7103	-0.79606	-0.75637	-0.77652	-0.79996	-0.82623	-0.7395	-0.76681	-0.71368	-0.76239	-0.69123	-0.62871	-0.53609	-0.52289	-0.37169	-0.4717	-0.33603	-0.28096	-0.21302	-0.21097	-0.22729	-0.17557	-0.28061	-0.2305	-0.29516	-0.37189	-0.43395	-0.3962	-0.39992	-0.42518
V-288	-0.25835	-0.31954	-0.31954	-0.45747	-0.45076	-0.44723	-0.33496	-0.07382	-0.10836	0.12472	0.19177	0.1119	0.23637	0.29043	0.39428	0.39135	0.43836	0.49121	0.46464	0.52488	0.45898	0.62641	0.62187	0.62641	0.46075	0.31516	0.2432	0.19288	0.01081	-0.04427	-0.21488	-0.19073	-0.34406	-0.37727	-0.4721	-0.48259	-0.47652	-0.58615	-0.50022	-0.50022	-0.49548	-0.47224	-0.3435	-0.36997	-0.30707	-0.21566	-0.00217	0.1457	0.21189
V-354	0.20924	0.24584	0.22927	0.15724	0.27258	0.27931	0.29672	0.17103	0.12379	-0.04475	0.00823	0.02222	0.00969	0.01858	0.02424	0.01748	0.00807	0.02884	0.04918	0.05593	0.03145	-0.15954	-0.20764	-0.28374	-0.33029	-0.29863	-0.39176	-0.33029	-0.33029	-0.26282	-0.25238	-0.23756	-0.1856	-0.16474	-0.07207	-0.03151	-0.00452	-0.00452	0.0666	0.01132	0.14364	0.12873	0.2176	0.20988	0.21917	0.20989	0.2021	0.2176	0.22198
V-407	-0.1274	-0.04425	-0.04633	0.01213	0.03692	0.17196	0.09753	0.08344	0.04083	0.03411	0.03625	-0.00679	0.00769	-0.03515	-0.0655	-0.11498	-0.15547	-0.20021	-0.15955	-0.27355	-0.40545	-0.37314	-0.29251	-0.42736	-0.4873	-0.42006	-0.32922	-0.35017	-0.35017	-0.40989	-0.36173	-0.30198	-0.30724	-0.26723	-0.20361	-0.00649	-0.06653	0.04424	0.08919	0.17763	0.20782	0.27692	0.33322	0.40336	0.25999	0.24938	0.22706	0.25911	0.32054
V-439	-0.37174	-0.36163	-0.27282	-0.1887	-0.10997	-0.07084	-0.08097	-0.04329	-0.03384	-0.06298	-0.0665	0.07359	0.02199	-0.02099	-0.04789	0.00176	-0.00375	0.05047	-0.0314	0.01113	-0.17402	0.01113	-0.32696	-0.3245	-0.38975	-0.28026	-0.3234	-0.43925	-0.6607	-0.62209	-0.65592	-0.53502	-0.67761	-0.6406	-0.68693	-0.68693	-0.72791	-0.71241	-0.59653	-0.55234	-0.51836	-0.55565	-0.56999	-0.55502	-0.50709	-0.49363	-0.38002	-0.21768	-0.13305
V-550	-0.09521	-0.10451	-0.01349	-0.04933	0.00921	0.01035	-0.12965	-0.04636	-0.11167	-0.18136	-0.27845	-0.21042	-0.24856	-0.22226	-0.18188	-0.11822	-0.09947	0.04697	-0.09472	-0.03676	-0.03289	0.0824	-0.04043	0.05183	0.00184	0.05805	0.02748	0.09071	0.12419	0.26149	0.39433	0.52505	0.56116	0.54905	0.59332	0.5965	0.6132	0.48807	0.46164	0.41144	0.41144	0.25077	0.22246	0.05081	0.00683	-0.18137	-0.24697	-0.28315	-0.31722
V-570	-0.27046	-0.26249	-0.3484	-0.35823	-0.36659	-0.37325	-0.37325	-0.42535	-0.32737	-0.30236	-0.28545	-0.27725	-0.31911	-0.17671	-0.11815	0.25416	0.25416	0.40754	0.44572	0.29978	0.32805	0.36018	0.52249	0.69003	0.52249	0.45355	0.36704	0.37094	0.34921	0.28064	0.21336	-0.03421	-0.28148	-0.44953	-0.56815	-0.60346	-0.65785	-0.72294	-0.69173	-0.70602	-0.66556	-0.66556	-0.65342	-0.65342	-0.65767	-0.61314	-0.36796	-0.29276	-0.14778
VI-168	0.34856	0.36525	0.31639	0.3396	0.28174	0.28174	0.25364	0.14244	0.08439	0.06143	0.03703	-0.04003	-0.15787	-0.30345	-0.37013	-0.43602	-0.43602	-0.52331	-0.55825	-0.61917	-0.66875	-0.8272	-0.81774	-0.82646	-0.81114	-0.68299	-0.67106	-0.65617	-0.54143	-0.39778	-0.27511	-0.16481	0.06594	0.17681	0.23293	0.34019	0.38166	0.34532	0.37402	0.38166	0.38366	0.36429	0.44097	0.44097	0.3978	0.3978	0.39392	0.39906	0.41563
VI-199	-0.10172	-0.08231	0.1821	0.08838	0.13337	0.11224	0.14006	0.11224	0.22076	0.2094	0.22044	0.15757	0.12686	0.10798	0.12286	0.09076	0.05399	-0.02737	-0.03521	-0.03521	-0.03223	-0.03223	-0.04903	-0.1228	-0.06215	-0.1009	-0.04903	-0.06259	-0.01625	0.03643	-0.08202	-0.14105	-0.13704	-0.09625	-0.03098	-0.01986	-0.13624	-0.27015	-0.32803	-0.43464	-0.30132	-0.27015	-0.23351	-0.20069	-0.14258	-0.1457	-0.20846	-0.0815	-0.04101
VI-217	-0.31248	-0.2633	-0.05222	-0.01014	0.01532	0.02116	0.027	0.04036	0.10664	0.11797	0.04698	-0.01097	-0.1204	-0.0959	-0.07664	-0.2321	-0.25821	-0.16487	-0.15705	-0.12143	-0.05722	0.0164	0.02697	0.04431	0.03979	0.01821	0.09212	0.17791	0.19425	0.18072	0.11128	0.03011	0.00948	0.02034	0.07718	0.07718	0.02034	-0.00069	-0.00725	-0.13265	-0.01946	-0.12504	-0.10704	-0.10704	-0.19071	-0.16322	-0.07633	-0.01724	0.02828
VI-256	-0.41737	-0.4358	-0.4358	-0.44038	-0.37181	-0.34107	-0.3342	-0.20734	-0.17193	-0.13471	-0.13012	-0.08901	0.00061	0.13684	0.19694	0.31617	0.31617	0.33777	0.30057	0.34695	0.36859	0.34143	0.32151	0.18841	0.11015	-0.06844	-0.14001	-0.12705	-0.1009	-0.182	-0.18916	-0.16631	-0.1418	-0.16073	-0.01863	-0.07823	0.05826	-0.01132	0.00958	0.00958	0.06412	-0.00102	-0.01214	-0.03353	-0.18789	-0.24102	-0.18794	-0.20187	-0.20267
VII-64	-0.24162	-0.24657	-0.27848	-0.20407	-0.10811	-0.09528	-0.15328	-0.1508	-0.16141	-0.09438	-0.0234	0.13327	0.25958	0.28819	0.28844	0.28844	0.21018	0.24632	0.28444	0.27041	0.30075	0.27041	0.2299	0.12104	0.06291	0.12788	0.24887	0.25626	0.24576	0.06734	0.03851	-0.0486	-0.04045	-0.23485	-0.34643	-0.45632	-0.52974	-0.68723	-0.71046	-0.71046	-0.75305	-0.75063	-0.78544	-0.82418	-0.70581	-0.55974	-0.54778	-0.43382	-0.31771
VII-112	0.18721	0.11384	0.09199	0.01328	-0.1024	-0.17027	-0.16825	-0.20761	-0.2155	-0.24468	-0.22873	-0.20311	-0.16154	-0.1644	-0.1615	-0.15752	-0.12154	-0.08866	-0.04163	-0.03822	-0.03854	-0.03854	-0.04833	-0.05185	-0.05185	-0.04394	-0.02492	-0.01112	0.00176	-0.01617	-0.18884	-0.18778	-0.29351	-0.22903	-0.24496	-0.26798	-0.25399	-0.28126	-0.25399	-0.22355	-0.11963	-0.04725	-0.06765	-0.02586	-0.0295	-0.02121	0.11688	0.14693	0.14693
VII-163	0.06558	0.04328	-0.03805	0.04998	0.03122	0.06802	0.01698	-0.06939	-0.13722	-0.10186	-0.19438	-0.24663	-0.13722	-0.1241	-0.14318	-0.24494	-0.15124	-0.07494	-0.02902	-0.00356	-0.00356	0.20252	0.25014	0.11403	0.19302	0.18351	0.20723	0.10727	0.07458	0.03037	-0.09655	-0.11927	-0.17527	-0.19548	-0.19765	-0.13347	-0.20749	-0.19548	-0.2208	-0.21285	-0.23708	-0.14798	-0.14146	-0.07516	-0.09418	0.07313	0.13553	0.07641	0.11496
VII-204	-0.40289	-0.40289	-0.39499	-0.31127	-0.08231	-0.10845	-0.02082	-0.01748	0.01246	-0.00612	0.08056	-0.01158	-0.01158	0.0123	-0.00718	-0.04572	-0.03258	-0.03258	0.01059	0.0305	-0.01168	0.00556	-0.03173	-0.0068	-0.17106	-0.17106	-0.29255	-0.22912	-0.23711	-0.42823	-0.5585	-0.5585	-0.66237	-0.61518	-0.88997	-0.92441	-0.94322	-1.0847	-1.13058	-1.16882	-1.12391	-0.98401	-0.74113	-0.71529	-0.44165	-0.20586	0.00357	0.09703	0.21781
VII-286	-0.17231	-0.25431	-0.13649	-0.16034	-0.00983	-0.0115	0.07013	0.07013	0.13852	0.08404	0.1674	0.17915	0.20759	0.15201	0.20427	0.20427	0.21564	0.13712	0.10568	0.09953	0.10352	0.08131	0.02693	0.00855	-0.08258	-0.04014	-0.18297	-0.21468	-0.21468	-0.2438	-0.29402	-0.39114	-0.48248	-0.39716	-0.37762	-0.37762	-0.44301	-0.50295	-0.58611	-0.5847	-0.59566	-0.4524	-0.4524	-0.4112	-0.4524	-0.54757	-0.52605	-0.42539	-0.28724
VII-353	-0.01305	-0.04361	-0.04361	-0.19508	-0.22975	-0.2526	-0.44784	-0.51298	-0.61683	-0.52772	-0.68232	-0.56852	-0.48597	-0.63965	-0.57528	-0.57528	-0.63965	-0.45956	-0.45005	-0.3089	-0.50254	-0.44647	-0.41346	-0.22989	-0.08486	0.0329	0.04377	0.1519	0.14845	0.31555	0.31582	0.28753	0.32582	0.23449	0.1775	0.0891	0.13803	0.08015	0.04024	0.00226	-0.05347	-0.12843	-0.03585	-0.23239	-0.1634	-0.23981	-0.24716	-0.27415	-0.27952
VII-389	-1.01281	-1.16088	-1.22682	-1.19128	-1.17271	-1.0515	-1.02076	-0.92114	-0.78089	-0.68219	-0.60571	-0.49633	-0.453	-0.25784	-0.21542	-0.09745	-0.02232	0.10512	0.0395	0.10937	0.09499	0.15064	0.1744	0.22015	0.22015	0.19884	0.15757	-0.11855	-0.06064	-0.18588	-0.06954	-0.08058	-0.14954	-0.18588	-0.14954	-0.30229	-0.27004	-0.62357	-0.61414	-1.00542	-1.11874	-1.12863	-1.2103	-1.28183	-1.19836	-1.39595	-1.38474	-1.36247	-1.20754
VII-421	-0.26595	-0.16124	-0.28464	-0.34297	-0.56868	-0.8709	-1.03066	-1.19808	-1.23944	-1.24289	-1.44651	-1.57597	-1.78558	-1.72424	-1.84168	-1.70614	-1.67368	-1.69845	-1.71153	-1.78926	-1.69679	-1.66443	-1.79561	-1.80192	-1.91126	-1.93615	-2.04215	-2.0366	-2.18811	-2.17867	-2.26288	-2.3126	-2.29905	-2.35222	-2.21133	-2.23848	-2.10729	-2.00266	-1.83548	-1.66183	-1.36617	-1.28763	-1.1379	-0.90774	-0.64901	-0.7246	-0.48203	-0.48712	-0.48203
VII-485	-0.63814	-0.62983	-0.58685	-0.54657	-0.38939	-0.30769	-0.24551	-0.21428	-0.1171	-0.03613	-0.02735	-0.01373	0.27196	0.18155	0.09326	0.15695	0.14133	0.10772	0.14133	0.10334	0.05513	0.08366	0.0199	-0.0586	-0.16039	-0.08346	-0.18669	-0.07473	-0.08346	-0.21165	-0.38841	-0.49771	-0.54825	-0.53574	-0.61048	-0.59509	-0.67276	-0.68148	-0.70895	-0.68821	-0.68972	-0.57337	-0.42925	-0.32613	-0.1723	-0.10363	0.30232	0.30232	0.32208
VII-509	0.19761	0.11687	0.05306	-0.05063	-0.1928	-0.26197	-0.30036	-0.32146	-0.27659	-0.27177	-0.15302	-0.02571	-0.01086	-0.03702	0.07284	0.01233	0.01233	0.02445	-0.00153	-0.04773	0.15676	0.14215	0.15699	0.07443	0.14022	0.0423	0.07036	0.09497	0.07148	0.10545	0.11936	0.05816	0.06906	0.03583	0.06442	-0.0796	-0.0796	-0.0489	-0.19206	-0.09912	-0.29884	-0.28905	-0.27851	-0.28332	-0.33189	-0.33174	-0.30038	-0.40677	-0.47651
VII-660	-0.31486	-0.33664	-0.35079	-0.29243	-0.22838	-0.34648	-0.34025	-0.23198	-0.23198	-0.26923	-0.17022	-0.28947	-0.10755	-0.09319	0.08994	-0.096	-0.13401	-0.18369	-0.19042	-0.15015	-0.15015	-0.11961	0.00387	0.01633	0.01108	-0.00593	-0.08798	-0.08798	-0.18786	-0.1843	-0.20896	-0.14541	-0.29017	-0.29017	-0.38935	-0.44559	-0.48131	-0.53393	-0.52127	-0.53393	-0.52127	-0.47528	-0.45321	-0.38695	-0.33849	-0.31082	-0.31082	-0.31456	-0.2849
VII-715	0.24902	0.24902	0.2508	0.33688	0.31097	0.27368	0.21791	0.11532	0.10872	0.0672	0.07556	0.07556	0.06889	0.14461	0.12696	0.14461	0.14461	0.04306	0.08956	-0.03285	0.04633	-0.05314	-0.11067	-0.12509	-0.15147	-0.1384	-0.15807	-0.20555	-0.20424	-0.14474	-0.16405	-0.20424	-0.24692	-0.13338	-0.13294	-0.00418	0.00208	0.05724	0.08504	0.20246	0.16065	0.26651	0.32744	0.35596	0.34295	0.36239	0.29545	0.33921	0.33921
VII-778	-0.3387	-0.37963	-0.3839	-0.36446	-0.41343	-0.40781	-0.40781	-0.3653	-0.37026	-0.36128	-0.29908	-0.3396	-0.36128	-0.34414	-0.40731	-0.47543	-0.4408	-0.47204	-0.54864	-0.46386	-0.57535	-0.59245	-0.70968	-0.59097	-0.58502	-0.43585	-0.43505	-0.38528	-0.34833	-0.15386	-0.30299	-0.16228	-0.09424	-0.04787	-0.10584	-0.20718	-0.26388	-0.28963	-0.35821	-0.41644	-0.38238	-0.30361	-0.2872	-0.2878	-0.27897	-0.26043	-0.20479	-0.21741	-0.08436
VII-835	-0.38209	-0.47948	-0.51749	-0.59867	-0.61768	-0.51873	-0.61465	-0.54008	-0.62152	-0.53321	-0.40024	-0.38434	-0.22315	-0.19934	-0.1193	-0.09962	0.01447	0.01741	0.16138	0.18553	0.28588	0.23507	0.25694	0.25694	0.23988	0.23988	0.25694	0.18622	0.20341	0.18951	0.15431	0.12637	0.15431	0.15496	-0.00552	0.03355	-0.15399	-0.11983	-0.15293	-0.18025	-0.31428	-0.35798	-0.40603	-0.50345	-0.56295	-0.58162	-0.62124	-0.58162	-0.67261
VII-888	0.5219	0.50583	0.52156	0.53472	0.52156	0.49578	0.42098	0.43344	0.4241	0.42709	0.42709	0.41992	0.30593	0.18563	0.10446	-0.06828	-0.11314	-0.07513	-0.29888	-0.33637	-0.44027	-0.4941	-0.69237	-0.70044	-0.73263	-0.75765	-0.74843	-0.8546	-0.91929	-0.81996	-0.91406	-0.87827	-0.80498	-0.70833	-0.48167	-0.5108	-0.39496	-0.24444	0.0947	0.12049	0.14849	0.1395	0.17122	0.17122	0.24272	0.30894	0.47697	0.54422	0.54422
VII-978	0.40121	0.44729	0.47405	0.47405	0.52199	0.48962	0.47605	0.39152	0.29534	0.20767	0.14689	0.19694	0.19694	0.13712	0.08214	0.0809	-0.08739	-0.32883	-0.22908	-0.10657	-0.02987	-0.0551	0.0111	0.04349	0.21866	0.25038	0.37024	0.38164	0.38164	0.41201	0.3871	0.38277	0.44327	0.4311	0.42854	0.3806	0.38405	0.33255	0.3051	0.38751	0.28868	0.38293	0.37331	0.34317	0.35559	0.32638	0.32638	0.35612	0.34483
VII-1000	0.22243	0.23948	0.25617	0.30713	0.30401	0.3132	0.268	0.31227	0.26325	0.24312	0.2191	0.2191	0.13087	0.08714	0.05462	0.0073	-0.11075	0.0595	-0.02948	0.05337	0.07623	-0.00612	0.09725	0.13306	0.19822	0.20924	0.20153	0.19975	0.19193	0.21927	0.2471	0.26809	0.30378	0.24982	0.27326	0.24637	0.28713	0.32769	0.35102	0.27311	0.33657	0.20976	0.24756	0.20309	0.36773	0.41349	0.32057	0.26158	0.15589
VII-1084	-1.48981	-1.41794	-1.53291	-1.3476	-1.54427	-1.43504	-1.42285	-1.23134	-1.20416	-0.97956	-0.67929	-0.49987	-0.3981	-0.16263	-0.03859	0.01417	0.11539	0.09181	0.19454	0.30821	0.30821	0.34937	0.37017	0.30092	0.25946	0.3552	0.14881	0.14881	0.27033	0.23055	0.31521	0.31521	0.23466	0.07336	-0.03799	-0.10708	-0.19823	-0.17914	-0.25518	-0.23022	-0.27553	-0.30474	-0.31566	-0.37302	-0.28311	-0.131	-0.30177	-0.28239	-0.30621
VIII-8	0.27053	0.27053	0.26857	0.32095	0.27192	0.20855	0.1887	0.27192	0.19998	0.09922	0.28898	0.40833	0.46246	0.33434	0.24456	0.18818	0.21575	0.24456	0.24826	0.25889	0.18397	0.12338	0.08896	0.06745	0.06745	0.09685	0.07798	0.12854	0.07798	0.01627	0.1219	0.11573	0.07772	0.04155	0.10536	0.11417	0.02274	0.07356	0.11014	-0.00611	0.12677	0.07356	0.10794	0.07356	0.23701	0.29507	0.24268	0.31847	0.32371
VIII-64	0.07907	0.08596	0.06246	0.16341	0.12892	0.15231	0.14457	0.09304	0.05708	0.01401	0.00096	-0.06656	-0.04161	-0.05163	-0.00315	-0.08338	-0.09224	-0.17282	-0.167	-0.23732	-0.2504	-0.23992	-0.23992	-0.27811	-0.22436	-0.23992	-0.11397	-0.25617	-0.29439	-0.29031	-0.23107	-0.21935	-0.20997	-0.24112	-0.23107	-0.2367	-0.28519	-0.19254	-0.17365	0.0725	0.0725	0.1487	0.2101	0.24363	0.24363	0.3409	0.44303	0.56474	0.5823
VIII-169	-0.12155	-0.15532	-0.00545	-0.06625	-0.01754	-0.03222	-0.0418	0.00994	-0.01603	0.22573	0.34518	0.33357	0.34209	0.33772	0.23784	0.34209	0.34404	0.34209	0.33772	0.40048	0.30781	0.28775	0.2852	0.33461	0.28975	0.30405	0.31054	0.39172	0.31353	0.31054	0.26307	0.28457	0.3201	0.24942	0.11869	0.23091	0.24324	0.1285	0.00521	0.00521	0.00521	0.02248	0.0271	0.02248	0.09889	0.0945	0.14976	0.13746	0.16649
VIII-246	-0.25853	-0.20626	-0.07927	-0.12458	0.02277	-0.11606	0.11598	0.14105	0.13064	0.18245	0.18245	0.20843	0.27464	0.27864	0.36514	0.31067	0.34342	0.22424	0.24737	0.2604	0.2604	0.21892	0.21814	0.15571	0.135	0.18	0.21948	0.19717	0.20474	0.14306	0.06554	-0.03748	0.09547	0.08655	0.15092	0.13472	0.15526	0.18694	0.25626	0.21549	0.34179	0.4123	0.47428	0.45023	0.45556	0.44749	0.50935	0.50935	0.44749
VIII-392	-0.48311	-0.78667	-0.92599	-0.91307	-0.97204	-0.96512	-1.12367	-0.91625	-0.86253	-0.7127	-0.56478	-0.53978	-0.23762	0.03808	0.02549	0.17775	0.17506	0.32499	0.19407	0.28408	0.17872	0.321	0.33924	0.33924	0.31843	0.28244	0.39457	0.49206	0.49206	0.4396	0.45048	0.35969	0.42318	0.29003	0.30652	0.21502	0.11253	-0.0239	-0.19279	-0.2887	-0.32107	-0.38793	-0.464	-0.64688	-0.7497	-0.73414	-0.7497	-0.69634	-0.58205
VIII-448	-0.01445	-0.01652	-0.04667	-0.14345	-0.11459	-0.1779	-0.11874	-0.35873	-0.33965	-0.51222	-0.61809	-0.9685	-1.10588	-1.16462	-1.24889	-1.25002	-1.17681	-1.18461	-0.98639	-0.98639	-0.5123	-0.21038	-0.10928	0.01778	0.02873	0.10676	0.00455	0.17278	0.112	0.26208	0.112	0.28313	0.32634	0.33941	0.33268	0.34375	0.33702	0.36007	0.34665	0.24875	0.24401	0.19268	0.16186	0.10017	0.15858	-0.04022	-0.13845	-0.23227	-0.45522
VIII-502	0.3721	0.35975	0.3902	0.39906	0.41776	0.51229	0.39529	0.53046	0.50938	0.47727	0.34688	0.31756	0.25937	0.15969	0.07357	0.0331	0.01946	-0.06839	-0.17535	-0.23102	-0.41886	-0.32188	-0.46865	-0.71677	-0.77908	-0.83345	-0.82319	-0.81519	-0.85561	-0.79784	-0.84492	-0.84322	-0.91443	-0.88409	-0.73354	-0.39991	-0.06584	0.0629	0.21677	0.21677	0.25502	0.30484	0.35278	0.41245	0.56369	0.48954	0.48115	0.47058	0.4141
IX-106	-0.26259	-0.18977	-0.20756	-0.1816	-0.19395	-0.19718	-0.22757	-0.19144	-0.27107	-0.24842	-0.36387	-0.34521	-0.41637	-0.35218	-0.34261	-0.28329	-0.24341	-0.17739	-0.24533	-0.18637	-0.23682	-0.07704	-0.12763	-0.13657	-0.03295	-0.09568	-0.10324	-0.10921	-0.06333	-0.00083	0.06839	0.0754	0.07425	0.08081	0.07425	0.03264	0.04875	-0.00992	0.00792	-0.00992	-0.0416	-0.17705	-0.20456	-0.22754	-0.19124	0.00474	0.11296	0.06215	0.07049
IX-136	-0.21539	-0.30975	-0.31989	-0.32734	-0.31378	-0.34652	-0.36612	-0.30475	-0.31224	-0.23133	-0.2798	-0.27173	-0.25437	-0.20909	-0.15662	-0.07117	-0.06034	0.0336	0.03216	0.03311	0.03311	0.05896	0.02519	0.02589	-0.06433	-0.13701	-0.0481	-0.02199	-0.14838	-0.12089	-0.10176	-0.07269	0.02787	0.0199	0.09604	0.13326	0.10273	0.06377	0.08512	0.12604	0.11116	0.10992	0.13592	0.05384	0.10992	-0.00762	-0.00541	-0.04359	-0.04359
IX-175	0.27106	0.25912	0.2266	0.18651	0.20197	0.12452	-0.06471	-0.1286	-0.1371	-0.31929	-0.33386	-0.52928	-0.57496	-0.61623	-0.64018	-0.67934	-0.69207	-0.57397	-0.53114	-0.56678	-0.53091	-0.53091	-0.4321	-0.43087	-0.33354	-0.27944	-0.20094	-0.14186	-0.24839	-0.17169	-0.02685	0.13571	0.14927	0.18106	0.14927	0.18106	0.17669	0.30454	0.298	0.43999	0.46342	0.46342	0.50805	0.59273	0.56526	0.57924	0.59023	0.62202	0.62202
IX-215	0.06708	-0.03622	-0.01845	-0.0766	-0.03782	-0.16634	-0.16634	-0.20148	-0.3804	-0.20536	-0.18297	-0.15986	-0.15445	-0.11306	-0.1965	-0.18331	-0.18824	-0.18824	-0.18824	-0.16034	-0.19678	-0.17104	-0.2057	-0.15276	-0.12501	-0.12501	-0.12129	-0.12963	-0.17903	-0.12963	-0.11295	-0.12757	-0.14168	-0.00412	0.01022	-0.12387	-0.00899	0.0157	0.05319	0.12768	0.13843	0.07936	0.02579	-0.00087	-0.01286	-0.03066	-0.00214	-0.06626	-0.16257
IX-248	-0.10963	-0.03747	-0.05252	0.02077	0.05923	0.08737	0.13556	0.20458	0.19898	0.23063	0.22398	0.24501	0.29332	0.34543	0.35351	0.24943	0.24943	0.17602	0.26194	0.17236	0.24349	0.15946	0.17552	0.05211	0.07871	-0.05202	-0.03688	-0.08725	-0.11346	-0.21331	-0.15739	-0.20274	-0.10317	-0.12334	-0.10831	-0.23525	-0.31671	-0.29428	-0.23525	-0.23525	-0.31068	-0.31068	-0.47747	-0.3178	-0.47747	-0.33837	-0.3032	-0.06004	-0.1812
IX-342	0.07145	0.15113	0.1192	0.22155	0.01868	-0.07014	-0.20743	-0.22435	-0.38466	-0.37996	-0.43287	-0.45971	-0.52957	-0.42503	-0.45189	-0.42229	-0.45185	-0.53394	-0.48237	-0.3418	-0.35975	-0.38243	-0.32953	-0.4177	-0.31951	-0.40108	-0.38429	-0.33357	-0.1787	-0.18869	-0.07242	0.01127	0.09215	0.07923	0.24233	0.09536	0.25884	0.25884	0.27123	0.32609	0.34534	0.36912	0.37364	0.40488	0.48241	0.54404	0.45472	0.52106	0.31084
IX-357	0.01017	-0.00285	-0.03675	-0.0515	-0.08859	-0.15137	-0.20753	-0.37176	-0.42945	-0.37176	-0.38729	-0.48426	-0.59484	-0.47486	-0.6045	-0.55534	-0.56045	-0.55667	-0.419	-0.53282	-0.57767	-0.64045	-0.58638	-0.55325	-0.56967	-0.34867	-0.30181	-0.35615	-0.34867	-0.41125	-0.40285	-0.40285	-0.35455	-0.3725	-0.34966	-0.35896	-0.34933	-0.34314	-0.27257	-0.22177	-0.14918	-0.10508	-0.0899	-0.07565	-0.0582	0.09079	0.09279	0.19198	0.17824
IX-412	-0.59046	-0.45861	-0.44651	-0.24712	-0.12315	0.0377	0.0117	0.08366	0.01273	0.09802	0.20608	0.31246	0.24331	0.34915	0.16106	0.18784	0.1944	0.40298	0.4501	0.42278	0.4501	0.36071	0.37661	0.41998	0.42679	0.42679	0.3833	0.3069	0.21178	0.26455	0.1409	0.09725	0.06951	-0.00868	-0.23934	-0.08175	-0.06354	-0.04357	-0.06567	-0.12367	-0.01992	-0.01915	-0.00276	0.12025	0.0869	0.19518	0.13552	0.10392	0.04307
X-68	0.0605	0.26418	0.39215	0.47695	0.52211	0.53523	0.51037	0.52994	0.43406	0.52994	0.45844	0.58187	0.60335	0.56397	0.61813	0.57466	0.56649	0.54879	0.37694	0.38289	0.37472	0.32194	0.37103	0.35363	0.38546	0.30758	0.18976	0.1309	0.01468	0.00581	-0.00541	-0.07441	-0.10749	-0.26634	-0.25137	-0.28553	-0.27456	-0.24845	-0.27804	-0.11916	-0.21092	-0.19626	-0.19354	-0.09595	0.04652	0.14447	0.1368	0.19332	0.2293
X-100	0.09104	0.06269	0.06246	0.07531	0.1344	0.09605	0.09605	0.11493	0.20195	0.43164	0.40122	0.51487	0.49529	0.51487	0.4951	0.43222	0.43222	0.54305	0.60092	0.56793	0.4294	0.32842	0.31657	0.326	0.19057	0.25031	0.22778	0.22778	0.03026	0.00944	-0.01429	0.21458	0.28042	0.22068	0.23992	0.32667	0.25202	0.20814	0.16153	0.24169	0.24169	0.2756	0.28281	0.28042	0.28281	0.2756	0.40279	0.44253	0.5096
X-299	-0.1031	-0.07948	-0.07948	-0.09315	-0.08242	-0.09315	0.02313	-0.03174	-0.06811	-0.06811	-0.06811	-0.06811	-0.13329	-0.0593	0.06029	0.21445	0.23378	0.23378	0.22153	0.27679	0.27914	0.36628	0.40694	0.64421	0.61832	0.61021	0.63015	0.67883	0.73104	0.69217	0.72737	0.71548	0.68893	0.67575	0.60891	0.60346	0.60346	0.59541	0.58472	0.43093	0.44112	0.38085	0.36697	0.30896	0.27577	0.24385	0.31859	0.24679	0.22547
X-337	0.36184	0.29563	0.31023	0.26442	0.23892	0.18258	0.16618	-0.00273	-0.0501	0.01978	0.05124	0.01775	0.01123	-0.08033	-0.13476	-0.03687	-0.03687	-0.03687	-0.02459	-0.03647	-0.07933	-0.10407	-0.13419	-0.13844	-0.1946	-0.0661	-0.1514	-0.02125	-0.03617	-0.02125	-0.05837	-0.05353	-0.01746	0.02088	0.10897	0.10063	0.04487	-0.08341	-0.09805	-0.18331	-0.20712	-0.10407	-0.09145	-0.07783	0.04436	0.03727	0.07114	0.04436	0.07114
X-375	-0.66242	-0.29589	-0.64535	-0.70455	-0.70585	-0.4329	-0.34637	-0.13029	-0.11215	-0.08693	-0.05761	-0.08693	-0.09083	-0.03001	0.03826	0.08078	-0.00576	0.01477	-0.11227	-0.06873	-0.05342	-0.03172	-0.03172	-0.04623	-0.07593	-0.21469	-0.25435	-0.24608	-0.24608	-0.21661	-0.19638	-0.23391	-0.15766	-0.14073	-0.12585	-0.03721	-0.03721	-0.08251	-0.02472	0.03301	0.03301	0.03803	0.03803	-0.04247	-0.01925	0.03301	0.08511	0.07065	0.11775
X-376	0.35313	0.3448	0.16901	0.10294	0.16805	0.14202	0.10294	0.02615	-0.01867	-0.06597	-0.17852	-0.26638	-0.35692	-0.4657	-0.55554	-0.68193	-0.68646	-0.67015	-0.69473	-0.69818	-0.89235	-1.0011	-0.98864	-0.84938	-0.84966	-0.79165	-0.71713	-0.56628	-0.70498	-0.66652	-0.66652	-0.46298	-0.36668	-0.09665	-0.08592	0.03145	0.07565	0.17796	0.33675	0.26195	0.40163	0.44868	0.53757	0.49532	0.46281	0.40627	0.28778	0.25765	0.27904
X-417	-0.0505	-0.07978	-0.14785	-0.15123	-0.15989	-0.15989	-0.14785	-0.14785	-0.14785	-0.09886	0.15972	0.27494	0.29953	0.39818	0.36791	0.4798	0.4798	0.47977	0.47573	0.42757	0.41281	0.30009	0.24514	0.23088	0.1337	-0.01652	0.08407	-0.05296	-0.26321	-0.35783	-0.39489	-0.42782	-0.2804	-0.24138	-0.47761	-0.44801	-0.35864	-0.32537	-0.11552	-0.11552	-0.00307	0.03391	0.0144	0.09921	0.05544	0.22831	0.11942	0.11132	-0.02121
X-613	0.31924	0.23315	0.23018	0.25571	0.15004	0.11067	-0.05263	-0.00788	-0.24079	-0.35976	-0.40127	-0.43145	-0.45794	-0.54988	-0.53712	-0.45518	-0.43471	-0.32061	-0.29891	-0.05207	-0.08253	0.03437	-0.03787	0.08686	0.28551	0.27078	0.46292	0.51108	0.48235	0.48235	0.43301	0.4635	0.34447	0.32888	0.236	0.13362	0.13362	-0.07015	-0.02015	-0.09103	0.02187	-0.06309	-0.08475	-0.24444	-0.26422	-0.27953	-0.37841	-0.41291	-0.50714
X-654	0.01332	0.0551	0.0544	0.06456	0.06908	0.09046	0.07474	0.05466	0.16554	0.2462	0.26483	0.29205	0.22036	0.2728	0.24493	0.2321	0.29196	0.28851	0.33435	0.29745	0.31061	0.2359	0.163	0.09044	-0.10032	-0.2551	-0.34533	-0.36669	-0.38257	-0.42262	-0.34324	-0.35103	-0.26813	-0.25134	-0.13536	-0.08799	-0.01814	0.14019	0.20107	0.2882	0.21073	0.19359	0.15724	0.11856	0.07059	0.0999	0.0999	0.15864	0.14084
X-684	0.35353	0.24038	0.31025	0.2002	0.25606	0.30148	0.291	0.28618	0.27881	0.28618	0.24235	0.19941	0.18661	0.16691	0.08258	0.08258	-0.03558	-0.01881	-0.2363	-0.2363	-0.40309	-0.41076	-0.54627	-0.58792	-0.68725	-0.63816	-0.64536	-0.50952	-0.49974	-0.50647	-0.64483	-0.72483	-1.01823	-1.12302	-0.75102	-1.13581	-1.02366	-1.11231	-1.1545	-1.25608	-1.1545	-1.25532	-1.13581	-1.05553	-0.89709	-0.76206	-0.41555	-0.33262	-0.19907
X-712	0.2238	0.18001	0.21062	0.07328	0.01708	-0.03925	-0.04248	-0.06154	-0.01663	-0.07284	-0.11211	-0.25305	-0.30378	-0.37577	-0.38775	-0.50677	-0.5442	-0.56732	-0.68964	-0.9045	-0.99964	-1.04765	-1.07867	-1.02984	-1.07867	-1.04409	-1.028	-0.98284	-0.9262	-0.97667	-0.79689	-0.67421	-0.58616	-0.36065	-0.30469	-0.03275	-0.03275	-0.02321	0.01207	-0.00901	-0.02967	0.01207	0.0051	0.12831	0.19393	0.21339	0.19393	0.20064	0.23035
X-730	0.09769	0.12553	0.19227	0.30358	0.32023	0.28092	0.35263	0.46925	0.43733	0.48054	0.44337	0.51747	0.49685	0.51747	0.5625	0.40849	0.57269	0.58486	0.51853	0.34479	0.25227	0.21723	0.1374	0.0149	-0.09044	-0.1306	-0.13708	-0.14325	-0.15652	-0.14392	-0.13106	-0.07631	-0.14829	-0.1541	-0.15213	0.00344	-0.01979	-0.04939	-0.00123	0.11643	0.27037	0.27471	0.30056	0.34817	0.33196	0.30575	0.19439	0.29341	0.22942
X-737	-0.42867	-0.49501	-0.56492	-0.58679	-0.65971	-0.66821	-0.66821	-0.54404	-0.49619	-0.45234	-0.49598	-0.43632	-0.29211	-0.23402	-0.16408	-0.03507	0.07895	0.14889	0.26357	0.40914	0.3745	0.2815	0.27689	0.26913	0.1974	0.17604	0.10937	0.06524	-0.01819	-0.05064	-0.26479	-0.15137	-0.25273	-0.33712	-0.55356	-0.55534	-0.74509	-0.79042	-0.92406	-0.79042	-0.81482	-0.84445	-1.01392	-1.03418	-1.23507	-1.16962	-1.30142	-1.26776	-1.27765
XI-56	-0.06379	-0.13946	-0.05037	-0.0791	-0.13049	-0.20456	-0.24882	-0.28909	-0.31472	-0.27006	-0.19113	-0.19113	-0.1184	-0.11151	-0.06901	-0.05866	0.00973	0.07475	0.15886	0.16535	0.25827	0.27243	0.27243	0.3382	0.34909	0.29122	0.32869	0.30578	0.30578	0.34994	0.34994	0.26678	0.23663	0.15378	0.05118	0.04244	-0.01875	-0.02432	-0.02432	-0.03202	-0.05034	-0.03641	-0.04707	-0.05374	-0.00526	-0.01589	-0.0415	-0.05861	-0.11942
XI-98	0.29676	0.34682	0.241	0.33292	0.26937	0.24449	0.17836	0.21172	0.22235	0.20739	0.08871	0.0376	0.01542	0.17319	0.15518	0.13518	0.12345	0.10054	0.01874	-0.00483	-0.05583	-0.0055	-0.02229	0.09034	0.05842	0.13084	0.03698	0.22163	0.17428	0.22673	0.24327	0.30518	0.27361	0.28648	0.25968	0.33344	0.3114	0.56384	0.39305	0.55632	0.49466	0.47011	0.46475	0.40521	0.45093	0.38987	0.31068	0.30194	0.19479
XI-153	0.54049	0.53354	0.37839	0.37839	0.29816	0.26077	0.23468	0.3365	0.22802	0.1031	-0.21135	-0.24954	-0.19988	-0.21232	-0.36737	-0.43331	-0.54805	-0.44092	-0.47572	-0.44092	-0.3724	-0.3724	-0.34435	-0.36445	-0.32282	-0.31132	-0.22033	-0.21835	-0.20043	-0.09803	-0.00045	-0.11234	-0.05858	0.06386	-0.05858	-0.17129	-0.24845	-0.30816	-0.30816	-0.33105	-0.34823	0.07886	0.22501	0.21444	0.19118	0.20348	0.20348	0.20348	0.17069
XI-196	0.37866	0.39377	0.38535	0.36358	0.32439	0.32172	0.36094	0.33008	0.37674	0.24865	0.26131	0.26131	0.23408	0.13031	0.14361	0.09707	0.11367	0.0195	0.04727	-0.03673	-0.03218	-0.09999	-0.15325	-0.11545	-0.10382	-0.14058	-0.21839	-0.03249	-0.07387	-0.22019	-0.22019	-0.17798	-0.19085	-0.13048	-0.23037	-0.13048	-0.13048	-0.1276	-0.14349	-0.10297	-0.05612	0.01091	-0.01459	0.18127	0.08502	0.29687	0.31323	0.30836	0.33011
XI-213	0.21159	0.29019	0.29459	0.29939	0.31512	0.31541	0.3279	0.37685	0.27271	0.24057	0.25001	0.2704	-0.00161	-0.02229	-0.19146	-0.19563	-0.40398	-0.62099	-0.7818	-0.80709	-0.93651	-1.05982	-1.3271	-1.29678	-1.17697	-1.18449	-1.30788	-1.25306	-1.09147	-0.9391	-0.60179	-0.60382	-0.27497	-0.1357	0.01363	0.02104	0.17325	0.15221	0.46083	0.45619	0.46487	0.44569	0.45273	0.37184	0.46017	0.46885	0.46468	0.46275	0.41141
XI-329	0.07246	0.12407	0.24301	0.21401	0.18225	0.15203	0.09445	0.2497	0.32232	0.27771	0.20334	0.14522	0.06817	-0.09027	-0.0823	-0.32193	-0.40456	-0.55297	-0.57142	-0.57142	-0.68508	-0.69808	-0.70392	-0.5579	-0.49738	-0.57175	-0.35682	-0.23668	-0.1723	-0.18308	-0.11357	-0.10748	-0.00793	0.01607	0.01607	0.01865	-0.0221	0.05854	0.03195	0.04384	0.01295	0.04762	0.06939	0.06454	0.03142	0.056	-7.00E-04	0.06454	-0.00968
XI-389	-0.02869	-0.06656	-0.0544	-0.01987	0.08835	0.00822	0.10453	0.23254	0.26204	0.18402	0.32468	0.26693	0.31382	0.27791	0.28547	0.28547	0.26486	0.37175	0.18929	0.07618	0.06711	-0.00125	-0.02553	-0.03962	-0.12377	-0.12402	-0.1907	-0.14749	-0.2086	-0.2086	-0.15964	-0.02585	-0.03441	0.0219	0.00888	-0.08201	-0.03128	-0.03441	-0.02784	-0.12844	-0.0687	-0.04118	0.0223	0.03939	0.1037	0.09646	0.24177	0.15124	0.16893
XI-417	0.42568	0.56996	0.46849	0.49269	0.22758	0.24402	-0.16628	-0.30863	-0.37111	-0.48108	-0.82279	-0.86671	-0.94968	-0.96993	-0.99945	-1.08268	-1.06017	-1.08547	-1.03327	-0.93729	-0.83478	-0.70506	-0.6401	-0.65337	-0.45207	-0.43837	-0.20218	-0.20545	-0.09122	-0.08747	0.00201	0.04272	0.08591	0.21568	0.32809	0.36895	0.39151	0.40875	0.49827	0.55721	0.64604	0.61034	0.61034	0.76257	0.63647	0.61616	0.46729	0.40593	0.13897
XI-448	-0.43354	-0.56693	-0.45062	-0.48478	-0.51659	-0.54632	-0.59105	-0.59462	-0.68165	-0.56238	-0.56919	-0.56919	-0.56919	-0.64565	-0.65565	-0.51533	-0.4326	-0.13372	-0.05717	-0.00934	-0.00934	0.08549	0.25373	0.35584	0.36992	0.46801	0.45894	0.46801	0.40785	0.40785	0.34848	0.23284	0.37866	0.32623	0.40064	0.13627	0.13627	0.23993	0.13627	0.11586	-0.0039	0.06644	0.06644	0.06771	0.00831	-0.06953	0.05552	0.00831	0.02859
XI-517	0.19867	0.23194	0.33382	0.3014	0.31318	0.33277	0.36461	0.37468	0.26728	0.37468	0.40152	0.5517	0.46831	0.40686	0.3598	0.33934	0.42834	0.44866	0.43388	0.45487	0.39835	0.36949	0.33486	0.38102	0.502	0.39084	0.34976	0.30949	0.32241	0.37363	0.35802	0.35963	0.33434	0.3199	0.19938	0.15928	0.15566	0.14698	0.17292	0.12875	0.08377	0.08159	0.04423	0.08159	0.043	0.11972	0.10988	0.05382	0.04324
XI-582	-1.21186	-1.26142	-1.53896	-1.95197	-2.07387	-2.22968	-2.14802	-2.04555	-2.08899	-2.02948	-2.09398	-2.21088	-2.12338	-2.13558	-2.13511	-2.06646	-2.04221	-1.85999	-1.70721	-1.54007	-1.34376	-1.09732	-1.02586	-0.88492	-0.73065	-0.72408	-0.71115	-0.7196	-0.62451	-0.62451	-0.7196	-0.71762	-0.76431	-0.62359	-0.76431	-0.72692	-0.70971	-0.6397	-0.62296	-0.78354	-0.94707	-1.04364	-1.22601	-1.14304	-1.38876	-1.18076	-1.37262	-1.43511	-1.44211
XI-612	0.39247	0.41754	0.42557	0.40942	0.43966	0.43731	0.43966	0.5008	0.47184	0.43966	0.4726	0.4683	0.41517	0.40656	0.44356	0.43837	0.43837	0.42664	0.40656	0.40335	0.41037	0.36682	0.39298	0.36331	0.2587	0.13819	0.2436	0.29262	0.2587	0.22565	0.19469	0.16912	0.17112	0.20753	0.26973	0.18117	0.15687	0.1526	0.1367	0.1335	0.12757	0.12757	0.13976	0.1335	0.05555	0.04498	0.01289	0.06324	0.15545
XI-642	-0.03377	-0.04322	0.0513	0.07946	0.11636	0.14431	0.14765	0.17731	0.18274	0.22001	0.31082	0.45255	0.45541	0.41187	0.4041	0.37805	0.39337	0.44368	0.40933	0.42147	0.34624	0.30814	0.15921	0.17349	0.11729	0.13911	-0.04107	0.06506	-0.30147	-0.17534	-0.30147	-0.27715	-0.37342	-0.21538	-0.43429	-0.17534	-0.25356	-0.221	-0.35791	-0.35791	-0.46246	-0.46246	-0.41873	-0.56856	-0.34112	-0.36939	-0.34563	-0.41596	-0.2944
XII-92	0.05913	0.08634	0.05174	0.04387	0.11458	0.2094	0.34015	0.4311	0.4311	0.47935	0.47902	0.47902	0.45583	0.47547	0.47547	0.4671	0.4059	0.34641	0.21921	0.17916	0.14717	0.111	0.08374	0.09595	0.06827	0.001	-0.04158	-0.08156	0.06827	0.00822	0.04078	0.05725	-0.06942	0.00422	-0.05532	0.02624	0.08729	0.18701	0.31823	0.24552	0.38883	0.51959	0.41641	0.53034	0.51959	0.45733	0.50877	0.56569	0.55657
XII-157	-0.28671	-0.45029	-0.54185	-0.52353	-0.53453	-0.42799	-0.30973	-0.31529	-0.19438	-0.00856	-0.02878	0.07949	0.07949	0.16953	0.1658	0.30029	0.29892	0.50136	0.5847	0.71271	0.71271	0.7464	0.73099	0.77299	0.80965	0.80965	0.81572	0.68108	0.54	0.35968	0.35742	0.25727	0.22427	0.03825	0.09366	0.04857	-0.03644	-0.17592	-0.20842	-0.41656	-0.49204	-0.7161	-0.75325	-0.77716	-0.81765	-0.83554	-0.77716	-0.69396	-0.67023
XII-231	-0.33742	-0.45887	-0.56889	-0.74629	-0.75137	-0.73996	-0.74629	-0.69665	-0.67759	-0.74532	-0.77708	-0.70929	-0.81486	-0.63674	-0.57	-0.5444	-0.53252	-0.43676	-0.49205	-0.3686	-0.30923	-0.30909	-0.30557	-0.27828	-0.30557	-0.26477	-0.20129	-0.0495	-0.08626	-0.10611	-0.10611	-0.08785	-0.01037	0.00302	0.04984	-0.00204	0.02719	0.02719	-0.05164	-0.16282	-0.12366	-0.31987	-0.28167	-0.51	-0.71335	-0.95542	-0.99246	-1.14411	-1.19714
XII-289	0.17883	0.23653	0.28045	0.34848	0.37936	0.39413	0.3231	0.30177	0.18529	0.18529	0.07799	-0.0428	-0.10383	-0.22013	-0.28529	-0.33229	-0.49447	-0.51571	-0.63514	-0.73008	-1.01907	-1.04758	-1.07439	-1.11728	-1.10228	-0.99662	-0.99312	-0.97015	-0.88426	-0.97181	-0.84164	-0.80388	-0.65318	-0.5457	-0.38289	-0.34759	-0.23692	-0.17932	0.11477	0.15886	0.21458	0.25247	0.40005	0.42957	0.36518	0.36865	0.44385	0.47635	0.54934
XII-373	-0.07452	-0.0771	-0.12487	-0.07734	-0.08483	-0.06056	-0.11423	-0.08293	-0.15259	-0.16666	-0.18214	-0.07986	-0.09759	-0.11585	-0.15693	-0.1986	-0.23745	-0.25625	-0.25625	-0.25471	-0.25471	-0.16562	-0.2318	-0.12442	-0.06426	-0.06841	0.08761	-0.00488	-0.00488	-0.10043	-0.18325	-0.20889	-0.47085	-0.51605	-0.64266	-0.73778	-0.71428	-0.87396	-0.8988	-1.07748	-0.99184	-1.02627	-0.98631	-0.97442	-0.98857	-0.86726	-0.86726	-0.86303	-0.87083
XII-413	0.00752	0.05268	0.20135	0.21468	0.23395	0.2943	0.3549	0.29541	0.34109	0.29297	0.26207	0.2448	0.26174	0.16995	0.24735	0.22209	0.20124	0.26745	0.26088	0.2932	0.20672	0.21605	0.07032	0.08892	-0.04897	-0.15171	-0.36781	-0.51636	-0.72129	-0.89271	-0.9048	-0.9048	-0.96625	-0.84902	-0.64519	-0.64519	-0.64519	-0.46044	-0.40045	-0.43566	-0.36113	-0.43156	-0.22935	-0.22935	0.0165	0.12078	0.34912	0.28039	0.33192
XII-451	-0.70224	-0.67583	-0.66364	-0.59409	-0.62988	-0.50135	-0.46794	-0.45078	-0.49865	-0.79415	-1.45115	-2.1112	-2.5702	-2.57713	-2.61479	-2.63656	-2.60724	-2.54933	-2.37454	-1.62136	-0.76515	-0.36099	-0.21709	-0.10665	-0.12899	-0.12899	-0.14222	-0.09533	-0.08376	-0.13826	-0.15576	-0.13854	-0.1525	-0.16533	-0.19935	-0.10233	-0.06742	-0.06742	-0.08229	-0.08001	-0.04843	-0.05448	-0.00351	-0.01955	0.04613	0.08441	0.05817	0.03634	0.08441
XII-459	-0.17981	-0.18039	-0.17485	-0.16823	-0.2147	-0.20515	-0.27217	-0.22293	-0.22293	-0.23819	-0.23819	-0.27122	-0.30614	-0.34404	-0.48636	-0.61048	-0.64459	-0.6658	-0.68362	-0.68362	-0.68362	-0.70456	-0.72316	-0.79365	-0.61732	-0.53602	-0.48411	-0.28079	-0.29933	-0.19492	-0.22732	-0.1075	-0.08381	-0.15193	-0.10842	-0.15809	-0.11494	-0.16322	-0.2692	-0.17619	-0.23749	-0.11197	-0.18501	-0.22602	-0.20088	-0.22556	-0.19408	-0.20439	-0.1883
XII-513	0.23641	0.31862	0.2885	0.2885	0.34394	0.2885	0.43227	0.51855	0.48885	0.43674	0.3391	0.32345	0.17387	0.14828	0.0511	0.04113	-0.06081	-0.03573	-0.11678	-0.12125	-0.13024	-0.13791	-0.13791	-0.08944	-0.1155	-0.1155	-0.13874	-0.17888	-0.2911	-0.31072	-0.31516	-0.30669	-0.25403	-0.25288	-0.21235	-0.14667	-0.05618	-0.00383	0.20269	0.24697	0.36539	0.38632	0.52207	0.52207	0.5518	0.50171	0.40628	0.45433	0.40753
XII-603	-0.14459	-0.19	-0.19453	-0.19453	-0.18188	-0.20716	-0.16561	-0.0961	-0.17735	-0.30319	-0.31887	-0.30558	-0.31887	-0.37861	-0.38515	-0.37665	-0.36344	-0.45471	-0.49908	-0.58123	-0.48365	-0.55732	-0.56958	-0.66838	-0.65915	-0.79011	-0.79809	-0.75495	-0.80703	-0.77172	-0.86407	-0.87074	-0.83436	-0.86833	-0.90605	-0.88509	-0.94905	-0.97186	-1.08551	-1.06311	-1.2483	-1.32092	-1.28153	-1.25583	-1.20931	-1.1506	-1.1076	-1.06402	-0.9266
XII-660	0.06856	0.06164	0.01591	0.04675	0.0585	0.04528	0.05455	-0.01037	0.00355	0.01328	-0.01434	0.00397	-0.00521	0.01996	0.02421	0.03562	0.02826	0.06503	0.08918	0.08468	0.05058	-0.00417	-0.00093	0.01804	0.11746	0.18504	0.12668	0.15383	0.10776	0.07932	-0.01085	0.00974	0.02037	0.03139	0.1114	0.01788	-0.05764	-0.00135	-0.03551	0.1246	0.08462	0.12688	0.09998	0.06873	0.02184	0.02026	0.01896	0.0467	0.01896
XII-745	0.29073	0.21883	0.30045	0.32481	0.36251	0.36251	0.1964	0.29099	0.26214	0.30204	0.17096	-0.05839	-0.14792	-0.06597	-0.23262	-0.26689	-0.38214	-0.42349	-0.48766	-0.80982	-0.86985	-0.83789	-0.78986	-0.77002	-0.82324	-0.78382	-0.78382	-0.79817	-0.49022	-0.37175	-0.22746	-0.21406	-0.15855	-0.07856	0.00576	0.02375	0.19822	0.25134	0.35774	0.37509	0.35774	0.39565	0.38243	0.40027	0.41852	0.41083	0.41083	0.30415	0.18789
XII-889	-0.02664	0.11554	0.11554	0.14557	0.24464	0.24464	0.26669	0.26669	0.25194	0.29497	0.29497	0.28808	0.27986	0.29553	0.19434	-0.00226	-0.01725	-0.05137	-0.07002	-0.08525	-0.1014	-0.1014	-0.10636	-0.11469	-0.12697	-0.17999	-0.23089	-0.26617	-0.2771	-0.26559	-0.25965	-0.22154	-0.23726	-0.18417	-0.16736	-0.03859	-0.09485	0.04688	0.08576	0.10279	0.11686	0.15616	0.13395	0.21013	0.11889	0.10806	0.04086	0.13144	0.1554
XII-1007	-0.69932	-0.67912	-0.67912	-0.52672	-0.41307	-0.37676	-0.11459	-0.1128	-0.08754	-0.05569	0.08328	-0.03142	0.09667	0.04735	0.12625	0.10843	0.1221	0.01264	0.06853	0.08446	0.14862	0.13047	0.29759	0.35304	0.46754	0.55065	0.54054	0.51947	0.40171	0.37227	0.25318	0.10114	-0.03502	-0.11004	-0.22279	-0.24781	-0.43854	-0.34309	-0.48247	-0.32152	-0.21773	-0.19017	-0.11017	-0.21935	-0.16805	-0.02887	-0.11873	-0.23228	-0.21654
XII-1014	0.18464	0.17183	0.17443	0.12385	0.18224	0.1244	0.17443	0.02213	0.20142	0.12083	0.15882	0.20142	0.21056	0.10198	0.19516	0.05409	0.09386	0.13104	0.18475	0.13339	0.17556	0.23067	0.23076	0.26802	0.339	0.37385	0.3949	0.39965	0.39965	0.4418	0.41629	0.40742	0.42587	0.36901	0.36858	0.37824	0.38874	0.41356	0.48215	0.48824	0.5036	0.43548	0.49212	0.377	0.4202	0.35288	0.35288	0.06357	0.00582
XII-1024	0.1605	0.18202	0.27785	0.20973	0.2812	0.19734	0.20061	0.12962	0.14948	0.14948	0.28944	0.12125	0.2432	0.11357	0.35991	0.65835	0.74702	0.62809	0.50712	0.61626	0.61626	0.4255	0.188	0.05563	-0.04568	-0.19333	-0.38529	-0.52657	-0.4764	-0.56686	-0.74744	-0.91233	-0.76991	-0.96501	-1.06222	-1.02261	-1.04968	-1.04968	-1.06304	-1.0146	-0.64107	-0.57808	-0.39715	-0.34859	-0.11799	-0.04721	0.17227	0.31052	0.3923
XIII-32	-0.24502	-0.35964	-0.43368	-0.48851	-0.52803	-0.44591	-0.42101	-0.43368	-0.42541	-0.29559	-0.31951	-0.2128	-0.1693	-0.2671	-0.13112	-0.03761	0.06063	-0.00501	-0.11127	-0.09551	-0.06747	0.00059	0.09657	0.05753	0.07288	-0.14689	-0.1632	-0.25056	-0.27863	-0.2723	-0.2877	-0.27832	-0.25266	-0.26157	-0.24439	-0.21182	-0.23292	-0.24439	-0.3344	-0.32125	-0.27552	-0.33772	-0.38331	-0.39154	-0.40786	-0.40786	-0.40786	-0.27791	-0.24055
XIII-94	-0.67519	-0.77816	-0.70763	-0.70763	-0.64654	-0.53473	-0.42765	-0.28793	-0.11263	-0.01001	-0.16781	-0.10906	-0.13315	-0.04832	-0.08075	0.01443	0.02165	0.03605	0.12971	0.16489	0.21256	0.16263	0.12587	0.14986	0.08604	0.18576	0.19458	0.19155	0.19155	0.12915	0.07658	0.01804	0.07153	0.06794	0.03676	-0.02324	-0.15052	-0.30649	-0.48164	-0.48164	-0.52495	-0.53109	-0.46632	-0.50989	-0.36028	-0.37767	-0.27598	-0.1382	-0.08965
XIII-137	-0.19494	-0.35859	-0.34363	-0.40503	-0.41729	-0.55187	-0.49755	-0.36577	-0.36577	-0.2328	-0.20558	-0.05814	0.06729	0.06729	-0.03314	-0.0365	-9.00E-05	-0.03314	-0.04264	0.0022	-0.03598	-0.05168	-0.19175	-0.14939	-0.1161	-0.04832	-0.03098	0.07356	0.06064	0.10863	0.10863	0.10863	0.08382	0.09379	-0.03023	-0.04135	-0.09709	-0.17861	-0.20837	-0.33334	-0.373	-0.45317	-0.42319	-0.42319	-0.40071	-0.27859	-0.29822	-0.15752	-0.08406
XIII-263	0.13466	0.12257	0.10572	0.06574	0.03815	0.00908	-0.11419	-0.11088	-0.13903	-0.16289	-0.25542	-0.25731	-0.25706	-0.25542	-0.25542	-0.32827	-0.34312	-0.31173	-0.31017	-0.25025	-0.16419	-0.15991	-0.15991	-0.26639	-0.19863	-0.1931	-0.10635	-0.10635	-0.10635	-0.0786	-0.01945	0.0394	0.16113	0.18809	0.24105	0.21808	0.25787	0.25787	0.25787	0.26932	0.15066	-0.06464	-0.06464	-0.07905	-0.07905	-0.0384	-0.08811	-0.33086	-0.33086
XIII-287	-0.36662	-0.21817	-0.3639	-0.22791	-0.22791	-0.30736	-0.30736	-0.28503	-0.30736	-0.28503	-0.13917	-0.09288	-0.25892	-0.14428	-0.25115	-0.21685	-0.02915	-0.01322	-0.01322	0.15662	-0.01153	0.01565	0.08905	0.09474	0.1036	0.22278	0.24991	0.22857	0.09746	0.08746	0.06643	0.08746	0.06613	0.03252	0.02874	-0.16515	-0.35228	-0.27485	-0.37082	-0.3528	-0.17819	-0.24324	-0.27136	-0.31233	-0.27109	-0.36409	-0.2794	-0.30383	-0.22297
XIII-371	0.17172	0.03227	0.04209	0.00607	-0.02267	-0.03427	0.14757	0.02828	0.1138	0.08103	0.14057	0.1816	0.19366	0.21501	0.1816	0.21556	0.2744	0.21501	0.22096	0.23646	0.17785	0.16439	0.11067	0.11067	0.14949	0.21658	0.18242	0.23723	0.34866	0.34866	0.34866	0.34007	0.35099	0.30609	0.35934	0.24794	0.33654	0.3268	0.30673	0.1252	0.21443	0.08681	0.04042	-0.00387	-0.11189	-0.37079	-0.42203	-0.43285	-0.45708
XIII-468	0.21388	0.45375	0.31703	0.38976	0.28678	0.24852	0.38167	0.35787	0.36001	0.36001	0.35474	0.28543	0.22758	0.14822	0.06386	0.0958	0.05437	0.04024	0.0958	0.10274	0.10981	0.15326	0.16291	0.17608	0.25845	0.28675	0.27456	0.34758	0.32335	0.28805	0.32535	0.3106	0.3106	0.18619	0.09962	0.00329	-0.01834	-0.04631	-0.04784	0.00329	-0.15174	-0.15825	-0.15016	-0.15016	-0.08243	-0.027	0.00618	-0.07458	-0.09493
XIII-536	0.28636	0.25002	0.25166	0.15468	0.13598	0.07202	0.15468	0.08755	0.08755	0.07308	0.2375	0.20587	0.23679	0.27965	0.45218	0.38745	0.37379	0.3225	0.26039	0.13579	0.00433	-0.08818	-0.28274	-0.40355	-0.6611	-0.82671	-0.85638	-0.69766	-0.6351	-0.61857	-0.56973	-0.40205	-0.24748	-0.21031	-0.16285	-0.02707	0.02405	0.06659	0.06659	0.1587	0.10821	0.16991	0.07165	0.07515	0.08228	0.17568	0.00051	-0.01196	-0.04115
XIII-611	0.17359	0.23071	0.2448	0.33613	0.35725	0.39532	0.39022	0.39022	0.38809	0.3621	0.32775	0.35338	0.38047	0.376	0.01567	-0.12585	-0.35778	-0.31676	-0.54077	-0.47792	-0.52314	-0.55245	-0.74783	-0.73005	-0.78355	-0.66716	-0.72835	-0.74911	-0.75605	-0.59067	-0.64677	-0.73359	-0.64677	-0.65803	-0.57092	-0.51856	-0.38287	-0.28569	-0.20782	-0.10968	-0.02129	0.10235	0.23191	0.23191	0.22408	0.1647	0.12481	0.12481	0.12481
XIII-635	-0.11283	-0.06875	-0.07607	-0.15542	-0.13519	-0.03614	0.02776	0.07128	0.07128	0.08977	0.04818	0.06739	0.11186	0.17998	0.15981	0.20697	0.26062	0.16659	0.28519	0.30258	0.26685	0.30962	0.26062	0.22895	0.18222	0.18222	0.06996	0.01085	-0.0901	-0.21723	-0.25379	-0.19537	-0.17743	-0.19005	-0.10814	-0.03746	-0.02552	0.02493	0.06292	0.03682	0.0131	0.0131	-0.02181	0.0173	0.00626	-0.05865	-0.07158	-0.09478	-0.10552
XIII-649	-0.4471	-0.48729	-0.47295	-0.33455	-0.31303	-0.25339	-0.07859	-0.07859	-0.03313	0.05183	-0.03313	0.10192	0.14505	0.21826	0.07663	0.11328	-0.01032	0.0224	-0.02795	-0.01032	-0.0283	0.0175	-0.0283	0.0519	-0.09012	-0.01929	0.14689	0.14933	0.14933	0.16979	0.11746	0.13472	0.21913	0.20924	0.20186	0.2642	0.13602	0.06598	0.04923	0.0156	-0.03431	-0.03842	-0.09205	-0.06988	-0.06988	-0.06659	-0.14699	-0.0321	-0.0321
XIII-758	-0.9413	-0.91086	-0.75841	-0.70035	-0.76084	-0.89981	-1.02618	-0.98005	-0.9586	-0.96094	-1.10584	-1.18909	-1.16388	-1.23987	-1.23987	-1.23987	-1.25324	-1.33808	-1.39056	-1.46335	-1.46755	-1.52155	-1.52933	-1.4795	-1.46488	-1.4582	-1.48077	-1.52712	-1.49613	-1.57111	-1.45184	-1.34246	-1.18136	-1.16674	-1.19942	-1.21037	-1.30543	-1.28026	-1.13404	-0.96788	-0.76606	-0.77885	-0.78378	-0.78016	-0.908	-0.95349	-1.20342	-0.96599	-1.09947
XIII-773	-0.05746	0.01447	0.01447	0.08694	0.08694	0.09536	0.12996	0.09995	0.18028	0.21449	0.29411	0.20928	0.34203	0.23412	0.23412	0.0849	0.02617	-0.10575	-0.10223	-0.24232	-0.31716	-0.42456	-0.32134	-0.50003	-0.43209	-0.5079	-0.31293	-0.35859	-0.40984	-0.58134	-0.46706	-0.389	-0.3443	-0.30509	-0.32107	-0.29089	-0.2988	-0.20199	-0.06975	-0.04862	-0.05445	0.01143	0.00567	0.01143	0.02241	0.09227	0.01589	0.05044	0.02241
XIII-805	-1.69543	-1.67686	-1.51926	-1.50257	-1.30928	-1.06473	-1.12086	-0.8956	-0.85993	-0.69751	-0.72948	-0.46679	-0.45269	-0.33435	-0.33435	-0.25165	-0.32373	-0.2741	-0.2741	-0.20607	-0.2327	-0.18261	-0.1252	0.00216	0.14196	0.16228	0.16494	0.32643	0.24922	0.29262	0.30259	0.3938	0.31643	0.28338	0.17833	0.1653	0.15057	0.05386	-0.08337	-0.18049	-0.34841	-0.40126	-0.43678	-0.46942	-0.55511	-0.48478	-0.52162	-0.46003	-0.54952
XIII-815	0.12554	0.04231	-0.05581	-0.05954	-0.07672	-0.03972	-0.06113	-0.08052	-0.03302	-0.0261	-0.14097	-0.14618	-0.2082	-0.31695	-0.27015	-0.35579	-0.3972	-0.42505	-0.3972	-0.39313	-0.27071	-0.17407	-0.01885	0.06221	0.24734	0.13851	0.30172	0.31268	0.34844	0.34844	0.35466	0.38701	0.38701	0.39077	0.35466	0.30122	0.31417	0.15257	0.07286	0.08079	0.03194	0.03728	-0.05784	-0.07519	-0.12545	-0.18803	-0.23925	-0.33852	-0.31712
XIII-898	0.20539	0.32582	0.49266	0.56277	0.51505	0.48263	0.36105	0.2875	0.2875	0.21194	0.09029	0.07625	0.07625	0.03612	0.05834	0.07263	0.16765	0.16765	0.20454	0.13521	0.00379	-0.10564	-0.14961	-0.20789	-0.21991	-0.38249	-0.6406	-0.79089	-0.83134	-0.699	-0.65034	-0.51221	-0.4077	-0.37493	-0.34814	-0.12672	-0.1169	-0.0187	0.0552	0.23679	0.21933	0.32159	0.30399	0.30186	0.44559	0.47425	0.48114	0.49035	0.50732
XIV-29	-0.34435	-0.34435	-0.40496	-0.36315	-0.36315	-0.40664	-0.33984	-0.37911	-0.33984	-0.40916	-0.38711	-0.40449	-0.27707	-0.2466	-0.17344	-0.09212	-0.08277	0.13786	0.14338	0.14338	0.19205	0.23207	0.23514	0.3469	0.22647	0.08093	0.03436	0.1221	-0.00862	-0.12317	0.03791	0.12884	0.10354	0.15391	0.06609	0.08531	0.13398	0.13483	0.15832	0.20033	0.17463	0.09112	-0.06415	-0.08058	-0.08957	-0.04528	-0.04259	-0.08918	-0.04528
XIV-62	0.1042	0.11109	0.22551	0.27039	0.19192	0.19028	0.09326	0.15308	0.21518	0.27993	0.15592	0.09913	0.09209	0.09597	0.09597	0.1085	0.11721	0.16891	0.08683	0.037	-0.03482	0.00359	0.02943	-0.02681	-0.06292	-0.08879	-0.08453	-0.14026	-0.18191	-0.12604	-0.20463	-0.17815	-0.17944	-0.2362	-0.15919	-0.14355	0.0239	-0.04901	-0.13548	-0.1673	-0.16296	-0.10901	-0.01064	-0.09221	0.00908	0.04193	0.09628	0.12923	0.14692
XIV-90	0.2437	0.26919	0.25806	0.12788	0.07034	-0.01961	-0.0409	-0.03289	-0.11246	-0.10249	-0.12291	-0.19231	-0.32714	-0.34708	-0.44248	-0.4863	-0.64249	-0.64152	-0.75463	-0.65306	-0.65306	-0.52796	-0.51459	-0.54135	-0.54182	-0.56749	-0.48637	-0.33872	-0.28212	-0.25891	-0.11848	0.04452	0.08192	0.01883	0.15455	0.2494	0.5384	0.51503	0.54761	0.54628	0.63006	0.62501	0.58988	0.59177	0.61817	0.59177	0.57195	0.59167	0.55511
XIV-170	-0.11097	-0.12377	-0.09272	-0.06806	-0.00775	0.0339	0.10648	0.1833	0.31319	0.30484	0.38986	0.34305	0.33989	0.33603	0.29314	0.30566	0.22213	0.223	0.0832	0.03975	-0.17554	-0.23482	-0.35088	-0.37601	-0.37886	-0.39243	-0.48114	-0.55277	-0.60422	-0.60273	-0.59949	-0.56539	-0.51499	-0.51499	-0.28493	-0.24915	-0.12557	-0.14864	-0.05784	-0.12341	0.05532	0.12254	0.201	0.33839	0.41937	0.44066	0.36629	0.47894	0.49013
XIV-196	0.2182	0.1782	0.1782	0.17665	0.14352	0.25334	0.22196	0.28896	0.28889	0.21536	0.17415	0.23132	0.26166	0.32331	0.29753	0.29753	0.28363	0.30027	0.30027	0.30436	0.38524	0.43941	0.42674	0.52969	0.54262	0.56026	0.56831	0.5332	0.4888	0.57465	0.53932	0.50979	0.42126	0.41406	0.4814	0.45139	0.39813	0.4964	0.48368	0.48368	0.39117	0.3453	0.30064	0.26472	0.13619	0.18989	0.16539	0.27357	0.30341
XIV-250	-0.30277	-0.26333	-0.01409	0.09285	0.13503	0.1061	0.17282	0.28853	0.27543	0.47986	0.32206	0.26158	0.18496	0.11084	0.14005	0.12286	0.21851	0.08647	0.08315	-0.05229	-0.13495	-0.22552	-0.37138	-0.49248	-0.61575	-0.64376	-0.75347	-0.90301	-0.92503	-0.84744	-0.87406	-0.84744	-0.55157	-0.39031	-0.29481	-0.08911	-0.24229	-0.10635	-0.02658	0.01731	0.01082	0.02705	-0.01421	-0.09519	-0.03044	-0.10686	0.01002	0.09871	0.28926
XIV-280	-0.18256	-0.36381	-0.47084	-0.64155	-0.55935	-0.88669	-0.89203	-0.87307	-0.88186	-0.86487	-0.89265	-0.89265	-1.01489	-0.88388	-0.93039	-0.8477	-0.66869	-0.56104	-0.57397	-0.37936	-0.44775	-0.21053	-0.12764	0.1551	0.0581	0.27417	0.254	0.27417	0.28592	0.32877	0.32877	0.42448	0.44757	0.44845	0.57943	0.50149	0.53149	0.3891	0.39825	0.1537	0.20891	0.00729	-0.02345	-0.01386	-0.14854	-0.44851	-0.51031	-0.70261	-0.76728
XIV-322	0.17884	0.16086	0.14619	0.08645	0.08427	0.05209	0.05436	-0.01894	-0.04614	-0.04614	-0.0606	-0.10342	-0.10372	-0.09954	-0.05392	0.00299	0.02409	0.04426	0.14174	0.14733	0.1561	0.16763	0.12801	0.12108	0.08289	0.09368	0.09824	0.12508	0.11366	0.12041	0.11366	0.17009	0.21391	0.3119	0.32426	0.37459	0.42581	0.40229	0.40229	0.42879	0.48861	0.41248	0.37617	0.26978	0.22085	0.19483	0.11343	0.05576	0.0305
XIV-412	0.32344	0.19147	0.1907	0.16044	0.14453	0.00376	0.00376	-0.03282	-0.02081	-0.11943	-0.07235	-0.16836	-0.15771	-0.28482	-0.23475	-0.34242	-0.358	-0.33552	-0.36748	-0.57403	-0.50316	-0.54678	-0.51891	-0.37474	-0.22578	-0.16438	-0.11318	0.13824	0.20587	0.40991	0.61756	0.67252	0.70812	0.73055	0.65684	0.67673	0.58169	0.63747	0.62416	0.62416	0.51635	0.41314	0.37499	0.23926	0.20512	0.01829	-0.04962	-0.2261	-0.229
XIV-449	-0.36329	-0.39661	-0.36055	-0.50369	-0.35634	-0.19022	0.00772	0.09355	0.17407	0.20585	0.14529	0.13641	0.12962	0.17372	0.20703	0.17206	0.18065	0.14232	0.15512	0.15512	0.13129	0.11906	0.15743	0.0695	-0.05871	-0.28065	-0.19672	-0.28105	-0.17732	-0.2846	-0.24186	-0.38636	-0.36257	-0.38571	-0.37296	-0.36296	-0.38093	-0.33253	-0.35891	-0.38754	-0.44704	-0.36258	-0.2833	-0.2128	-0.24998	-0.19545	-0.18842	0.05097	0.05097
XIV-499	-0.40568	-0.40568	-0.25539	-0.12719	0.08767	0.0741	0.16564	0.30761	0.33559	0.2712	0.33368	0.19882	0.23077	0.21744	0.21854	0.28772	0.21854	0.38711	0.27382	0.27916	0.23447	0.16781	-0.00154	-0.02689	-0.17917	-0.21445	-0.43845	-0.41409	-0.55175	-0.61751	-0.61226	-0.56819	-0.63844	-0.63844	-0.68059	-0.59913	-0.47069	-0.57254	-0.59913	-0.3431	-0.26619	-0.26619	-0.15674	-0.13748	-0.04535	-0.02133	0.067	0.05354	0.14994
XIV-546	-0.23148	-0.14154	-0.12698	-0.11443	-0.11443	-0.11953	-0.24619	-0.31732	-0.30657	-0.32715	-0.34029	-0.32715	-0.2983	-0.30211	-0.21684	-0.21684	-0.1381	-0.13169	-0.12724	-0.12197	-0.04281	-0.03301	-0.03921	-0.08734	-0.06007	-0.07992	-0.06235	-0.07968	-0.06825	-0.10741	-0.15525	-0.15525	-0.07416	-0.10741	-0.06396	-0.09095	-0.06952	-0.10779	-0.03531	-0.037	-0.04493	-0.04349	-0.05718	-0.10779	-0.04925	0.05308	0.05308	0.14196	0.14196
XIV-610	-0.32909	-0.33862	-0.17845	-0.14804	-0.05403	0.08944	0.16909	0.23217	0.30371	0.24015	0.21428	0.21242	0.23217	0.12166	0.21385	0.14313	0.03605	-0.02109	-0.03412	0.00723	0.01963	0.0767	0.13675	0.18571	0.39655	0.46531	0.46878	0.49825	0.45123	0.4612	0.44463	0.44463	0.44463	0.37509	0.265	0.15438	-0.0201	-0.03001	-0.01759	-0.00868	-0.03524	-0.03524	-0.02685	-0.0167	0.03263	0.08782	0.13113	0.09977	0.22383
XIV-636	-1.1893	-1.10096	-1.05859	-0.88245	-0.79608	-0.62398	-0.51129	-0.32656	-0.29938	-0.23615	-0.14193	-0.01121	-0.09059	0.00913	0.05191	0.15753	0.15753	0.17302	0.12624	0.13202	0.18659	0.13202	0.16681	0.13202	0.12518	-0.03163	-0.26665	-0.41331	-0.54911	-0.6329	-0.66912	-0.74256	-0.6329	-0.71094	-0.78043	-0.81547	-0.89348	-0.80322	-0.80322	-0.80322	-0.921	-0.89858	-0.9161	-0.8818	-0.82543	-0.41121	-0.37859	-0.19221	-0.09711
XIV-692	-1.15575	-1.14675	-1.0607	-1.01415	-0.92512	-0.88983	-0.91681	-0.8186	-0.55427	-0.33462	-0.2388	0.06874	0.17167	0.25077	0.31295	0.3812	0.3812	0.3812	0.22378	0.12583	0.08851	0.06574	0.04184	0.06815	0.10992	0.05771	0.06815	0.01678	-0.02836	-0.2081	-0.27299	-0.33574	-0.33883	-0.44174	-0.5138	-0.64351	-0.67402	-0.72859	-0.76545	-0.85817	-0.77705	-0.80865	-0.85036	-0.8524	-0.83447	-0.85425	-0.73787	-0.62063	-0.48616
XV-36	-0.3031	-0.35904	-0.40752	-0.3511	-0.33807	-0.30074	-0.36469	-0.2662	-0.33288	-0.28732	-0.3201	-0.2286	-0.17761	-0.12998	-0.12263	-0.03722	-0.01413	0.05277	0.0351	0.16705	0.1807	0.2319	0.19289	0.19895	0.22125	0.22439	0.1698	0.19074	0.11586	0.17019	0.05129	-0.00342	-0.00919	0.12218	0.16816	0.16816	0.17096	0.17141	0.17089	0.17089	0.13128	0.07876	0.10871	0.00446	-0.00898	-0.09748	-0.06381	-0.06594	-0.06594
XV-73	-0.1952	-0.12141	-0.07985	-0.05488	0.04389	0.04772	0.17048	0.12589	0.2509	0.28157	0.32401	0.30717	0.33161	0.32725	0.30352	0.18285	0.13908	0.09753	0.14458	0.09177	0.07047	-0.0299	-0.0299	-0.03797	-0.0643	-0.00466	-0.08931	0.00591	0.00591	-0.06213	-0.14507	-0.16957	-0.16107	-0.19832	-0.2267	-0.20142	-0.22487	-0.26401	-0.31442	-0.28374	-0.26408	-0.20391	-0.25178	-0.22885	-0.21251	-0.21564	-0.21564	-0.20717	-0.03483
XV-85	-0.389	-0.389	-0.31097	-0.27729	-0.25296	-0.16055	-0.18064	-0.12428	-0.08709	0.00144	0.10882	0.13078	0.11641	0.13038	0.19814	0.33065	0.47786	0.48636	0.45505	0.4359	0.40821	0.30752	0.23706	0.18365	0.07963	-0.03265	-0.02552	-0.09613	-0.11031	-0.13758	-0.22196	-0.26047	-0.28633	-0.2824	-0.28893	-0.24411	-0.23612	-0.24954	-0.28893	-0.1711	-0.08865	-0.07983	-0.01677	0.13276	0.13456	0.16063	0.22001	0.22628	0.22628
XV-167	-0.27463	-0.33333	-0.2807	-0.14148	-0.23643	-0.12593	-0.01951	0.12205	0.04872	0.05511	0.11319	0.0972	0.07289	0.17037	0.13715	0.0574	-0.01254	-0.05143	-0.04886	-0.05977	-0.07209	-0.1297	-0.23177	-0.39149	-0.28396	-0.31953	-0.2586	-0.11757	-0.15864	-0.23669	-0.24103	-0.22483	-0.27412	-0.29271	-0.09221	-0.05571	-0.29271	-0.25794	-0.31369	-0.09479	-0.06129	-0.07395	-0.12113	-0.12023	-0.0612	-0.12058	-0.12479	-0.05916	-0.1315
XV-278	0.2734	0.22481	0.19026	0.21247	0.1461	0.1461	0.16128	0.18499	-0.08395	-0.11478	-0.31155	-0.45513	-0.70312	-0.74994	-0.77654	-0.87228	-0.97498	-0.99384	-0.87228	-0.76288	-0.83127	-0.75124	-0.70132	-0.70112	-0.53587	-0.55083	-0.39999	-0.21713	-0.05297	-0.05453	0.04555	0.04555	0.05148	0.16151	0.13602	0.1642	0.11399	0.12438	0.20232	0.19203	0.20232	0.24846	0.23735	0.19733	0.03753	0.0139	-0.1972	-0.17293	-0.48291
XV-337	0.25523	0.30319	0.25655	0.27172	0.16677	0.25551	0.26177	0.21967	0.26073	0.27066	0.26073	0.19665	0.13253	0.1174	0.06646	0.06646	-0.06347	-0.15792	-0.18002	-0.23793	-0.26349	-0.15791	-0.04892	-0.07146	-0.10501	-0.10688	-0.03856	0.08168	0.15093	0.24175	0.30897	0.31066	0.27078	0.24667	0.28402	0.28976	0.29789	0.29577	0.28048	0.29962	0.30933	0.27934	0.30898	0.36992	0.26342	0.30898	0.26342	0.241	0.25525
XV-437	-1.04992	-1.04212	-1.13598	-1.13598	-1.08062	-1.08868	-1.00541	-0.81867	-0.69931	-0.56165	-0.6996	-0.64738	-0.6754	-0.31204	-0.19394	-0.06341	0.0715	0.0874	0.17798	0.1463	0.09996	0.13372	0.07366	0.05551	-0.0323	0.06616	0.10951	0.19609	0.21006	0.19609	0.26623	0.26623	0.27838	0.24423	0.29264	0.30249	0.14755	0.10616	-0.11412	-0.18025	-0.43201	-0.42435	-0.52242	-0.4569	-0.53041	-0.58103	-0.72817	-0.61987	-0.45193
XV-490	0.05885	0.04261	0.22582	0.18499	0.18499	0.35519	0.42393	0.44194	0.43267	0.39698	0.47364	0.39004	0.41236	0.35719	0.34407	0.36254	0.12977	0.08181	-0.0792	-0.16607	-0.37004	-0.47184	-0.6243	-0.89514	-0.99361	-1.07658	-1.17908	-1.23424	-1.269	-1.12978	-1.07463	-1.05295	-1.00323	-0.97722	-0.79505	-0.67941	-0.44302	-0.39217	0.05944	0.11424	0.12676	0.19166	0.31746	0.3056	0.19166	0.19716	0.14182	-0.09292	0.01061
XV-567	0.17949	0.21154	0.41036	0.53166	0.58394	0.49817	0.46798	0.46798	0.4208	0.39375	0.51346	0.57653	0.51346	0.51346	0.42111	0.40094	0.3792	0.42111	0.41795	0.41795	0.39192	0.15785	0.03781	-0.00925	-0.12077	-0.12077	-0.11868	-0.1044	-0.1044	-0.07165	-0.0909	-0.09771	0.02049	0.03033	0.135	0.12891	0.12891	0.18119	0.21882	0.22632	0.26675	0.31076	0.32146	0.35246	0.39462	0.38757	0.45911	0.51666	0.42448
XV-657	-0.33034	-0.48776	-0.36646	-0.222	-0.09266	0.03686	0.02073	0.01287	0.02369	0.02027	-0.0029	-0.01349	-0.01349	-0.0287	-0.09368	-0.07389	-0.14007	-0.07782	-0.12108	-0.08156	-0.05611	-0.09229	-0.08134	-0.09824	-0.04332	-0.00649	8.00E-04	0.0082	0.01246	0.03276	0.07888	0.03709	0.04196	0.03767	0.03767	0.00034	-0.04326	-0.11653	-0.20399	-0.26276	-0.27728	-0.3892	-0.26276	-0.21485	-0.23381	-0.21735	-0.19958	-0.09466	-0.1151
XV-730	-0.07016	-0.03273	-0.18189	-0.20242	-0.18189	-0.06275	-0.07539	-0.14823	-0.13979	-0.13979	-0.08735	-0.04132	-0.14823	-0.03276	-0.03276	-0.02393	-0.00963	0.06809	0.05426	0.14443	0.12678	0.11848	0.07409	0.09179	0.05924	0.07828	0.0517	0.10851	0.05081	0.15523	0.1296	0.17575	0.22873	0.27324	0.27324	0.23861	0.25269	0.20369	0.1025	0.13473	0.03638	0.03638	0.07656	0.0311	-0.01143	0.03305	0.07374	0.14238	0.19235
XV-767	-0.21099	-0.17856	-0.17666	-0.14948	-0.17671	-0.16942	-0.14948	-0.00871	0.04152	0.04561	0.04988	0.09286	0.0711	0.04561	0.04601	-0.03571	0.0308	-0.05167	0.0065	-0.08306	-0.05167	-0.04838	-0.0446	-0.03521	0.02905	0.09825	0.19228	0.2186	0.35469	0.32674	0.39662	0.36533	0.39049	0.33074	0.36032	0.32122	0.22308	0.22308	0.20311	0.20348	0.2834	0.18307	0.20813	0.31577	0.44862	0.45356	0.47155	0.43405	0.50564
XV-783	-0.3143	-0.31104	-0.18277	-0.1166	-0.1166	-0.10096	-0.09154	-0.08085	0.06452	0.19714	0.25207	0.33219	0.29147	0.31051	0.27454	0.34226	0.31051	0.33883	0.36452	0.27814	0.28196	0.28196	0.27775	0.33153	0.29448	0.17046	0.20797	0.02867	0.01703	-0.03013	-0.15336	-0.21653	-0.24185	-0.23542	-0.29756	-0.29868	-0.29023	-0.2391	-0.22698	-0.22698	-0.2312	-0.16789	-0.20739	-0.16178	-0.19579	-0.14953	-0.10596	-0.12884	-0.18655
XV-874	-0.06	0.06659	0.1373	0.15778	0.11976	0.23562	0.29262	0.23117	0.33295	0.38368	0.42458	0.41175	0.41403	0.3414	0.40211	0.28629	0.22203	0.07615	0.11288	0.05769	0.04798	0.0214	-0.06055	-0.20008	-0.2555	-0.44477	-0.47202	-0.53801	-0.53801	-0.63164	-0.62123	-0.66467	-0.65661	-0.59378	-0.57007	-0.3304	-0.16638	-0.12482	-0.12664	-0.20236	-0.07599	-0.10104	-0.09632	-0.14974	-0.14331	-0.14118	-0.13634	-0.12994	-0.10526
XV-908	0.22915	0.04092	0.1558	-0.08518	-0.12013	-0.2923	-0.35447	-0.60091	-0.6862	-0.74145	-0.71709	-0.94327	-0.95396	-1.00256	-0.94214	-0.80171	-0.6443	-0.61483	-0.46872	-0.38544	-0.34633	-0.31157	-0.22211	-0.08602	-0.03026	0.07872	-0.03026	0.10286	0.12334	0.02155	0.01488	-0.00204	0.16591	0.05737	0.00997	-0.08398	-0.08959	-0.19133	-0.17277	-0.18464	-0.0291	-0.08467	-0.0291	-0.13548	-0.18464	-0.19641	-0.1942	-0.4109	-0.52687
XV-982	-0.54943	-0.58879	-0.56339	-0.53833	-0.51326	-0.41538	-0.33237	-0.4174	-0.40158	-0.4174	-0.40158	-0.5078	-0.39459	-0.40447	-0.34959	-0.31003	-0.2775	-0.40342	-0.58836	-0.73554	-0.68548	-1.024	-1.12973	-1.40681	-1.56806	-1.71295	-1.76652	-2.01361	-2.024	-2.17277	-2.1083	-2.18723	-2.27071	-2.12553	-2.07569	-1.98392	-1.72016	-1.50635	-1.3307	-1.38127	-1.28674	-1.17625	-1.13216	-0.94918	-0.79224	-0.37643	-0.21725	-0.11891	0.02551
XV-1054	-0.0721	-0.06753	-0.03225	-0.07653	-0.03014	-0.0883	-0.05449	0.03764	-0.02245	-0.00545	-0.0109	-0.07728	-0.17875	-0.11726	-0.11731	-0.11731	-0.20709	-0.35553	-0.47203	-0.54069	-0.57623	-0.65704	-0.64753	-0.74948	-0.76476	-0.81126	-0.83522	-0.83522	-0.93914	-0.92784	-0.99836	-1.00981	-0.9527	-0.97971	-0.76453	-0.82937	-0.81052	-0.76003	-0.75689	-0.58268	-0.58268	-0.53308	-0.34231	-0.35201	-0.07569	-0.04877	0.055	0.1339	0.06799
XVI-43	0.07688	0.02584	0.07688	0.0758	0.07878	0.00288	0.0294	-0.0648	-0.2239	-0.29238	-0.28878	-0.36977	-0.33682	-0.33682	-0.34622	-0.26189	-0.16342	-0.27042	-0.28624	-0.25863	-0.34765	-0.25863	-0.10012	-0.06272	0.0466	0.22206	0.18401	0.26824	0.32855	0.33898	0.34279	0.41261	0.3891	0.31878	0.35035	0.31455	0.35106	0.33837	0.37122	0.2948	0.25908	0.2638	0.36618	0.27376	0.38482	0.20723	-0.01667	-0.10481	-0.11576
XVI-73	-0.03571	0.01141	0.06028	0.10658	0.10007	0.04589	0.08482	0.1315	0.1248	0.17561	0.24783	0.27783	0.2444	0.16625	0.16309	0.17748	0.16994	0.16678	0.07648	0.10508	0.07648	0.09623	0.00419	-0.04058	-0.13813	-0.12216	-0.25991	-0.23855	-0.20417	-0.22646	-0.31756	-0.33435	-0.59142	-0.44417	-0.35916	-0.19648	-0.17122	-0.11189	-0.10704	-0.16907	-0.01504	0.007	0.04168	0.1983	0.25388	0.27808	0.35394	0.32254	0.33924
XVI-117	-0.28154	-0.23455	-0.15756	0.0346	0.12477	0.1292	0.21741	0.29652	0.27872	0.38319	0.29632	0.23649	0.27075	0.34394	0.30974	0.28789	0.29155	0.22629	0.3178	0.20855	0.29361	0.27893	0.38964	0.31305	0.16104	0.11565	0.01536	0.07167	-0.0016	-0.06652	-0.13679	-0.18213	-0.14048	-0.1745	-0.13228	-0.14284	-0.13325	-0.08199	-0.07713	-0.07713	-0.10449	0.09265	0.07215	0.18607	0.16712	0.15388	0.29101	0.33952	0.31141
XVI-290	-0.0153	-0.12327	-0.06405	-0.14866	-0.06405	-0.12327	-0.4246	-0.62966	-0.76999	-0.86289	-0.79972	-1.01568	-1.17704	-1.1598	-1.12753	-0.9744	-0.96413	-0.83602	-0.84216	-0.72979	-0.59271	-0.33074	-0.18041	0.03628	0.033	0.10084	0.07517	0.1256	0.06879	0.25637	0.2278	0.31164	0.24183	0.31046	0.27019	0.33004	0.32038	0.33635	0.48482	0.44257	0.41301	0.49889	0.54915	0.533	0.41431	0.28425	0.29259	0.06702	-0.02654
XVI-385	0.17524	0.17524	0.15879	0.17524	0.1109	0.09096	0.02508	-0.10642	-0.00745	-0.00745	-0.08461	0.02508	-0.12918	-0.15613	-0.15973	-0.12878	-0.18367	-0.21447	-0.22206	-0.26178	-0.25901	-0.21162	-0.15937	-0.14792	-0.0858	-0.11231	-0.01891	0.08468	0.04256	0.07129	0.04941	0.06574	0.11618	0.0878	0.13709	0.1234	0.1234	0.11599	0.16707	0.17821	0.12861	0.14452	0.04108	0.12653	0.10354	0.12653	0.10168	0.0888	0.0888
XVI-418	0.13196	0.14938	0.17411	0.15504	0.09336	0.05149	0.04082	-0.00332	-0.0125	-0.02912	-0.02912	-0.05816	-0.08305	-0.05053	-0.01907	0.00042	0.0541	0.13609	0.20589	0.26247	0.25581	0.22874	0.24995	0.17643	0.05794	0.01179	-0.01261	-0.12745	-0.16664	-0.18935	-0.24077	-0.3416	-0.3299	-0.36376	-0.43231	-0.32892	-0.24537	-0.17419	-0.11251	0.01989	0.00192	0.07145	0.14396	0.20917	0.43222	0.35045	0.34477	0.26387	0.17114
XVI-457	-0.23146	-0.19631	0.02759	0.10339	0.23222	0.27826	0.24827	0.2959	0.30543	0.32819	0.46734	0.49204	0.2472	0.10289	0.18798	0.01359	-0.05405	0.01331	-0.0099	-0.03648	-0.03594	-0.12708	-0.08568	-0.11457	-0.11457	-0.30396	-0.22204	-0.26019	-0.2853	-0.32338	-0.28236	-0.27466	-0.47002	-0.48625	-0.48625	-0.53238	-0.43762	-0.38419	-0.28236	-0.26435	-0.25585	-0.1853	-0.26903	-0.14927	-0.23355	-0.05636	-0.05636	0.03411	0.24008
XVI-512	-0.55423	-0.53074	-0.41647	-0.4628	-0.39109	-0.33927	-0.10183	0.04436	0.07766	-0.01041	0.04157	0.04157	0.11783	0.08608	0.18536	0.29269	0.35456	0.21478	0.23678	0.34374	0.20204	0.26442	-0.00069	-0.02394	-0.03645	-0.15541	-0.48298	-0.51328	-0.37434	-0.46622	-0.49673	-0.46668	-0.6942	-0.6468	-0.68587	-0.6468	-0.69322	-0.64652	-0.70242	-0.79988	-0.79319	-0.8072	-0.80364	-0.78525	-0.6634	-0.68728	-0.56118	-0.54329	-0.30488
XVI-564	-0.01984	-0.0101	0.1595	0.14225	0.16724	0.14544	0.14776	0.11586	0.11617	0.10867	0.10898	0.02772	0.04894	0.0721	0.04288	0.13885	0.05737	0.10773	0.08104	0.22293	0.15119	0.03064	0.17781	0.13104	-0.01692	-0.13751	-0.42263	-0.34912	-0.38464	-0.31509	-0.32032	-0.35788	-0.33573	-0.31297	-0.25612	-0.1845	-0.00175	-0.00647	-0.02927	0.03987	-0.00837	-0.01525	0.08715	0.09944	0.06187	0.00774	0.06284	-0.00509	-0.00509
XVI-565	0.18063	0.2187	0.27823	0.3326	0.45448	0.48175	0.45292	0.50537	0.5162	0.50537	0.58078	0.55519	0.55519	0.54958	0.41074	0.36675	0.37289	0.28233	0.27461	0.20648	0.15346	-0.02176	-0.01857	-0.16849	-0.13332	-0.21585	-0.14903	-0.27858	-0.36432	-0.36432	-0.47883	-0.44271	-0.32284	-0.3451	-0.31321	-0.37517	-0.33423	-0.25476	-0.21297	-0.1467	-0.13678	-0.00222	0.08977	0.13393	0.14276	0.14981	0.20019	0.20357	0.11544
XVI-634	0.03944	-0.01599	-0.04976	-0.06194	-0.09852	-0.08728	-0.04976	0.02277	0.05243	0.16826	0.23025	0.17837	0.23025	0.29342	0.29342	0.41161	0.4239	0.4239	0.41803	0.39885	0.45415	0.31318	0.32552	0.4711	0.31561	0.28601	0.1222	0.2258	0.28739	0.27364	0.25502	0.12691	0.174	0.11635	0.10134	0.07722	0.12313	0.08158	-0.10932	-0.15877	-0.37716	-0.51838	-0.40683	-0.45665	-0.56133	-0.6635	-0.72129	-0.723	-0.62424
XVI-685	0.02925	0.04621	0.09865	0.12745	0.22972	0.19038	0.17835	0.12341	-0.00324	0.14268	0.13808	0.13149	0.13885	0.21038	0.09865	0.01857	0.01089	-0.04702	0.00197	0.00197	-0.04327	-0.0345	-0.15466	-0.11772	-0.26369	-0.08934	-0.1302	-0.10706	-0.16205	-0.17328	-0.20017	-0.35715	-0.45174	-0.42426	-0.44914	-0.42935	-0.41422	-0.42426	-0.3654	-0.40555	-0.39804	-0.39804	-0.32334	-0.34072	-0.332	-0.33185	-0.21965	-0.25793	-0.18129
XVI-696	-0.34639	-0.23904	-0.17816	-0.19198	-0.11722	-0.09497	0.05295	0.04417	0.08626	0.01806	0.10789	0.05515	0.16335	0.14542	0.29402	0.22506	0.22506	0.21546	0.30342	0.32209	0.29366	0.30393	0.30393	0.28289	0.31415	0.31146	0.25483	0.24012	0.15146	0.08079	0.07356	0.10091	0.04557	0.04975	-0.01013	-0.00886	-0.04803	-0.03463	-0.03934	-0.0357	-0.05319	-0.06997	-0.12583	-0.10702	-0.08547	-0.08272	-0.13953	-0.10448	-0.10448
XVI-749	0.20444	0.19308	0.17433	0.18227	0.19513	0.15708	0.17433	0.11864	-0.03164	-0.02087	0.03501	-0.20253	-0.2572	-0.33508	-0.3529	-0.32501	-0.32925	-0.20832	-0.28475	-0.2711	-0.25525	-0.30391	-0.13781	-0.10396	-0.04224	-0.03418	-0.02176	0.02067	-0.01386	-0.00053	0.08968	0.08439	0.13808	0.06898	0.15291	0.10027	0.01115	-0.07373	-0.10661	-0.07956	-0.09167	-0.10386	-0.14296	-0.1298	-0.09465	-0.12024	-0.20574	-0.19856	-0.22755
XVI-777	0.02494	0.07774	0.08791	0.0869	0.17559	0.27261	0.28232	0.27936	0.28627	0.28232	0.16308	0.06306	-0.03024	-0.09266	-0.09266	-0.22018	-0.48214	-0.52532	-0.45647	-0.55447	-0.5198	-0.56796	-0.65386	-1.0122	-1.06916	-1.06916	-1.00477	-1.00477	-1.0043	-0.87589	-0.73187	-0.68463	-0.73187	-0.57067	-0.48124	-0.3024	-0.34457	-0.25903	-0.21026	-0.15749	-0.19038	-0.17881	-0.24326	-0.14734	-0.105	0.00294	-0.15689	-0.02081	-0.12687
XVI-843	-0.18798	-0.22704	-0.29624	-0.29427	-0.24577	-0.43934	-0.35612	-0.40739	-0.3734	-0.48094	-0.47826	-0.6168	-0.56306	-0.35835	-0.30408	-0.22007	-0.10785	-0.15749	0.04237	0.05248	0.07805	0.05603	0.13513	0.12827	0.13657	0.18516	0.13462	0.14926	0.08288	0.0478	-0.20573	-0.13805	-0.26413	-0.4007	-0.45773	-0.63861	-0.75325	-0.69567	-0.82956	-0.82956	-0.75987	-0.69723	-0.73833	-0.6228	-0.5967	-0.59008	-0.5135	-0.49607	-0.5135
XVI-933	-1.18084	-1.29587	-1.53396	-1.6943	-1.79518	-1.86385	-2.03891	-2.04603	-2.1556	-2.25999	-2.48281	-2.54008	-2.77312	-2.68683	-2.64137	-2.56055	-2.5934	-2.53214	-2.67052	-2.65112	-2.70215	-2.58207	-2.55579	-2.51953	-2.50645	-2.40061	-2.35853	-2.24106	-2.23668	-2.27671	-2.30389	-2.27671	-1.84261	-1.47656	-1.26634	-1.23705	-1.19673	-1.04173	-0.94607	-0.86715	-0.74908	-0.64862	-0.55534	-0.74672	-0.72482	-0.66579	-0.53007	-0.42668	-0.31683
[truncated: 352 more columns]
