# Supplementary material for: Diversity of Eukaryotic DNA Replication Origins Revealed by Genome-Wide Analysis of Chromatin Structure
Source: PLoS Genet. 2010 Sep 2;6(9):e1001092. doi: 10.1371/journal.pgen.1001092 (PMC2932696; doi:10.1371/journal.pgen.1001092)
Supplement: Table S7 — ACS-centered nucleosome signal and cluster membership for 222 origins from GAL:orc2-1 versus W303-1A. (0.75 MB TXT) [file pgen.1001092.s014.txt]

ARS_names	-800	-796	-792	-788	-784	-780	-776	-772	-768	-764	-760	-756	-752	-748	-744	-740	-736	-732	-728	-724	-720	-716	-712	-708	-704	-700	-696	-692	-688	-684	-680	-676	-672	-668	-664	-660	-656	-652	-648	-644	-640	-636	-632	-628	-624	-620	-616	-612	-608
I-31	-0.02418	-0.10788	-0.09325	-0.09325	-0.07703	-0.03323	-0.05001	-0.09366	-0.08	-0.14453	-0.15485	-0.27611	-0.34099	-0.42057	-0.48174	-0.47662	-0.48174	-0.54931	-0.47906	-0.31512	-0.17866	-0.10123	-0.11325	-0.04156	-0.01372	0.06659	0.07246	0.01085	0.14344	0.07867	-0.05584	-0.07014	-0.14797	-0.0374	-0.02794	0.00192	-0.0267	-0.02518	0.00331	0.02811	0.00331	0.01449	-0.00094	0.00092	-0.02765	-0.01575	-0.00111	-0.02667	-0.00111
I-70	-0.45837	-0.47179	-0.42706	-0.4272	-0.3999	-0.43218	-0.43123	-0.45304	-0.45304	-0.5661	-0.55957	-0.53671	-0.57502	-0.63979	-0.70318	-0.59153	-0.66546	-0.63744	-0.63211	-0.59516	-0.4153	-0.41938	-0.41938	-0.34728	-0.31653	-0.19188	-0.26304	-0.02706	0.06806	0.1003	0.06534	0.08207	0.14723	0.13714	0.09833	0.03886	-0.18559	-0.21175	-0.44522	-0.50256	-0.50718	-0.45152	-0.53681	-0.65787	-0.69235	-0.63075	-0.63899	-0.50104	-0.3903
I-124	-0.09978	-0.04102	0.0016	0.05494	0.10088	0.03164	-0.02698	-0.09126	-0.12474	-0.12474	-0.07358	-0.12232	-0.21494	-0.24189	-0.26108	-0.2906	-0.28141	-0.22677	-0.22755	-0.28433	-0.28433	-0.36035	-0.2601	-0.22895	-0.14871	-0.16507	-0.10754	-0.15436	-0.1416	-0.09091	0.0232	0.04215	0.07608	0.04738	0.05688	0.01704	-0.01105	-0.09805	-0.05163	-0.05163	-0.01821	-0.06366	-0.08373	-0.12732	-0.12297	-0.12084	-0.12297	-0.10415	-0.04545
I-160	0.01191	-0.03537	0.03016	-0.08809	-0.02054	-0.04525	-0.10497	-0.08542	-0.09354	-0.20905	-0.07498	-0.08871	-0.04501	-0.09455	0.01236	0.00322	-0.06589	-0.09093	-0.03972	-0.00234	-0.00471	-0.04909	0.04106	-0.0179	-0.01794	-0.1349	-0.07732	-0.00307	0.0832	0.07709	0.06576	0.0197	0.0197	0.00792	0.01765	0.06934	0.10225	0.03552	-0.04849	-0.14809	-0.21231	-0.22746	-0.26813	-0.27207	-0.27207	-0.32274	-0.32675	-0.32675	-0.36856
I-176	-0.16803	-0.19051	-0.19848	-0.23171	-0.25486	-0.30497	-0.28905	-0.28905	-0.22713	-0.20853	-0.15825	-0.10133	-0.06589	-0.0563	0.02592	0.00479	0.01364	0.03229	0.01382	-0.06695	0.04298	0.03143	0.07762	0.14232	0.131	0.04466	0.11152	0.14105	0.15984	0.29519	0.30612	0.29931	0.31038	0.29625	0.2586	0.44477	0.42603	0.16636	0.07935	0.07935	0.10291	0.11943	-0.01304	-0.08038	-0.12009	-0.1264	-0.19762	-0.1613	-0.13028
II-7	-0.0068	-0.04442	-0.04442	-0.03743	-0.0653	0.01428	0.0248	0.0825	0.0825	0.02606	-0.07112	-0.09354	-0.1335	-0.11921	-0.19026	-0.25879	-0.3538	-0.398	-0.50364	-0.50519	-0.54171	-0.56033	-0.58538	-0.61379	-0.64279	-0.63748	-0.6217	-0.60478	-0.65193	-0.62196	-0.64777	-0.64777	-0.60948	-0.70062	-0.67035	-0.67263	-0.62465	-0.59748	-0.5173	-0.49377	-0.45927	-0.40518	-0.36655	-0.34229	-0.26555	-0.19607	-0.11306	-0.07324	-0.04269
II-29	-0.1334	-0.1334	-0.10552	-0.12514	-0.0763	-0.04201	-0.09779	-0.05875	-0.09779	-0.14668	-0.2142	-0.2188	-0.23353	-0.29233	-0.30109	-0.35263	-0.38582	-0.36814	-0.28301	-0.23678	-0.18573	-0.24779	-0.23296	-0.15418	-0.11406	-0.07034	-0.00469	0.02723	0.0373	0.01136	-0.04792	-0.01311	0.03938	0.1246	-0.04792	-0.04122	-0.04365	-0.0478	-0.03846	-0.07983	-0.09611	-0.09373	-0.12996	-0.15341	-0.19796	-0.15099	-0.19061	-0.19505	-0.12832
II-63	-0.00671	0.06921	0.02332	-0.01813	0.09092	0.18631	0.18631	0.1418	0.12787	0.09926	0.1012	0.09727	0.045	0.04246	0.07043	0.0134	-0.10842	-0.10459	-0.1253	-0.13501	-0.06751	-0.00291	-0.04623	-0.01868	-0.03033	-0.0551	-0.09352	0.00157	-0.03673	0.00699	-0.0156	-0.02911	-0.09543	-0.06733	-0.07762	-0.15049	-0.16781	-0.17687	-0.18498	-0.18498	-0.12752	-0.10585	0.0147	0.10393	0.12457	-0.01116	-0.01116	0.01435	0.02156
II-170	0.08211	0.07754	0.08302	0.14188	0.1272	0.06423	0.09825	0.09273	0.16906	0.14283	0.1272	0.16127	0.19912	0.21984	0.1774	0.11433	0.15398	0.12058	0.2039	0.25973	0.23786	0.20895	0.18273	0.19746	0.16011	0.17841	0.1991	0.16932	0.15877	0.07047	0.15545	0.26119	0.26803	0.21019	0.15464	0.15875	0.11416	0.11416	0.15464	0.18707	0.1314	0.09853	-0.03905	-0.08307	-0.07661	-0.02997	-0.10816	-0.20594	-0.206
II-198	-0.03284	0.02404	0.07486	0.06968	-0.02663	0.00388	0.00388	0.04334	0.06666	0.21618	0.19001	0.15268	0.07695	0.06633	0.06633	0.17983	0.14884	0.06485	0.02832	-0.03975	-0.16466	-0.07141	-0.07525	-0.07141	-0.07141	-0.08578	-0.11811	-0.07234	0.00168	0.00729	0.00729	0.00729	-0.06656	-0.10588	-0.04886	-0.03889	0.00558	0.03216	0.04525	-7.00E-05	-0.00752	-0.02604	-0.00337	0.0328	0.03836	0.04212	0.01807	0.00683	0.00063
II-238	-0.03591	-0.02612	-0.03591	-0.00706	-0.00299	-0.01009	-0.01325	0.04188	0.04188	-0.00208	0.03845	0.03934	0.0979	0.21972	0.2595	0.35959	0.33634	0.30472	0.30085	0.30085	0.25545	0.22245	0.22245	0.21292	0.08444	0.02876	0.01798	0.00873	-0.0343	-0.09018	-0.15731	-0.18539	-0.17628	-0.16545	-0.19788	-0.16292	-0.21204	-0.17259	-0.1827	-0.07304	-0.02072	-0.02679	-0.00785	0.02341	0.14948	0.16683	0.18547	0.20841	0.21857
II-255	-0.42927	-0.25664	-0.26509	-0.2865	-0.11282	-0.21772	-0.19733	-0.11282	0.00675	-0.08731	-0.10992	-0.11528	-0.23656	-0.21815	-0.22821	-0.23471	-0.18923	-0.0439	-0.1313	-0.22137	-0.18233	-0.11154	-0.14602	0.05345	-0.05986	-0.06845	-0.06365	0.00074	-0.14624	-0.12192	-0.06769	-0.15141	-0.01929	0.0141	-0.14442	-0.14237	-0.11177	-0.13049	0.00473	-0.08806	-0.02785	0.03061	0.06059	0.03784	0.09751	0.02399	0.00855	-0.03547	-0.01942
II-326	0.13211	0.21848	0.26413	0.25308	0.28094	0.33232	0.33232	0.3633	0.38158	0.37223	0.39128	0.48168	0.48949	0.48721	0.57831	0.46401	0.47761	0.41687	0.3602	0.28251	0.23596	0.01622	-0.15306	-0.23775	-0.30434	-0.33976	-0.31137	-0.31676	-0.30459	-0.29598	-0.29649	-0.2934	-0.28611	-0.27092	-0.28569	-0.2465	-0.23725	-0.27453	-0.30545	-0.30071	-0.25148	-0.17193	-0.12526	-0.14585	-0.13552	-0.05146	0.1088	0.18056	0.23648
II-408	-0.19606	-0.29456	-0.39005	-0.40286	-0.53478	-0.5696	-0.62922	-0.71261	-0.66845	-0.61152	-0.60047	-0.60311	-0.60792	-0.58454	-0.57681	-0.47553	-0.48652	-0.4903	-0.47079	-0.54251	-0.60796	-0.55994	-0.55994	-0.53262	-0.41004	-0.42919	-0.42005	-0.42005	-0.44854	-0.43544	-0.45089	-0.42574	-0.51938	-0.5303	-0.70075	-0.76981	-0.72041	-0.7133	-0.67248	-0.73376	-0.81944	-0.80608	-0.89229	-0.91047	-0.91047	-0.82934	-0.74528	-0.74031	-0.75572
II-418	-0.01635	-0.01635	0.0758	0.14363	0.17222	0.25526	0.21629	0.16943	0.06197	-0.09229	-0.14661	-0.18266	-0.15213	-0.13453	-0.19624	-0.19379	-0.22775	-0.23384	-0.15181	-0.15181	-0.10921	-0.10125	-0.10125	-0.09813	-0.05925	-0.00878	-0.05486	-0.0801	-0.15127	-0.24493	-0.18491	-0.19462	-0.23695	-0.21868	-0.21868	-0.2389	-0.2562	-0.23503	-0.18062	-0.12905	-0.11581	-0.15971	-0.1223	-0.14474	-0.14474	-0.20288	-0.28726	-0.28334	-0.27012
II-487	-0.05539	-0.03448	-0.02888	-0.02471	-0.03146	-0.02343	-0.03146	-0.01851	-0.06518	-0.01342	-0.03562	-0.05164	-0.08397	-0.13831	-0.17745	-0.19063	-0.15481	-0.13831	-0.15709	-0.15307	-0.12636	-0.09549	-0.03133	0.08107	0.2607	0.28865	0.3948	0.38203	0.31826	0.35743	0.39743	0.42611	0.51474	0.453	0.3783	0.34181	0.20559	0.15397	0.17557	0.13479	0.03765	0.065	0.03768	0.03469	-0.05594	-0.0783	-0.13514	-0.14244	-0.17157
II-623	-0.15991	-0.15991	-0.19482	-0.18498	-0.23791	-0.18498	-0.24828	-0.24201	-0.26922	-0.28228	-0.32102	-0.2281	-0.2281	-0.14283	-0.13232	-0.08687	0.02193	0.18992	0.26863	0.42279	0.49943	0.59334	0.48182	0.48182	0.57142	0.57316	0.64226	0.66455	0.62616	0.57437	0.53995	0.47	0.39166	0.38627	0.37102	0.24486	0.23085	0.09068	-0.00755	-0.13882	-0.15714	-0.25724	-0.25478	-0.29168	-0.25501	-0.33063	-0.34235	-0.28976	-0.26423
II-704	-0.34549	-0.30522	-0.27437	-0.21328	-0.17967	-0.14941	-0.14026	-0.14026	-0.11664	-0.13059	-0.19744	-0.22444	-0.2827	-0.29045	-0.29827	-0.24568	-0.22087	-0.19644	-0.08697	-0.06412	-0.02086	0.02936	0.01623	0.02936	0.049	0.07483	0.10806	-0.01603	0.05768	-0.10122	-0.14185	-0.17206	-0.25622	-0.27385	-0.36855	-0.37322	-0.36244	-0.35394	-0.28877	-0.34622	-0.29425	-0.25657	-0.21366	-0.19844	-0.21592	-0.21303	-0.20953	-0.16234	-0.08889
II-742	-0.13958	-0.14509	-0.16312	-0.1403	-0.16312	-0.14509	-0.06023	-0.00901	-0.00485	0.02071	-0.00153	0.04882	0.04452	0.05098	0.00563	0.04684	-0.003	-0.00557	-0.01607	-0.06163	-0.14802	-0.14136	-0.15467	-0.1468	-0.04749	-0.00765	0.02663	-0.12764	-0.19666	-0.18518	-0.21982	-0.31887	-0.31779	-0.31247	-0.23224	-0.24394	-0.25106	-0.20673	-0.19609	-0.18474	-0.14381	-0.11373	-0.09202	-0.02199	-0.00599	0.02006	0.03268	0.06462	-0.01109
II-758	0.14632	0.169	0.13196	0.17256	0.13441	0.18533	0.06245	0.02	-0.01808	-0.01264	-0.05707	-0.11659	-0.21137	-0.18826	-0.18826	-0.18985	-0.15005	-0.01552	0.01679	0.10098	0.06244	0.1721	0.13714	0.1306	0.18087	0.17174	0.194	0.11514	0.07873	0.0271	-6.00E-05	0.00482	0.02345	0.04088	0.05748	-0.00534	0.00679	0.01207	0.04067	-0.01301	0.03361	0.10831	0.10239	0.08933	0.02135	0.07488	0.09076	-0.06078	-0.09866
II-792	0.23641	0.2207	0.3073	0.30238	0.21166	0.24041	0.26089	0.24041	0.19991	0.19582	0.17622	0.15689	0.15689	0.11695	0.07127	0.02445	0.0136	-0.03656	-0.05107	-0.03051	-0.14063	-0.16975	-0.14933	-0.14933	-0.17575	-0.16504	-0.15335	-0.17575	-0.14346	-0.15335	-0.16235	-0.09615	0.0067	-0.00571	-0.02999	-0.02133	0.08985	0.09218	0.17879	0.20043	0.22137	0.30124	0.29396	0.343	0.3572	0.35576	0.39317	0.41433	0.47494
III-1	-0.13238	-0.05585	-0.11441	-0.05585	0.00345	-0.02153	-0.03566	0.00345	-0.04157	0.03408	0.09649	0.17363	0.18621	0.29625	0.28488	0.33575	0.38972	0.54994	0.6357	0.65483	0.67853	0.60657	0.53105	0.42335	0.44994	0.32927	0.33454	0.21566	0.14019	0.09047	0.09625	-0.01428	-0.08523	-0.1695	-0.14988	-0.21102	-0.23458	-0.32571	-0.3356	-0.32866	-0.33811	-0.34092	-0.30698	-0.27081	-0.26388	-0.1508	-0.15473	-0.084	-0.02143
III-11	0.06223	0.06319	0.12181	0.15904	0.21736	0.20925	0.30256	0.23871	0.22923	0.23204	0.24682	0.22533	0.22682	0.22378	0.22159	0.15632	0.18362	0.21645	0.20265	0.17188	0.14884	0.21529	0.27918	0.2707	0.25342	0.29788	0.32144	0.36417	0.31807	0.32729	0.30784	0.32041	0.31685	0.21875	0.25516	0.26121	0.2073	0.2073	0.13204	0.10566	0.09534	0.07801	0.10566	0.11679	0.12072	0.08723	0.08114	0.05275	-0.03792
III-15	0.06469	0.03966	0.04603	0.01334	0.04336	0.04336	0.04132	0.04789	0.0815	0.06787	0.0592	0.0765	0.1305	0.12374	0.27165	0.28021	0.38793	0.45258	0.40896	0.38262	0.38262	0.41138	0.34766	0.24743	0.18051	0.13155	0.07551	0.01	0.00104	0.0432	0.03538	0.11594	0.10983	0.10317	0.12046	0.16078	0.19535	0.18812	0.26418	0.24733	0.24081	0.26243	0.23369	0.27112	0.38469	0.34989	0.27867	0.20866	0.26965
III-16	0.23556	0.08403	0.07605	0.06949	0.03514	0.06949	0.06949	0.11194	0.2231	0.32071	0.32071	0.31647	0.24473	0.23283	0.20863	0.22871	0.14426	0.0852	-0.06556	-0.10264	-0.19648	-0.19144	-0.15407	-0.1966	-0.19961	-0.38068	-0.49928	-0.55	-0.57146	-0.59092	-0.55236	-0.54523	-0.62587	-0.66768	-0.6221	-0.64334	-0.58887	-0.62126	-0.57554	-0.52807	-0.57693	-0.59504	-0.49191	-0.48627	-0.53035	-0.5064	-0.33053	-0.48084	-0.43402
III-30	0.05254	-0.03194	-0.05882	-0.11974	-0.41255	-0.28357	-0.30918	-0.40389	-0.4321	-0.40389	-0.39545	-0.32935	-0.32935	-0.32624	-0.29867	-0.27337	-0.3537	-0.29262	-0.32341	-0.26044	-0.23551	-0.12007	-0.1535	-0.08839	-0.0688	0.00236	0.04421	0.04804	0.06544	0.22088	0.18433	0.21041	0.20792	0.31953	0.33869	0.32493	0.30538	0.28312	0.25747	0.22048	0.21203	0.21671	0.19589	0.14681	0.06882	0.01564	-0.02865	0.01495	-0.01134
III-39	0.13061	0.04058	0.04058	0.00127	0.02094	-0.00753	-0.01309	-0.04583	-0.01475	-0.07993	-0.08293	-0.06392	-0.01223	0.04803	0.05196	0.02627	-0.0154	0.06348	0.09256	0.25308	0.31286	0.23188	0.07991	0.05754	0.05754	0.1133	0.14631	0.07153	0.0017	0.01081	-0.01296	-0.01296	0.04481	0.03095	0.05744	0.04481	0.04762	0.01815	0.04762	-0.13224	-0.14957	-0.15799	-0.15324	-0.14971	-0.01702	-0.01702	-0.09431	-0.15884	-0.1417
III-75	0.0302	-0.05634	0.01683	-0.10466	-0.19344	-0.19344	-0.20491	-0.24068	-0.14376	-0.13889	-0.1873	-0.11608	-0.04611	-0.10348	-0.05468	-0.01178	-0.05151	-0.06308	-0.06308	-0.06308	0.05178	0.04002	0.03592	-0.01092	0.10782	0.06641	0.0549	0.04862	0.0549	0.11485	0.12526	0.02708	0.05475	-0.00144	-0.00519	-0.04401	-0.00519	0.02715	0.05386	0.07625	0.11525	0.01898	0.07867	0.00285	-0.03181	-0.06972	-0.1268	-0.18278	-0.19272
III-109	-0.20169	-0.20647	-0.1258	-0.19891	-0.08618	-0.0729	0.02415	-0.00439	0.08184	0.08737	0.10909	0.12416	0.12264	0.22192	0.17115	0.21322	0.13494	0.16413	0.16869	0.11507	-0.03074	-0.00476	-0.04507	-0.04744	-0.10825	-0.04744	-0.17492	-0.21959	-0.42661	-0.39951	-0.32422	-0.33751	-0.60916	-0.64545	-0.56498	-0.56498	-0.49473	-0.40239	-0.31014	-0.16531	0.07151	0.07151	0.2207	0.23463	0.29323	0.25046	0.24078	0.25046	0.21512
III-132	0.18207	0.16318	0.15281	0.03571	-0.04388	-0.04745	-0.12403	-0.01739	-0.03726	-0.01586	-0.04301	-0.08243	-0.12997	-0.13774	-0.099	-0.11676	-0.15254	-0.13668	-0.17442	-0.19422	-0.21254	-0.19113	-0.09321	-0.10625	-0.2039	-0.27851	-0.13455	-0.09369	-0.09022	-0.03229	-0.01714	-0.08042	-0.07646	-0.12368	-0.04556	0.09538	0.07848	0.02918	0.02918	0.01012	-0.03214	-0.0378	-0.03532	-0.03401	0.01161	0.05584	-0.04234	-0.02462	-0.05144
III-167	-0.01009	-0.02578	-0.0389	-0.02686	-0.01821	-0.02686	-0.01981	-0.07323	-0.07323	-0.0796	-0.07922	-0.14626	-0.11784	-0.04494	0.05499	0.1336	0.10959	0.13253	0.35501	0.30364	0.29825	0.37527	0.34422	0.33224	0.22092	0.13725	0.17621	0.19353	0.21849	0.08127	0.0969	0.07549	0.02659	-0.05552	-0.01661	0.07221	0.07221	-0.06402	-0.07406	-0.00026	0.02077	0.02077	0.11875	0.10385	0.12423	0.06721	-0.04453	0.04053	0.04053
III-194	0.09518	0.08777	0.10121	0.13464	0.14727	0.16675	0.19929	0.22246	0.24869	0.20496	0.15525	0.15122	0.04045	0.02005	-0.04357	-0.04357	-0.08456	-0.04495	0.1326	0.13051	0.1067	0.11996	0.13901	0.16644	0.14784	0.17274	0.16494	0.18142	0.11935	0.10665	0.15428	0.15159	0.16127	0.1755	0.18403	0.24341	0.17994	0.15782	0.1525	0.14639	0.1043	0.09148	0.04144	0.04866	0.02912	-0.00516	-0.08265	-0.09022	-0.09022
III-197	0.42285	0.59063	0.66343	0.70727	0.48087	0.24858	0.13714	0.22339	0.19841	0.12746	0.19062	0.2624	0.31802	0.30682	0.25566	0.22287	0.30513	0.34933	0.31408	0.27123	0.30815	0.26009	0.16396	0.12784	0.122	0.08211	0.0764	0.00671	0.0065	0.0065	0.0495	0.0673	0.05994	0.09167	0.11197	0.12839	0.14792	0.19541	0.20713	0.20058	0.23787	0.16446	0.14963	0.16686	0.21626	0.24859	0.16091	0.15132	0.21914
III-225	-0.08018	-0.08018	-0.07695	-0.08547	-0.04461	-0.136	-0.08547	-0.05152	-0.07976	-0.18904	-0.20272	-0.17474	-0.14073	-0.19971	-0.10838	-0.11861	-0.05467	-0.00087	0.0392	0.06214	0.09957	0.1632	0.13544	0.21754	0.24701	0.23252	0.14534	0.16052	0.09597	0.07766	0.06993	0.04939	0.10621	0.15228	0.13015	0.11314	0.14704	0.14704	0.14829	0.20248	0.22626	0.19015	0.15586	0.15603	0.09737	0.05499	0.11486	0.10722	0.10752
III-273	0.01055	-0.08317	-0.07053	-0.12543	-0.10538	-0.16188	-0.22376	-0.34004	-0.13724	-0.12717	-0.12005	-0.14927	0.01761	0.05013	0.15066	0.16749	0.25096	0.20157	0.21214	0.25096	0.29834	0.35439	0.37309	0.26393	0.26905	0.26355	0.26261	0.24392	0.25378	0.26948	0.16655	0.19253	0.03144	0.26569	0.26162	0.27804	0.19383	0.10476	-0.03705	-0.10739	-0.17129	-0.25542	-0.37891	-0.32579	-0.39109	-0.36834	-0.35771	-0.25856	-0.27735
III-293	-0.23812	-0.17011	-0.19479	-0.13746	-0.18533	-0.1002	-0.13432	-0.07733	-0.06796	-0.04477	-0.04855	-0.00622	-0.09955	-0.09036	-0.04383	-0.00248	-0.00599	0.02956	0.02614	0.05706	0.12215	0.16672	0.30201	0.37772	0.38141	0.4595	0.58443	0.46495	0.46495	0.4264	0.48208	0.40618	0.32592	0.39506	0.4363	0.31014	0.31396	0.11798	0.11318	0.03067	0.01806	-0.19708	-0.19708	-0.43486	-0.57905	-0.48911	-0.54909	-0.56902	-0.46941
III-295	1.10259	1.00027	1.1065	1.0425	1.0425	0.98243	1.08853	1.08538	1.15216	1.10969	1.11164	1.0332	1.03424	0.8926	0.89761	0.90245	0.84192	0.79057	0.70484	0.63514	0.59037	0.61789	0.61264	0.67345	0.71857	0.76858	0.79572	0.91124	0.928	1.03324	0.99462	1.11615	1.06417	1.11615	1.15335	1.2171	1.22715	1.24458	1.22557	1.26065	1.27608	1.30964	1.23598	1.18652	1.23755	0.96351	1.02358	0.87327	0.7955
III-316	-0.14438	-0.16256	-0.13953	-0.14438	-0.12811	-0.03526	0.02847	-0.03395	0.01152	-0.00398	0.08166	0.14593	0.3257	0.2889	0.35097	0.36569	0.35767	0.35122	0.39873	0.41425	0.40435	0.3429	0.32838	0.30492	0.29243	0.29243	0.21199	0.24285	0.09468	-0.02588	-0.14747	-0.22676	-0.2828	-0.3828	-0.47012	-0.48477	-0.56325	-0.57364	-0.57364	-0.55344	-0.55344	-0.50527	-0.4431	-0.39402	-0.36553	-0.2964	-0.17891	-0.17301	-0.12054
IV-16	0.11977	0.09804	0.10796	0.1224	0.16972	0.18204	0.18204	0.18645	0.24002	0.25544	0.25343	0.23885	0.23633	0.22015	0.19232	0.1535	0.16454	0.1535	0.1535	0.02656	-0.0062	-0.00243	-0.00382	0.00863	0.04554	0.06316	0.03538	0.03149	0.08057	0.08777	0.08057	0.09969	0.1395	0.16511	0.17148	0.17545	0.22013	0.24283	0.21218	0.14398	0.09793	0.11419	0.10658	0.11974	0.107	0.12901	0.12901	0.08576	0.11115
IV-86	0.18672	0.22126	0.26016	0.23021	0.18585	0.26016	0.18365	0.16332	0.16306	0.11032	0.13932	0.11032	0.04595	0.09485	0.04755	0.04336	-0.13079	-0.13221	-0.0863	-0.13114	-0.12265	-0.13328	-0.07428	-0.03626	-0.18154	-0.21578	-0.19052	-0.11063	-0.03203	-0.10151	0.01583	-0.08724	-0.07212	-0.09223	-0.08118	-0.08724	-0.03161	-0.05668	0.01345	0.03276	0.03554	-0.00213	0.01345	-0.01125	0.01521	-0.01602	0.06751	0.0961	0.13759
IV-124	0.03941	0.08342	0.11533	0.07832	0.06448	0.04755	0.01485	-0.04999	-0.05782	-0.09547	-0.12907	-0.13029	-0.09238	-0.09566	-0.13029	-0.19028	-0.22109	-0.20683	-0.1907	-0.19734	-0.1735	-0.15333	-0.20319	-0.21197	-0.21756	-0.14501	-0.08042	-0.03389	0.01371	0.02005	0.09227	0.16833	0.23701	0.27708	0.21489	0.24544	0.1861	0.2485	0.25198	0.31215	0.27119	0.17131	0.12161	0.06891	0.03746	0.07881	0.09199	0.07722	0.03325
IV-213	-0.02946	0.00928	0.05707	0.08046	0.15417	0.15417	0.10297	0.11498	0.20699	0.17224	0.16007	0.11114	0.08445	0.027	-0.05932	-0.08236	-0.24869	-0.20896	-0.1616	-0.22479	-0.20146	-0.23524	-0.15296	-0.0918	-0.0918	-0.14311	-0.19126	-0.22583	-0.27754	-0.27754	-0.26208	-0.25808	-0.17914	-0.18394	-0.18369	-0.19501	-0.21023	-0.14664	-0.09899	-0.04391	-0.0135	-0.03021	0.05727	0.02	0.02	-0.03918	0.01217	0.0994	0.08313
IV-254	0.13297	0.10515	0.10515	0.06223	-0.01034	0.12547	0.20621	0.21238	0.26017	0.27189	0.26017	0.21931	0.22579	0.2096	0.18462	0.26317	0.32214	0.26654	0.28645	0.30892	0.30892	0.25144	0.20322	0.13038	0.11773	0.11267	-0.0245	-0.06704	-0.10315	-0.13631	-0.15361	-0.13631	-0.1471	-0.17953	-0.17953	-0.14397	-0.11669	-0.14397	-0.11578	-0.13804	-0.11578	-0.16531	-0.28821	-0.329	-0.19496	-0.29475	-0.17641	-0.29912	-0.20536
IV-330	-0.20736	-0.18794	-0.20592	-0.3002	-0.32769	-0.34158	-0.37813	-0.37173	-0.35561	-0.40226	-0.36245	-0.37288	-0.40226	-0.41905	-0.43931	-0.42274	-0.42939	-0.49092	-0.59878	-0.50629	-0.41872	-0.25145	-0.15738	-0.15921	-0.16522	-0.1263	-0.14172	0.01469	0.02579	0.01403	-0.07821	0.01004	-0.02814	-0.01324	-0.03933	0.10034	0.20888	0.21712	0.24512	0.17467	0.25262	0.18569	0.11822	0.05211	0.06811	0.02234	-0.12401	-0.20559	-0.2044
IV-408	-0.0572	-0.04767	-0.07251	-0.09378	-0.12001	-0.13799	-0.12828	-0.14868	-0.07248	-0.184	-0.20366	-0.14864	-0.12001	-0.08057	0.00049	-0.02995	0.03187	0.00736	-0.02799	-0.07368	-0.02483	-0.05916	-0.12177	-0.14684	-0.10592	-0.20306	-0.13444	-0.05802	-0.22404	-0.04256	-0.16409	-0.20961	-0.07551	-0.13851	-0.18274	-0.32069	-0.26893	-0.30858	-0.53931	-0.48037	-0.5094	-0.42894	-0.40277	-0.40277	-0.31552	-0.21195	-0.12113	-0.19529	-0.23955
IV-484	-0.13934	-0.13025	-0.14229	-0.14229	-0.2407	-0.22195	-0.34218	-0.34218	-0.34218	-0.29162	-0.2637	-0.3401	-0.33284	-0.06212	-0.03892	-0.00111	0.02343	0.04479	0.11898	0.19226	0.15443	0.13432	0.14632	0.13782	0.13631	0.12547	0.12154	0.08717	0.09549	0.0673	0.05384	0.07463	0.07366	0.10812	0.10947	0.13089	0.06477	0.0697	0.07472	0.06595	0.12509	0.12041	0.06595	-0.01108	-0.04167	-0.05549	-0.11143	-0.06101	-0.06839
IV-505	-0.29099	-0.33217	-0.44909	-0.49988	-0.52368	-0.50866	-0.51855	-0.52368	-0.51268	-0.49988	-0.48937	-0.59825	-0.50413	-0.42677	-0.3531	-0.39377	-0.46146	-0.49668	-0.60784	-0.5975	-0.72398	-0.71507	-0.73667	-0.77724	-0.92143	-0.9238	-0.84008	-0.77502	-0.74118	-0.72879	-0.89414	-0.69892	-0.5835	-0.41419	-0.26616	-0.31823	-0.37539	-0.20623	-0.1645	-0.14232	-0.12761	-0.08524	-0.19318	-0.25009	-0.26296	-0.26296	-0.22872	-0.20021	-0.24126
IV-555	-0.04622	-0.04622	-0.05356	0.02006	0.06433	0.08894	0.10003	0.10267	0.06233	0.07378	0.08387	0.04366	0.04659	-0.01454	-0.00991	-0.09414	-0.08491	-0.06891	-0.07214	0.01027	0.00293	0.00055	0.06417	0.03295	0.10356	0.08533	0.10663	0.10663	0.13457	0.13457	0.08771	0.12191	0.08402	0.04871	0.00052	-0.01136	-0.00949	-0.04114	-0.03233	-0.07806	-0.1186	-0.11654	-0.14037	-0.13581	-0.17601	-0.15681	-0.14929	-0.18462	-0.1795
IV-568	0.43019	0.46044	0.5915	0.52656	0.52656	0.3609	0.2291	0.21763	-0.03958	-0.14762	-0.20175	-0.31877	-0.37307	-0.50509	-0.56925	-0.62836	-0.56368	-0.46698	-0.5876	-0.42746	-0.43645	-0.37442	-0.27492	-0.2644	-0.23152	-0.08404	-0.01433	0.01921	-0.03209	0.01128	-0.0364	0.01517	0.04865	0.09364	0.14388	0.15104	0.09805	0.10081	0.10523	0.13945	0.13945	0.144	0.07854	0.01726	0.04366	-0.11768	-0.06893	-0.0695	-0.10124
IV-640	-0.0188	-0.0245	-0.14368	-0.21654	-0.30262	-0.27576	-0.30277	-0.21654	-0.11965	-0.01526	0.00574	0.11909	0.13218	0.20425	0.19437	0.27081	0.2588	0.31528	0.33048	0.30628	0.2588	0.36396	0.36828	0.37767	0.38742	0.38742	0.37046	0.36396	0.2863	0.11368	0.17349	0.16081	0.1233	-0.00052	-0.09553	-0.22746	-0.24685	-0.25339	-0.23868	-0.24847	-0.23188	-0.26707	-0.29898	-0.31116	-0.27878	-0.17166	-0.1442	-0.06047	-0.10463
IV-703	-0.30217	-0.34344	-0.33029	-0.39476	-0.31521	-0.20295	-0.13672	-0.16762	-0.08848	-0.07633	0.00376	0.14308	0.25398	0.34885	0.48102	0.47448	0.53964	0.61775	0.68447	0.75563	0.74756	0.79585	0.7653	0.82812	0.69371	0.65724	0.53335	0.46893	0.32239	0.28368	0.13693	0.03486	-0.07423	-0.16217	-0.32078	-0.36819	-0.49054	-0.4682	-0.49054	-0.4682	-0.45504	-0.46478	-0.39071	-0.41444	-0.38551	-0.34487	-0.16622	-0.15022	-0.03655
IV-749	0.23128	0.25659	0.23128	0.20573	0.2273	0.22258	0.19141	0.11972	0.14491	0.1435	0.08795	0.06648	0.04281	0.04281	-0.02045	-0.02045	-0.09254	-0.10203	-0.04397	-0.07472	-0.10886	-0.04042	-0.08639	-0.00065	0.01812	0.05072	0.06471	0.20158	0.11941	0.21876	0.25371	0.14738	0.2485	0.2214	0.21515	0.2113	0.2321	0.2485	0.24811	0.31169	0.20589	0.16467	0.21207	0.15117	0.23455	0.23746	0.2762	0.22394	0.22276
IV-753	-0.20457	-0.14284	-0.08445	-0.04994	-0.04884	-0.01181	0.00363	0.03475	0.03219	0.04477	0.09947	0.08786	0.06526	0.06229	0.03609	0.03609	0.05047	0.02791	-0.03725	-0.00812	-0.00025	-0.06651	-0.07338	-0.08425	-0.05966	-0.06738	-0.11577	-0.19763	-0.21765	-0.14614	-0.15415	-0.20073	-0.22631	-0.18071	-0.25609	-0.41127	-0.34414	-0.30456	-0.22385	-0.26036	-0.24841	-0.06976	-0.11111	-0.11862	-0.09696	-0.06743	-0.08495	-0.11525	-0.08559
IV-806	0.08135	0.08135	0.06204	0.0215	0.00888	0.00595	0.00888	-0.01316	0.00415	0.03193	0.02907	0.02471	0.00959	0.01437	0.05124	0.07119	0.07324	0.06722	0.08633	0.05847	0.04524	0.07324	0.06243	0.08141	0.07938	0.04771	0.04435	0.04541	0.04299	0.03259	0.03931	0.04534	0.03259	0.05426	0.05029	0.0753	0.08371	0.11779	0.06662	0.0567	0.04512	0.04759	0.06972	0.10362	0.10558	0.13057	0.12047	0.11182	0.096
IV-914	-0.01113	0.03582	-0.0171	0.04679	0.05088	0.16933	0.05731	0.18188	0.14822	0.24156	0.26288	0.41684	0.34269	0.26288	0.22573	0.24591	0.21348	0.21166	0.08892	0.067	0.0827	0.04799	0.09204	0.09918	0.11722	0.02995	0.02593	0.02474	0.06223	0.00595	-0.00835	-0.08411	-0.10975	-0.15739	-0.26873	-0.35601	-0.42322	-0.40443	-0.46323	-0.52736	-0.53287	-0.46998	-0.38406	-0.32558	-0.27207	-0.1815	-0.05735	0.02912	0.05727
IV-922	-0.0557	0.0182	-0.00675	-0.00675	-0.10157	-0.12428	-0.15551	-0.12428	-0.08841	-0.08841	-0.10814	-0.09878	-0.10814	-0.05441	-0.03665	0.04524	0.06729	0.15306	0.1367	0.1367	0.09988	0.10965	0.00091	0.01421	0.03428	0.06267	0.03428	0.02253	0.02415	0.0462	0.04167	0.04807	0.05814	0.04995	0.05814	-0.02448	-0.05617	-0.04983	-0.07454	-0.02387	-0.04405	-0.0633	-0.1173	-0.10522	-0.08942	-0.11101	0.02941	0.05913	0.02999
IV-1017	0.07337	-0.07823	-0.22492	-0.22533	-0.20568	-0.17355	-0.26461	-0.30759	-0.26024	-0.26884	-0.21802	-0.20062	-0.22631	-0.16809	-0.25371	-0.20181	-0.22631	-0.20181	-0.16774	-0.28563	-0.256	-0.27956	-0.3378	-0.31013	-0.28897	-0.16467	-0.17842	-0.1275	0.06085	0.006	0.11157	-0.00314	0.01952	0.08076	0.07798	0.0156	-0.04637	-0.04929	-0.09335	-0.18669	-0.16428	-0.16276	-0.10224	-0.08646	-0.04895	-0.07817	-0.09226	-0.02019	-0.06993
IV-1058	-0.36729	-0.37713	-0.28879	-0.21231	-0.22001	-0.23253	-0.22001	-0.16198	-0.10699	-0.08963	-0.05561	-0.03199	-0.03199	-0.03645	-0.03645	-0.00152	0.00068	0.09125	0.0077	0.0199	0.11363	0.05433	0.14663	0.26483	0.31392	0.32024	0.30094	0.38789	0.33203	0.31735	0.3226	0.20743	0.2223	0.02193	-0.05207	-0.18277	-0.20666	-0.20312	-0.34035	-0.31257	-0.25449	-0.29923	-0.28572	-0.28667	-0.27442	-0.2734	-0.22528	-0.23914	-0.23292
IV-1110	-0.19072	-0.185	-0.16576	-0.11093	-0.12989	-0.1155	-0.07967	-0.08528	0.01132	0.01132	-0.00364	0.05977	0.15106	0.19024	0.22479	0.3439	0.31878	0.23896	0.16687	0.15074	0.148	0.17345	0.18535	0.02554	0.01114	0.05813	0.0593	0.1193	0.1335	0.1335	0.15378	0.14029	0.13825	0.09959	0.09046	0.08349	0.06228	0.06518	0.06759	0.0616	0.06228	0.02638	0.0445	0.03852	0.06994	0.10188	0.09798	0.10778	0.13539
IV-1166	0.14114	0.08551	0.0788	0.10942	0.06913	0.04643	-0.05853	-0.0995	-0.19475	-0.19475	-0.2516	-0.30139	-0.26695	-0.25756	-0.21717	-0.2839	-0.3295	-0.33248	-0.26587	-0.20232	-0.20232	-0.15714	-0.11201	-0.12427	-0.07369	0.0177	0.11026	0.05958	0.03067	-0.03304	-0.0423	-0.03835	-0.04653	-0.1455	-0.16842	-0.16138	-0.19981	-0.31463	-0.27502	-0.26771	-0.19884	-0.16403	-0.16839	-0.16827	-0.16827	-0.16329	-0.19686	-0.17707	-0.15618
IV-1241	0.02004	0.09344	0.03302	0.22696	0.20789	0.09971	-0.02132	-0.10864	-0.06571	-0.03948	-0.06571	-0.03948	-0.0525	-0.09746	-0.11946	-0.10761	-0.00463	0.00943	0.02261	0.11241	0.17632	0.23883	0.21533	0.22378	0.23761	0.13115	0.13115	0.17224	0.16583	-0.00102	-0.08325	-0.09883	-0.07648	-0.07224	-0.06804	-0.11521	-0.06981	-0.01076	0.01614	0.0268	0.05075	0.0748	0.03687	0.0239	0.0202	-0.03512	0.0431	0.03687	0.11503
IV-1276	0.1092	0.0827	0.09653	0.02069	-0.03491	-0.0356	-0.07592	-0.13336	-0.15925	-0.14778	-0.15983	-0.2263	-0.2293	-0.2716	-0.24942	-0.21407	-0.07385	-0.06448	-0.08509	-0.00515	-0.08509	-0.03106	0.04058	0.07221	0.17316	0.17316	0.17662	0.14328	0.14214	0.17191	0.11322	0.15852	0.13411	0.05671	0.00437	-0.05953	0.00437	-0.05276	-0.06135	-0.06652	-0.07693	-0.07081	-0.15422	-0.13321	-0.07946	-0.08775	-0.10503	-0.07293	-0.07293
IV-1303	0.10973	0.11584	0.13143	0.10584	0.10767	0.11359	0.15493	0.23596	0.18496	0.21944	0.18509	0.17822	0.17808	0.14759	0.11644	0.08698	0.14118	0.08698	0.05064	0.06006	-0.08361	-0.08098	-0.08361	-0.08098	-0.08098	-0.08565	-0.11624	-0.18692	-0.17451	-0.15524	-0.14114	-0.06238	0.08043	0.09104	0.0809	0.09799	0.09799	0.16427	0.26283	0.27215	0.2267	0.21105	0.21252	0.12968	0.11525	0.03292	-0.02748	-0.0048	-0.01645
IV-1404	0.00256	-0.09494	-0.16573	-0.09218	-0.08457	-0.09859	-0.05446	0.00502	-0.09423	-0.10791	-0.07231	-0.01243	0.00708	0.01094	0.04691	0.05214	0.01164	0.04318	0.02028	0.00089	-0.10196	-0.12103	-0.09204	-0.06939	-0.04465	-0.02075	-0.01715	-0.025	-0.05479	0.01268	0.01268	0.12949	0.17759	0.25235	0.24045	0.29419	0.20478	0.21849	0.22151	0.25925	0.20242	0.20104	0.0941	0.03572	-0.05473	-0.12486	-0.17329	-0.13498	-0.13336
IV-1462	0.15882	0.08733	0.0231	-0.06385	-0.06385	-0.07451	0.09589	0.11306	0.14488	0.17307	0.19538	0.19303	0.16251	0.1575	0.15919	0.15062	0.15062	-0.00266	-0.00497	0.01353	-0.05926	-0.01475	0.05981	-0.02097	-0.01668	-0.10859	0.02972	0.04355	0.10649	0.10649	0.07298	0.0618	0.03971	-0.0089	0.10858	0.03971	0.03163	0.02276	0.00675	0.01342	-0.00472	-0.05281	-0.09338	-0.0207	-0.02442	-0.03464	0.00432	-0.01967	-0.04964
IV-1487	0.0059	0.11487	0.12307	0.12172	0.22761	0.23323	0.28831	0.31068	0.37041	0.42133	0.42598	0.43084	0.32694	0.24376	0.18426	0.1149	0.08341	0.03406	-0.01939	0.01802	-0.0214	-0.13064	-0.16447	-0.06134	-0.01641	0.01965	0.02746	0.02746	0.05516	0.03071	0.04612	0.09771	0.16871	0.23018	0.26488	0.28932	0.28988	0.32517	0.36374	0.30706	0.28988	0.21871	0.21558	0.09387	0.10416	0.07798	0.06632	0.0381	0.04725
V-7	-0.22378	-0.26354	-0.30313	-0.24011	-0.13626	-0.20802	-0.16163	-0.15652	-0.12984	-0.09962	-0.07986	0.02262	0.05118	0.13031	0.17476	0.19472	0.23789	0.20025	0.20916	0.20916	0.12134	0.13537	0.08106	0.08106	0.0753	0.02355	-0.00542	-0.01598	-0.02761	-0.0447	-0.07784	-0.02648	-0.02648	-0.02339	-0.07321	-0.04173	-0.02667	-0.00863	0.01836	-0.00682	-0.03302	-0.05157	-0.12428	-0.13047	-0.11939	-0.13256	-0.06265	-0.03009	0.05957
V-59	-0.09115	-0.04549	-0.00212	-0.02603	-0.05354	-0.05379	-0.01646	-0.07384	-0.07366	-0.0581	-0.01415	0.04685	0.09578	0.05589	0.10843	0.05387	0.05928	0.18974	0.22247	0.09392	0.12964	0.09629	0.1281	0.16611	0.14699	0.10378	0.09866	0.10457	0.08341	-0.00245	0.03384	0.03729	0.01476	-0.00753	-0.0706	-0.08513	-0.08724	-0.00757	-0.07368	-0.21544	-0.26372	-0.14752	-0.15882	-0.21519	-0.23134	-0.22691	-0.25764	-0.26229	-0.26994
V-94	0.15179	0.00535	0.01025	-0.0022	-0.02969	-0.00691	-0.03706	-0.01128	-0.01462	-0.0355	-0.00079	-0.03896	0.00635	0.01688	0.05095	0.05164	0.09752	0.11315	0.08573	0.0857	0.09898	0.09898	0.06333	0.02159	0.00285	-0.02118	-0.06708	-0.15483	-0.21127	-0.18634	-0.29248	-0.19634	-0.27499	-0.18381	-0.20631	-0.19333	-0.19333	-0.18939	-0.21745	-0.19661	-0.1818	-0.1273	-0.18939	-0.13431	-0.15463	-0.15727	-0.13698	-0.15463	-0.11334
V-146	-0.1289	-0.13654	-0.1822	-0.1611	-0.2925	-0.24757	-0.16431	-0.15409	-0.10575	-0.04465	-0.13385	-0.02716	-0.09242	-0.09145	-0.14333	-0.13511	-0.10412	-0.10782	-0.14078	-0.04573	-0.09837	0.01252	0.01252	0.02721	0.01976	0.00905	0.02118	-0.12286	-0.10852	-0.07158	-0.00542	0.00568	0.01633	-0.11793	-0.21462	-0.20128	-0.26396	-0.31646	-0.38073	-0.33117	-0.34263	-0.35887	-0.31969	-0.45721	-0.31803	-0.23139	-0.16373	-0.11699	-0.07396
V-174	-0.08155	0.07498	0.14958	0.15638	0.15713	0.25033	0.24231	0.28753	0.28796	0.26842	0.28763	0.22398	0.02737	-0.01304	-0.04916	0.02049	-0.08891	-0.11346	-0.09535	-0.13242	-0.14548	-0.19894	-0.20024	-0.15467	-0.19894	-0.15693	-0.16969	-0.14922	-0.16969	-0.1771	-0.1227	-0.11031	-0.11031	-0.131	-0.18164	-0.14646	-0.17717	-0.14326	-0.14009	-0.14009	-0.15734	-0.11828	-0.06783	-0.14873	-0.09467	0.02668	0.01537	0.046	0.01465
V-213	-0.57929	-0.57929	-0.59499	-0.62187	-0.75813	-0.803	-0.8717	-0.92213	-0.86225	-0.79424	-0.78419	-0.75349	-0.63505	-0.65704	-0.62572	-0.59333	-0.51403	-0.53618	-0.61855	-0.64546	-0.71775	-0.72486	-0.71601	-0.70663	-0.65856	-0.69716	-0.61405	-0.61405	-0.55565	-0.51577	-0.47506	-0.38167	-0.428	-0.48817	-0.51373	-0.51373	-0.48817	-0.52502	-0.46882	-0.48966	-0.27239	-0.29841	-0.26429	-0.22229	-0.06175	-0.01631	0.00988	0.03281	0.10458
V-288	-0.02592	-0.1282	-0.14571	-0.19166	-0.18322	-0.116	-0.09742	-0.04915	-0.0712	-0.02789	0.01577	0.08904	0.10676	0.09623	0.13811	0.14139	0.17532	0.16924	0.14375	0.20433	0.20433	0.23156	0.11166	0.0945	0.12352	0.11166	0.11588	0.02845	-0.10701	-0.04396	-0.09119	-0.12561	-0.11402	-0.1156	-0.13316	-0.06781	-0.14948	-0.16281	-0.14094	-0.05939	-0.04973	-0.05939	-0.01384	-0.04246	-0.01852	0.07629	0.10335	0.07808	0.10335
V-354	-0.15937	-0.11557	-0.17392	-0.20549	-0.15637	-0.05703	0.03724	0.03982	0.16316	0.1141	0.14194	0.17217	0.22019	0.33767	0.38255	0.35698	0.35698	0.41417	0.39402	0.38823	0.46975	0.3898	0.33042	0.37461	0.30561	0.30503	0.26583	0.19252	0.11443	0.1109	0.04414	-0.11123	-0.11015	-0.12084	-0.19841	-0.15999	-0.11643	-0.1377	-0.0943	-0.09275	-0.05689	-0.08996	-0.04477	-0.09509	-0.04477	-0.04195	-0.00899	-0.0145	0.04819
V-407	0.07877	0.09419	0.04405	0.07254	0.05643	0.10225	0.14618	0.16373	0.15098	0.13652	0.07166	0.03946	0.0473	0.06072	0.0917	0.0917	0.08584	0.12435	0.11189	0.08897	0.11769	0.08897	0.1421	0.14511	0.07256	0.065	0.08844	0.07256	-0.02423	-0.04006	0.00798	-0.01498	-0.00948	-0.04821	-0.09944	-0.01018	-0.02126	-0.10534	-0.06126	-0.06413	-0.06325	-0.12011	-0.01946	0.0726	0.08048	0.10401	0.06184	0.14466	0.06691
V-439	0.08103	0.07824	0.02715	0.12969	0.1021	0.13948	0.16824	0.19312	0.11753	0.09098	0.03447	0.06959	0.04414	0.06561	0.01465	-0.00476	0.04105	0.02929	-0.03404	-0.03485	-0.07396	0.01958	-0.0791	-0.06867	-0.05886	0.04802	0.03495	-0.04329	-0.01723	-0.04873	0.0116	0.05819	0.04539	0.02227	-0.01574	-0.07906	-0.14853	-0.13899	-0.12012	-0.19471	-0.2134	-0.2134	-0.25625	-0.24136	-0.19746	-0.25625	-0.27551	-0.16356	-0.09424
V-550	-0.18605	-0.2151	-0.20251	-0.23231	-0.18605	-0.1719	-0.25355	-0.17239	-0.1712	-0.24102	-0.22436	-0.12144	-0.1792	-0.10853	-0.05278	-0.04519	-0.01874	0.14848	0.02554	0.08365	0.18325	0.24671	0.17251	0.23885	0.16854	0.01858	0.11395	0.03222	0.02021	0.1916	0.0876	0.17021	0.20175	0.19719	0.17274	0.17558	0.19719	0.08038	0.07616	0.07616	-0.03709	-0.00441	-0.12834	-0.26727	-0.25375	-0.23305	-0.18687	-0.17977	-0.22518
V-570	-0.24469	-0.25371	-0.25371	-0.32115	-0.41541	-0.44932	-0.37597	-0.32038	-0.25036	-0.274	-0.18233	-0.18233	-0.14206	-0.00243	0.15246	0.21876	0.29063	0.32152	0.35759	0.25485	0.19048	0.17223	0.21708	0.32271	0.17223	0.17784	0.11103	0.18662	0.16563	0.19134	-0.0052	-0.05504	-0.10551	-0.08352	-0.10551	-0.25187	-0.43564	-0.51053	-0.51751	-0.5901	-0.51751	-0.38113	-0.36459	-0.4351	-0.50019	-0.34704	-0.20927	-0.19759	-0.09038
VI-168	0.10491	0.08323	0.07456	0.0092	-0.05134	-0.11101	-0.26187	-0.30602	-0.34028	-0.34551	-0.32306	-0.19111	-0.22016	-0.3353	-0.34866	-0.32652	-0.30152	-0.23601	-0.21118	-0.21939	-0.20401	-0.22133	-0.23303	-0.18088	-0.16979	-0.11012	-0.08881	-0.07336	-0.07353	-0.05944	-0.04405	-0.06929	-0.07745	-0.00569	-0.00511	0.08816	0.03317	0.01937	0.01937	0.02873	0.01937	0.04246	0.11214	0.11658	0.09194	0.06727	0.03128	0.05527	0.08747
VI-199	-0.2365	-0.22507	-0.22085	-0.22507	-0.2436	-0.22507	-0.1803	-0.16777	-0.18479	-0.17995	-0.11669	-0.04078	-0.09606	-0.03527	0.00806	0.05061	0.05061	0.01083	0.02413	0.04283	0.09271	0.10899	0.22882	0.18247	0.20855	0.17487	0.26	0.1601	0.23633	0.22823	0.15309	0.04707	-0.01258	-0.11877	-0.1388	-0.18546	-0.23206	-0.35154	-0.34698	-0.46864	-0.415	-0.40003	-0.42282	-0.4162	-0.38164	-0.34457	-0.40235	-0.33015	-0.32564
VI-217	-0.21383	-0.18857	-0.10342	-0.04956	-0.04523	-0.05859	-0.05292	-0.0295	0.06758	0.06126	-0.04533	-0.05292	-0.05704	-0.0742	-0.0742	-0.0728	-0.0728	-0.07645	-0.10594	-0.15389	-0.13971	-0.06983	-0.06648	-0.07354	0.00444	-0.05398	-0.04573	0.02094	0.00142	0.11534	0.10021	0.08539	0.03796	0.03995	0.04542	0.05319	-0.00099	-0.05654	-0.04587	-0.08118	-0.19039	-0.16133	-0.089	-0.04912	-0.12739	-0.16914	-0.14495	-0.12677	-0.10133
VI-256	0.19925	0.12458	0.23128	0.26149	0.28906	0.3112	0.32216	0.31028	0.25541	0.1773	0.16733	0.19155	0.19414	0.2008	0.16937	0.15238	0.13479	0.13851	0.10179	0.13852	0.17522	0.12887	0.02791	-0.01083	-0.02558	0.08922	-0.0011	-0.14633	-0.15341	-0.02935	-0.10423	-0.01099	-0.02252	0.01907	0.06012	0.15818	0.09421	0.25858	0.22337	0.22337	0.22337	0.23693	0.27878	0.298	0.33519	0.30722	0.23643	0.26643	0.31529
VII-64	-0.01875	-0.05526	-0.07495	-0.02566	0.00564	0.04989	0.0017	0.04999	0.03275	0.03275	-0.05376	-0.05376	0.0456	0.05753	-0.00909	-0.02229	-0.14483	-0.11807	0.02578	0.06235	0.07246	0.08206	0.15773	0.17203	0.28664	0.52735	0.51441	0.55431	0.52793	0.4189	0.4189	0.30398	0.23388	0.11741	0.18958	0.04811	0.01348	-0.02427	-0.11866	-0.10291	-0.1384	-0.24089	-0.25004	-0.38176	-0.33619	-0.41681	-0.34625	-0.30951	-0.27594
VII-112	-0.07981	-0.09281	-0.10157	-0.07043	-0.05953	-0.00358	-0.00358	-0.03195	-0.05953	-0.05953	-0.06502	0.00289	0.00289	0.01192	0.01551	0.02412	0.00187	-0.03282	-0.00722	0.00817	0.04633	0.01075	-0.04013	-0.04999	-0.04999	-0.00351	0.01883	0.05794	0.18056	0.42438	0.67058	0.70211	0.73585	0.7159	0.70524	0.2352	0.07043	0.01126	0.03041	-0.00124	-0.13928	-0.15005	-0.05086	-0.09612	-0.05139	-0.05514	-0.038	-0.0475	-0.0436
VII-163	0.19924	0.16869	0.16151	0.04264	-0.01207	-0.01207	0.00637	0.00109	0.00788	0.09202	0.08143	0.10499	0.20554	0.23174	0.30245	0.33018	0.33731	0.33895	0.28632	0.25606	0.20475	0.22743	0.27221	0.18974	0.15494	0.12546	0.14561	0.17117	0.16776	0.13862	0.09344	0.09793	0.03248	0.03227	0.00699	0.05715	0.07406	0.03614	-0.03009	-0.02705	-0.03187	0.04176	0.01999	-0.06627	-0.07761	-0.05952	-0.14597	-0.13904	-0.0304
VII-204	-0.1737	-0.18172	-0.17794	-0.13664	-0.16938	-0.13167	-0.11214	-0.08349	-0.10165	-0.12692	-0.0698	-0.08512	-0.05334	-0.05334	-0.05795	-0.03886	-0.03211	0.00414	0.03023	0.08794	0.22117	0.22117	0.20064	0.22158	0.25335	0.26096	0.22668	0.26294	0.21476	0.01925	-0.00282	0.00364	0.00662	-0.01532	-0.05472	-0.03882	-0.08768	-0.07832	-0.07538	-0.21228	-0.07538	-0.08408	-0.08408	-0.08408	-0.08408	-0.08053	-0.07392	-0.03117	-0.06645
VII-286	0.02287	0.01196	0.01918	0.06262	0.00607	0.01307	-0.05648	-0.03929	-0.07578	-0.12001	-0.11273	-0.10439	-0.08873	-0.08343	-0.19362	-0.13455	-0.08958	-0.16482	-0.14696	-0.14567	-0.1136	-0.14567	-0.06393	-0.05067	-0.05362	0.00734	0.1048	0.1281	0.14952	0.18126	0.1949	0.25444	0.38458	0.38458	0.25094	0.28556	0.18595	0.10791	0.01565	0.19979	0.09374	0.1547	0.1547	0.10791	0.09374	0.08897	0.10605	0.21418	0.23244
VII-353	0.21826	0.16902	0.09598	0.18839	0.21342	0.13711	-0.04679	-0.05361	-0.05361	-0.01524	-0.05412	-0.06328	-0.04716	-0.05397	-0.0673	-0.08475	-0.1005	-0.13185	-0.25792	-0.287	-0.34851	-0.36278	-0.32032	-0.29035	-0.28516	-0.24965	-0.21245	-0.1105	-0.07826	0.02167	0.04964	0.16729	0.21749	0.15363	0.07953	0.05432	0.06843	0.0377	0.0495	0.06843	0.04715	0.06323	0.06744	0.06744	0.19244	0.12599	0.14446	0.1302	0.10098
VII-389	-0.22113	-0.21428	-0.28191	-0.2404	-0.27469	-0.25939	-0.1923	-0.23354	-0.26535	-0.22599	-0.2572	-0.06347	-0.05346	-0.02032	-0.0408	-0.01712	0.04189	0.048	0.13362	0.21877	0.20246	0.34351	0.1365	0.05496	0.00993	0.12296	0.13201	0.13637	0.18385	0.16697	0.14454	0.16543	0.1857	0.25945	0.32361	0.36811	0.32628	0.38354	0.39759	0.30204	0.22569	0.03196	-0.20651	-0.36719	-0.37119	-0.56336	-0.63922	-0.63243	-0.68753
VII-421	-0.13602	-0.15541	-0.22912	-0.24532	-0.35909	-0.47319	-0.53965	-0.50784	-0.53684	-0.37382	-0.37543	-0.43289	-0.48428	-0.46758	-0.56593	-0.44981	-0.49889	-0.56867	-0.66799	-0.72736	-0.84199	-0.89159	-0.91935	-0.96256	-1.13849	-1.16132	-1.24746	-1.3147	-1.42177	-1.55167	-1.60012	-1.62513	-1.69916	-1.8251	-1.77841	-1.84849	-1.89402	-1.86685	-1.78771	-1.75376	-1.56591	-1.5738	-1.45274	-1.2351	-1.0137	-0.89067	-0.65235	-0.54292	-0.50408
VII-485	0.31275	0.18006	0.31275	0.3624	0.27	0.139	0.10861	-0.01538	0.03566	-0.01538	-0.00607	0.01303	0.08718	0.00375	-0.21105	-0.11877	-0.22563	-0.21178	-0.08923	-0.06913	-0.09752	-0.06534	-0.13572	-0.07638	-0.08917	-0.03247	-0.08537	-0.05515	-0.09686	-0.08221	-0.18213	-0.18291	-0.17932	-0.13748	-0.12425	-0.11459	-0.11198	-0.02834	0.06929	0.14109	0.13095	0.13518	0.17221	0.15699	0.174	0.14142	0.02217	-0.11916	-0.01151
VII-509	-0.12555	-0.14274	-0.19064	-0.3122	-0.33552	-0.45055	-0.41479	-0.44943	-0.39446	-0.38649	-0.31295	-0.26829	-0.19482	-0.19207	-0.12412	-0.12965	-0.08611	-0.09535	-0.0174	-0.01814	0.03652	0.03433	0.05212	0.04911	0.11407	0.07872	0.09363	0.15518	0.07872	0.11801	0.11801	0.12714	0.1347	0.09043	0.07521	-0.03056	-0.01015	-0.01979	-0.07142	0.0258	-0.14075	-0.2219	-0.24387	-0.36329	-0.30657	-0.29636	-0.31098	-0.32167	-0.34214
VII-660	-0.4095	-0.43817	-0.41301	-0.38313	-0.27113	-0.28768	-0.24792	-0.19223	-0.18429	-0.13684	-0.20428	-0.19606	0.01864	0.17382	0.2838	0.2309	0.13145	0.04805	0.0337	-0.13758	-0.15411	-0.14728	-0.11172	-0.11172	-0.20322	-0.05319	0.14267	0.23481	0.23481	0.39455	0.48555	0.50646	0.41911	0.4025	0.21994	0.06085	-0.11258	-0.26204	-0.31516	-0.36515	-0.39067	-0.40365	-0.36515	-0.29159	-0.28079	-0.23804	-0.19547	-0.21108	-0.1679
VII-715	-0.12446	-0.11108	-0.07338	-0.07875	-0.09787	-0.06055	-0.13336	-0.14205	-0.14756	-0.18764	-0.14756	-0.16034	-0.1624	-0.16639	-0.11132	0.0776	0.18828	0.22485	0.16125	0.15581	0.12631	0.16074	0.14584	0.08011	0.00244	-0.04078	-0.0325	-0.02071	0.01492	0.10745	0.1358	0.10404	0.08922	0.10404	0.07854	0.1074	0.11164	0.10147	0.11732	0.01317	0.0507	0.0507	0.10279	0.076	0.07212	0.0875	0.03511	0.10486	0.09524
VII-778	-0.24332	-0.24093	-0.29167	-0.24495	-0.30432	-0.19114	-0.18686	-0.11391	-0.12073	-0.08296	-0.03984	-0.02543	0.11722	0.14962	0.21236	0.22612	0.2203	0.23706	0.21223	0.3887	0.3621	0.3309	0.31185	0.26983	0.18253	0.14342	0.08508	0.06932	0.09421	0.0774	-0.0822	-0.11362	-0.14956	-0.12053	-0.17571	-0.16143	-0.24462	-0.27558	-0.29177	-0.39379	-0.38921	-0.32236	-0.28329	-0.31866	-0.25694	-0.26835	-0.19788	-0.20258	-0.14656
VII-835	-0.16113	-0.10627	-0.13483	-0.1413	-0.19127	-0.18806	-0.19127	-0.22399	-0.22884	-0.21806	-0.16656	-0.13433	-0.06405	-0.01658	0.01726	0.00079	0.11675	0.1363	0.14532	0.14148	0.14456	0.0203	-0.03772	-0.09611	-0.15924	-0.16767	-0.13026	-0.19207	-0.20452	-0.22602	-0.27019	-0.26771	-0.239	-0.24258	-0.2497	-0.27339	-0.20688	-0.14152	-0.13139	-0.11831	-0.10561	-0.12537	-0.20558	-0.28099	-0.33973	-0.33548	-0.31141	-0.34714	-0.49637
VII-888	-0.00853	0.00627	0.05623	0.04981	0.04322	0.01209	-0.00126	0.03589	0.04892	0.10891	0.11504	0.12635	0.12635	0.0085	0.02379	0.08454	0.03163	0.05796	0.0062	0.00642	-0.07588	-0.12998	-0.25913	-0.29242	-0.31935	-0.33955	-0.44717	-0.49966	-0.53809	-0.53869	-0.57606	-0.53655	-0.49013	-0.37971	-0.3147	-0.33339	-0.2283	-0.14759	-0.10387	-0.10035	-0.09032	-0.09032	-0.10924	-0.0991	-0.04535	-0.04535	0.00033	0.00033	-0.01031
VII-978	0.00611	0.01639	-0.04085	0.01235	0.07257	0.06181	0.09343	0.14657	0.23061	0.20679	0.23933	0.18018	0.19148	0.16429	0.1243	0.18667	0.30597	0.22243	0.19883	0.25671	0.25547	0.19569	0.19978	0.14151	0.09873	0.12811	0.12505	0.1084	0.10088	0.12579	0.07226	0.09543	0.10653	0.08572	0.11792	0.11515	0.11623	0.11527	0.13807	0.13807	0.11718	0.10284	0.10034	0.10494	0.10967	0.15978	0.16767	0.10494	0.10494
VII-1000	0.00263	0.02382	0.05511	0.03783	0.09657	0.16492	0.25532	0.2949	0.32938	0.31765	0.27297	0.27472	0.27472	0.27391	0.33772	0.33772	0.23325	0.1765	0.02723	-0.00256	-0.07636	-0.10749	-0.13905	-0.12221	-0.12752	-0.12614	-0.09186	-0.03538	-0.02645	0.00483	0.02348	0.0539	0.09639	0.09939	0.1455	0.17988	0.24123	0.20482	0.2744	0.23797	0.29187	0.30816	0.33859	0.35755	0.47491	0.49123	0.46587	0.49907	0.40315
VII-1084	-0.66093	-0.61631	-0.57412	-0.5023	-0.56081	-0.55281	-0.49612	-0.50289	-0.49302	-0.45233	-0.39351	-0.17952	-0.07924	-0.01726	0.01435	0.03595	0.10351	0.13424	0.13465	0.17657	0.16342	0.16801	0.12194	-0.00726	-0.01613	-0.01368	-0.00637	-0.0491	0.05104	0.05953	0.07196	0.07519	0.05929	0.03532	0.06267	0.04572	0.00826	0.03044	0.01372	0.00467	-0.02014	-0.02425	0.00313	-0.02228	0.00916	-0.04102	-0.08743	-0.12138	-0.17504
VIII-8	0.08133	0.07423	-0.0082	-0.10913	-0.13157	-0.17989	-0.26335	-0.1612	-0.12225	-0.14649	-0.06498	0.02632	0.08527	0.13293	0.15074	0.17591	0.25173	0.26782	0.20406	0.18322	0.14508	0.11576	0.11256	0.08906	0.06429	0.11256	0.05648	0.07437	0.05648	0.07751	0.12961	0.10848	0.01379	0.02536	0.08404	0.10117	-0.08384	-0.07724	-0.05797	-0.08761	-0.11309	-0.14767	-0.14147	-0.11538	-0.17383	-0.1524	-0.29366	-0.26591	-0.19554
VIII-64	0.05374	0.02664	0.00167	-0.05669	-0.20247	-0.18429	-0.18549	-0.20567	-0.23872	-0.20457	-0.1928	-0.18235	-0.1928	-0.1928	-0.07389	-0.05145	-0.04061	-0.01522	-0.02103	0.03378	0.06823	0.01516	0.03699	0.02474	0.05591	0.00318	0.13215	0.05016	0.03943	0.10234	0.03611	-0.01151	-0.02084	-0.06839	-0.06839	-0.06839	0.04386	-0.07835	0.00667	-0.05652	-0.09098	-0.00979	0.06934	-0.09098	-0.08046	-0.04837	-0.02389	-0.08855	-0.11492
VIII-169	0.16695	0.13512	0.1023	0.11349	0.07826	0.04654	-0.01406	-0.14573	-0.16727	-0.06969	-0.02841	-0.07739	-0.03788	-0.00768	-3.00E-05	0.04551	0.04843	0.04551	0.04347	0.08919	-0.02468	-0.07554	-0.05561	-0.06395	-0.06989	-0.05072	-0.05072	-0.05072	-0.04065	-0.04561	-0.02615	0.00966	0.05001	0.0407	0.07784	0.07651	0.10328	0.1353	0.09931	0.0955	0.0918	0.0918	0.08254	-0.02015	-0.04692	-0.09172	0.02034	-0.023	-0.11739
VIII-246	-0.08408	-0.16937	-0.12323	-0.14248	-0.12113	-0.12323	-0.05774	-0.00802	0.00565	0.0139	0.11801	0.19779	0.24153	0.1575	0.15894	0.13089	0.17463	0.17108	0.08417	0.04552	0.02864	0.00991	0.01959	0.02644	0.08417	0.1288	0.12352	0.06461	0.06074	0.06287	0.07759	0.00923	-0.0177	-0.03838	-0.09241	-0.11968	-0.16723	-0.19628	-0.17336	-0.1517	-0.15939	-0.12059	-0.05104	-0.01978	0.01202	0.04353	0.13909	0.2139	0.26544
VIII-392	0.13304	0.03573	0.05846	0.01432	0.01432	-0.02367	-0.11111	-0.11111	-0.17812	-0.19059	-0.28737	-0.23757	-0.23757	-0.16497	-0.09311	-0.01768	0.02882	-0.02477	0.06045	0.03285	0.03018	0.08173	0.01655	0.03018	0.03285	-0.01971	-0.04692	-0.03833	-0.03833	-0.04056	-0.07791	-0.06091	-0.07036	-0.01696	-0.02454	0.04457	0.04829	0.12094	0.11595	0.06426	0.11011	0.11904	0.1029	0.13484	-0.00796	-0.02627	-0.11276	-0.16354	-0.1565
VIII-448	0.14513	0.10285	0.01102	-0.07518	-0.05479	-0.05932	-0.04412	-0.05424	-0.11294	-0.17731	-0.231	-0.30485	-0.28166	-0.288	-0.17174	-0.06061	-0.0376	-0.05491	-0.03012	-0.02254	0.00914	-0.0281	0.01778	0.01778	0.02934	0.03124	-0.01513	-0.00766	0.01779	0.06434	-0.03689	0.06704	-0.04924	-0.04818	0.04615	0.08267	0.05556	-0.06522	-0.06842	0.01466	0.03518	0.0318	-0.05337	-0.05337	0.02447	0.02262	0.0526	0.0368	0.08792
VIII-502	0.05396	0.07232	0.07531	0.1401	0.07531	-0.03278	-0.09265	0.07515	0.09202	0.01619	-0.012	-0.012	-0.02823	0.00076	0.04827	0.04181	0.04827	0.10507	0.04894	0.02761	0.04795	0.05464	-0.02947	-0.02487	-0.03726	-0.10025	-0.12226	-0.05306	-0.03726	-0.02877	-0.06679	-0.06882	-0.09089	-0.01844	-0.0196	-0.0525	-0.0525	-0.0675	-0.12304	-0.19383	-0.15984	-0.117	-0.13478	-0.07344	-0.01947	-0.0417	-0.03544	-0.00867	0.04381
IX-106	-0.06421	-0.03676	-0.07517	-0.04908	-0.01804	-0.07168	-0.0509	-0.06579	-0.06785	-0.07774	-0.08779	-0.04607	-0.08345	-0.08779	-0.06905	-0.05768	0.00355	-0.00141	0.00312	0.0053	0.04785	0.04048	0.00807	0.00807	-0.04952	-0.08953	-0.07981	-0.13602	-0.15153	-0.22071	-0.22496	-0.276	-0.29044	-0.19052	-0.1973	-0.18322	-0.21199	-0.23044	-0.20471	-0.22428	-0.22801	-0.22525	-0.20492	-0.11308	-0.2686	-0.2205	-0.1635	-0.13299	-0.12356
IX-136	-0.01608	-0.05809	-0.07436	-0.12246	-0.14365	-0.16543	-0.15114	-0.15114	-0.13004	-0.09074	-0.0818	-0.0752	-0.03426	-0.01582	-0.01995	-0.01851	0.00497	0.03213	0.01528	0.04466	0.07087	0.05055	0.07653	0.00936	-0.02488	-0.0255	-0.00557	-0.03363	-0.03101	-0.0276	-0.08267	-0.05641	-0.0276	-0.03795	0.00262	-0.03869	0.00013	-0.01237	0.01868	-0.03331	-0.01619	-0.05484	-0.08364	-0.13342	-0.14463	-0.18054	-0.22231	-0.27023	-0.29074
IX-175	0.1686	0.1686	0.1341	0.14914	0.16571	0.26198	0.28257	0.30899	0.32515	0.22999	0.166	0.14445	0.10368	0.22581	0.16274	0.17694	0.10068	0.0638	0.01679	0.05579	0.23828	0.25891	0.22012	0.10571	0.10571	0.14747	0.07113	0.0886	0.07113	0.0298	-0.03917	-0.13861	-0.14282	-0.13861	-0.12445	-0.13486	-0.13486	-0.10125	-0.14789	-0.14256	-0.14349	-0.14349	-0.18313	-0.19809	-0.31028	-0.31287	-0.32844	-0.25215	-0.2343
IX-215	0.03378	0.0414	-0.03306	-0.04601	-0.06758	-0.0785	-0.0785	-0.09427	-0.13809	-0.1501	-0.0996	-0.0983	-0.09543	0.01597	0.06402	0.04515	0.068	0.04515	-0.04011	0.00841	-0.02826	-0.0534	-0.07077	-0.10392	-0.11274	-0.1677	-0.17998	-0.17313	-0.17008	-0.17998	-0.14913	-0.14411	-0.14913	-0.14913	-0.11835	-0.15378	-0.13607	-0.14687	-0.02785	-0.02267	-0.02785	-0.10383	-0.06029	-0.05255	0.01409	0.00197	0.08284	0.06965	0.08284
IX-248	-0.14019	-0.08895	-0.10955	-0.13125	-0.15017	-0.09612	-0.03511	-0.08853	-0.04628	-0.07293	-0.0793	-0.03867	-0.10322	-0.09689	-0.08455	-0.05291	-0.0869	-0.07529	-0.02267	-0.03551	0.00179	0.02466	0.02842	0.10706	0.15422	0.18832	0.31247	0.37088	0.41002	0.43841	0.4302	0.26715	0.2973	0.30264	0.11673	0.03569	-0.04459	-0.083	-0.06316	-0.11588	-0.21204	-0.22014	-0.31277	-0.31198	-0.46364	-0.31198	-0.30393	-0.30393	-0.25104
IX-342	0.11661	0.11883	0.14022	0.08305	0.06415	0.0161	0.05514	0.0161	0.11636	0.20123	0.11636	0.19712	0.19712	0.02671	0.02539	0.01162	0.02831	0.07961	0.06496	0.05351	0.03451	0.01568	-0.01659	-0.01008	0.02101	0.0237	-0.00283	-0.02144	-0.08242	-0.16292	-0.19174	-0.13623	-0.04489	-0.04489	-0.00822	-0.145	-0.02813	-0.02824	-0.02432	-0.04459	-0.03233	-0.05985	-0.08472	-0.11976	-0.09898	-0.12684	-0.11169	-0.09027	-0.06232
IX-357	0.00221	-0.01561	-0.00878	-0.02454	-0.00345	-0.00183	-0.04571	-0.11068	-0.07866	-0.17366	-0.17772	-0.13672	-0.15665	-0.03212	-0.1323	-0.23228	-0.25688	-0.19424	-0.20127	-0.29879	-0.30404	-0.3264	-0.3212	-0.38321	-0.35596	-0.32726	-0.11635	-0.11218	-0.15635	-0.11635	-0.08504	-0.08876	-0.07226	-0.0241	0.00365	-0.01045	0.02472	-0.02033	-0.00626	0.00696	-0.03115	-0.05305	-0.05305	0.0149	-0.01718	-0.01287	-0.01287	-0.01882	0.02133
IX-412	-0.51444	-0.49648	-0.37077	-0.27874	-0.25409	-0.28959	-0.29839	-0.2947	-0.28278	-0.28959	-0.24253	-0.21113	-0.22543	-0.18016	-0.21347	-0.11171	0.00606	-0.02562	-0.03103	-0.07235	-0.07235	-0.01422	0.02737	0.0699	0.12817	0.11386	0.03896	0.01162	-0.07619	-0.07015	-0.06967	-0.07051	-0.07051	-0.07743	-0.12975	-0.26091	-0.33398	-0.2382	-0.1874	-0.20872	-0.19707	-0.20854	-0.26474	-0.27896	-0.28643	-0.27896	-0.26767	-0.26783	-0.36269
X-68	0.19211	0.29943	0.35217	0.36875	0.42104	0.36036	0.39294	0.35181	0.31971	0.2633	0.23974	0.26101	0.26495	0.24713	0.21469	0.18251	0.12647	0.12647	0.0241	0.03162	0.02756	-0.01155	-0.00012	0.01817	0.04962	0.02094	0.02077	0.11631	0.11631	0.09129	0.11144	0.07055	0.08864	0.01378	-0.04883	-0.06269	-0.03574	0.09143	-0.04677	0.01413	0.12834	0.15305	0.1546	0.18493	0.15668	0.28546	0.17897	0.13886	0.08732
X-100	-0.0572	-0.07655	-0.07179	-0.06687	-0.05477	-0.0429	-0.06297	-0.03943	-0.04502	0.00966	-0.02897	0.03822	0.04398	0.09212	0.07398	0.04653	0.08446	0.10842	0.11569	0.09326	0.19018	0.14716	0.16195	0.16195	0.14479	0.13446	0.25611	0.27946	0.28385	0.22365	0.21398	0.10628	0.12944	0.20506	0.16494	0.18279	0.24945	0.10582	0.09887	0.05041	0.06474	0.10405	0.17504	0.18497	0.15947	0.18853	0.15132	0.17259	0.14833
X-299	-0.02606	-0.03366	0.02692	0.05233	0.10086	0.14254	0.22707	0.25916	0.25916	0.12436	0.15411	0.20135	0.21191	0.12425	0.07271	0.18828	0.14186	0.12425	0.10348	0.09605	0.14353	0.05839	-0.02445	-0.01782	0.00437	0.02712	-0.06758	0.08698	0.00674	-0.06289	-0.01987	0.03528	0.06826	0.19686	0.27109	0.21665	0.21665	0.21302	0.20565	0.15031	0.17475	0.16643	0.17939	0.25118	0.24725	0.14822	0.31255	0.33525	0.36041
X-337	-0.05821	-0.03532	0.00775	0.01796	0.05266	0.12377	0.15936	0.21087	0.24307	0.27559	0.33682	0.39083	0.40291	0.41099	0.43306	0.43727	0.43727	0.45097	0.45253	0.49353	0.45253	0.37303	0.29038	0.20693	0.22254	0.07231	0.11951	0.04543	0.01352	-0.03452	-0.01211	-0.02921	-0.01838	-0.00429	-0.00429	-0.07822	-0.10414	-0.1067	-0.07194	-0.01977	-0.08848	-0.03452	0.01871	0.10033	0.09718	0.17544	0.20737	0.23447	0.25843
X-375	-0.32501	-0.24008	-0.12806	-0.0642	-0.05999	-0.0026	-0.0026	0.07756	-0.00269	0.06027	0.11779	0.04585	-0.05634	-0.07252	-0.07031	-0.06307	-0.06136	-0.12671	-0.1656	-0.11588	-0.13639	-0.22211	-0.2591	-0.2591	-0.33085	-0.33085	-0.35498	-0.36846	-0.33575	-0.38415	-0.35498	-0.32059	-0.29538	-0.24363	-0.24575	-0.14475	-0.15879	-0.18414	-0.17629	-0.15732	-0.10061	-0.09736	-0.11066	-0.06282	-0.10592	-0.10274	-0.11264	-0.10356	-0.05421
X-376	0.11726	0.11939	0.11726	0.11434	0.11776	0.08992	0.00463	0.04806	0.03517	0.06312	0.19006	0.17383	0.08285	0.08285	0.12505	0.12161	0.22737	0.3495	0.35257	0.24283	0.21323	0.10935	0.10935	0.14204	0.04801	0.0277	0.0782	-0.02919	-0.0977	-0.17972	-0.07302	-0.04004	-0.00992	-0.02919	0.03247	0.13323	0.08187	0.06046	0.05177	0.02076	0.06046	-0.02277	-0.12029	-0.08051	-0.00017	-0.0305	-0.09631	-0.05868	0.01363
X-417	0.02491	-0.0262	-0.03127	-0.05376	-0.0225	-0.00549	-0.03486	-0.03262	-6.00E-04	0.01805	0.00348	-0.00177	0.00113	-0.04176	-0.06987	-0.02792	-0.08219	-0.06072	-0.08327	-0.10617	-0.14057	-0.08313	-0.05569	-0.01651	-0.03934	0.09093	0.13929	0.1235	0.06779	0.06721	0.01974	-0.05891	-0.08746	-0.10409	-0.13725	-0.13663	-0.1876	-0.18087	-0.13285	-0.13285	-0.16726	-0.17697	-0.2154	-0.24097	-0.20669	-0.1241	-0.14723	-0.19009	-0.2009
X-613	0.00673	-0.00323	-0.04684	0.0247	0.00389	0.00389	-0.12126	-0.08072	-0.13858	-0.24004	-0.32764	-0.38749	-0.3045	-0.38686	-0.32764	-0.36747	-0.32193	-0.16616	-0.14616	-0.09451	-0.12321	-0.08382	-0.09046	-0.03375	0.02736	-0.00142	-0.00132	0.03531	-0.02317	-0.01524	0.00563	0.05241	0.17759	0.21642	0.21642	0.18828	0.20513	0.21301	0.22903	0.23242	0.30597	0.26479	0.2462	-0.00167	-0.03618	-0.05837	0.01793	-0.00654	-0.15942
X-654	0.07061	0.05701	0.0667	0.08144	0.05975	0.06656	0.06813	0.09512	0.11209	0.09579	0.17314	0.22159	0.219	0.18874	0.15579	0.19764	0.1814	0.18256	0.20683	0.17869	0.13242	0.12566	0.10762	0.09002	0.02191	-0.00218	-0.11117	-0.1457	-0.18001	-0.17496	-0.18001	-0.13343	-0.11264	-0.13272	-0.10837	-0.07787	-0.02165	0.0204	0.02367	0.07435	0.06166	0.06539	-0.00701	-0.05546	-0.02741	-0.01984	-0.04425	-0.09698	-0.05554
X-684	0.09176	0.00992	0.05367	0.00112	-0.01857	0.04122	0.02252	0.01953	0.00112	0.00112	-0.00995	-0.04574	-0.05393	-0.07306	-0.07535	-0.0712	-0.0992	-0.09837	-0.07439	-0.0731	-0.12701	-0.11602	-0.10237	-0.12381	-0.1331	-0.1331	-0.15375	-0.25243	-0.23979	-0.2475	-0.28975	-0.25286	-0.30637	-0.31499	-0.2028	-0.24799	-0.16619	-0.14924	-0.0601	-0.14146	-0.00595	-0.02021	-0.10394	-0.08854	-0.09264	-0.13559	-0.09095	-0.05735	-0.09726
X-712	0.04384	0.0023	0.02303	-0.04576	-0.07455	-0.12453	-0.1486	-0.15441	-0.14924	-0.09653	-0.07574	-0.06818	-0.05039	-0.04222	-0.024	0.01089	0.05837	0.08488	0.21246	0.19375	0.20514	0.17838	0.11744	0.07917	0.08231	-0.06612	-0.06685	-0.08703	-0.12003	-0.14804	-0.1804	-0.1804	-0.09607	-0.13971	-0.0698	-0.07171	-0.06587	-0.0925	-0.06587	-0.09617	-0.16374	-0.09958	-0.17154	-0.15881	-0.18019	-0.16889	-0.1987	-0.20174	-0.07269
X-730	0.17202	0.18219	0.19097	0.26154	0.28606	0.22524	0.29686	0.34587	0.38442	0.3886	0.39927	0.40465	0.38636	0.36116	0.33222	0.20656	0.26527	0.17596	0.11804	0.04368	0.012	-0.05948	-0.09661	-0.07287	-0.0503	-0.04342	-0.05086	-0.06521	-0.05912	-0.05349	-0.04052	0.04874	0.04874	0.07879	0.07825	0.08958	0.08429	0.09604	0.12997	0.12001	0.1308	0.14004	0.14892	0.15923	0.15499	0.12778	0.12001	0.12001	0.12584
X-737	-0.01703	-0.0145	-0.11444	-0.12028	-0.12779	-0.12475	-0.1377	-0.08684	-0.01987	-0.01784	-0.05129	-0.01517	0.08448	0.16815	0.16137	0.07656	0.23215	0.25907	0.35177	0.30415	0.23456	0.09178	0.13776	0.1498	0.08688	0.16663	0.18544	0.14128	0.16113	0.17404	0.09196	0.19675	0.23187	0.38244	0.30381	0.29041	0.03438	-0.05883	-0.14981	-0.13997	-0.24595	-0.12068	-0.13114	-0.22929	-0.3564	-0.34255	-0.38733	-0.35523	-0.28029
XI-56	-0.14291	-0.14988	-0.0499	-0.1014	-0.0352	-0.08958	-0.11201	-0.01979	-0.00498	0.04694	0.05996	0.1236	0.08846	0.07514	0.04081	0.04273	0.02847	0.04367	0.01817	-0.01588	-0.00903	0.01817	-0.03815	0.03939	0.06837	0.12049	0.06771	0.05044	0.0457	0.08973	0.1379	0.11075	0.07525	-0.0333	-0.14096	-0.24789	-0.21348	-0.19704	-0.19704	-0.23389	-0.21129	-0.22551	-0.22397	-0.22397	-0.18601	-0.17673	-0.179	-0.1624	-0.149
XI-98	0.11848	0.14179	0.06758	0.18273	0.10681	0.10681	0.08136	0.09691	0.04866	-0.00324	-0.00707	-0.04998	-0.09778	-0.03445	-0.0244	-0.0035	-0.04188	-0.03582	-0.06806	-0.00986	-0.04185	-0.05571	-0.00448	0.01348	0.02262	-0.00444	-0.04771	-0.01492	-0.00979	-0.02258	-0.00469	0.01602	0.10841	0.07497	0.09601	0.06712	0.11818	0.22182	0.27392	0.14618	0.13334	0.12374	0.12869	0.08258	0.10261	0.06231	-0.00065	-0.03745	-0.04238
XI-153	-0.0852	-0.04526	-0.04526	-0.06719	-0.07345	-0.08652	-0.08067	-0.03109	-0.06125	-0.07032	-0.11386	-0.11386	-0.12128	-0.09291	-0.16835	-0.09402	-0.15979	-0.15813	-0.16373	-0.07355	-0.04324	-0.07861	-0.06922	-0.15823	-0.20467	-0.16693	-0.15874	-0.16742	-0.15555	-0.10791	-0.15555	-0.15272	-0.09083	-0.08506	-0.01586	-0.02899	-0.09269	-0.1432	-0.16353	-0.23883	-0.31012	-0.25295	-0.2132	-0.33757	-0.36968	-0.36968	-0.36968	-0.3726	-0.30433
XI-196	0.08363	0.09042	0.08298	0.10645	0.07435	0.1125	0.16652	0.10914	0.19518	0.1333	0.16036	0.20953	0.1607	0.11451	0.1449	0.09726	0.1055	-0.03737	-0.06395	-0.10931	-0.10866	-0.23553	-0.27044	-0.26705	-0.273	-0.30661	-0.30028	-0.26582	-0.23858	-0.25524	-0.10971	-0.096	-0.00711	-0.0446	-0.06622	0.0555	0.07545	0.12283	0.11426	0.21201	0.22752	0.21201	0.25073	0.32552	0.3213	0.34317	0.34022	0.41919	0.33336
XI-213	-0.08993	-0.0375	-0.0375	-0.00988	-0.05555	-0.05555	-0.02925	-0.05719	-0.05133	-0.0826	-0.01087	0.08394	-0.00439	-0.01007	-0.07756	-0.08786	-0.11402	-0.11733	-0.17966	-0.20276	-0.16969	-0.18694	-0.38464	-0.17766	-0.17477	-0.12263	-0.11197	-0.07366	-0.08091	-0.08091	-0.06871	-0.08091	0.00022	0.04814	-0.02711	-0.01403	0.07502	0.08615	0.06838	0.08615	0.10815	0.10917	0.10917	0.08708	0.10137	0.13247	0.1134	0.08824	0.07957
XI-329	0.09996	0.15674	0.43882	0.43882	0.46721	0.40401	0.36205	0.34472	0.33998	0.38069	0.33109	0.21124	0.16009	0.07864	0.13863	0.03757	-0.04367	0.02323	-0.04393	-0.11646	-0.09313	-0.11932	-0.06346	-0.02902	-0.06346	-0.1559	-0.2782	-0.25451	-0.2216	-0.14169	-0.02902	0.00377	0.02529	0.01531	-0.00464	-0.04425	-0.0298	0.00928	0.05519	0.04137	0.10218	0.03307	0.05673	0.10488	0.12802	0.14334	0.14334	0.10982	0.07402
XI-389	0.06371	-0.02057	0.08147	-0.0013	-0.03056	-0.17283	-0.11586	-0.07269	-0.08349	-0.05175	-0.03559	-0.02458	-0.1059	-0.19911	-0.00824	-0.00056	0.08062	0.18335	0.21438	0.17608	0.1739	0.14262	0.11161	0.07977	-0.01924	-0.11055	-0.13163	-0.15946	-0.22828	-0.24803	-0.25241	-0.19533	-0.17987	-0.10488	-0.12907	-0.16434	-0.16434	-0.19321	-0.15098	-0.22841	-0.18853	-0.19142	-0.19142	-0.21884	-0.23776	-0.22596	-0.19151	-0.21578	-0.1678
XI-417	0.07918	0.17304	0.09089	0.05488	0.1418	0.20318	0.1839	0.21072	0.13235	0.13446	0.06331	0.15504	-0.04315	0.09364	0.12587	0.16286	0.03651	-0.01192	-0.08898	-0.00912	-0.10697	-0.12972	-0.19251	-0.29605	-0.30236	-0.17085	-0.14797	-0.16214	-0.09375	-0.11107	-0.0848	-0.0965	-0.08623	-0.00896	0.01799	-0.04238	-0.09317	-0.08382	-0.04432	-0.09666	-0.04365	-0.06364	0.07548	0.08294	0.0166	0.06669	0.07969	0.0709	-0.11853
XI-448	-0.50429	-0.50896	-0.48283	-0.44597	-0.43347	-0.39246	-0.43347	-0.4303	-0.43548	-0.33454	-0.31798	-0.29148	-0.30374	-0.30541	-0.308	-0.24635	-0.22818	-0.10348	-0.064	-0.04909	-0.064	-0.00693	-0.10187	0.00757	0.02416	0.03165	0.07463	0.09166	0.10844	0.0869	0.11617	0.11617	0.09085	0.07991	0.06787	-0.00635	-0.01186	-0.08948	-0.04114	-0.14811	-0.17345	-0.16649	-0.16012	-0.15484	-0.24249	-0.22095	-0.14961	-0.14961	-0.16843
XI-517	0.02255	0.02482	0.07387	0.05415	0.09838	0.11468	0.12617	0.15462	0.13539	0.11702	0.116	0.28493	0.40357	0.47844	0.56871	0.47012	0.44821	0.34059	0.2703	0.18295	0.19742	0.34391	0.26984	0.34171	0.42268	0.37452	0.33652	0.26405	0.30199	0.27941	0.30188	0.23298	0.22551	0.1965	0.14267	0.11992	0.08606	0.03284	0.01566	0.00727	0.05794	0.04488	0.05437	0.03997	0.00189	-0.00065	-0.01287	-0.03078	-0.03535
XI-582	-0.52458	-0.54877	-0.45008	-0.73184	-0.83972	-0.90907	-0.9778	-0.95208	-0.92054	-0.9509	-0.86738	-0.90984	-0.78999	-1.03773	-0.84383	-0.56877	-0.32297	-0.23036	-0.11617	-0.15964	-0.12686	-0.13403	-0.11616	-0.13548	-0.0774	-0.1909	-0.31449	-0.50167	-0.55939	-0.57424	-0.56425	-0.5	-0.54924	-0.59542	-0.67176	-0.69638	-0.72237	-0.66548	-0.60072	-0.56503	-0.48392	-0.43287	-0.46696	-0.43287	-0.45193	-0.42817	-0.36481	-0.27397	-0.22796
XI-612	-0.05881	-0.05303	-0.05303	-0.00163	-0.01877	0.04912	0.07638	0.08106	0.08781	0.04272	0.05254	0.01496	0.00569	-0.05486	0.03788	-0.04337	-0.01415	-0.04947	-0.06807	-0.03853	-0.07067	-0.04947	-0.06441	-0.08	-0.11078	-0.12094	-0.10286	-0.13276	-0.06701	-0.08385	-0.08982	-0.06109	-0.00252	-0.02213	-0.02213	-0.04186	-0.01601	-0.02336	-0.0301	-0.05008	-0.0185	-0.01983	-0.01983	-0.02228	-0.0301	-0.05307	-0.09721	-0.12114	-0.05465
XI-642	-0.14057	-0.16199	-0.12855	-0.13376	-0.13349	-0.16143	-0.16182	-0.18659	-0.15311	-0.14826	-0.07317	-0.05535	-0.0576	-0.05018	-0.00759	0.00736	0.07015	0.10245	0.14836	0.18062	0.31741	0.42183	0.37414	0.40896	0.36263	0.32558	0.2235	0.28617	0.11639	0.19407	0.07395	0.09445	-0.00038	0.06149	0.03795	-0.0415	-0.07614	-0.05071	-0.08025	-0.07846	-0.09264	-0.11871	-0.21939	-0.4177	-0.39259	-0.39864	-0.32013	-0.35333	-0.20314
XII-92	0.10349	0.0482	-0.01915	0.01689	-0.01049	-0.00429	0.01501	-0.02017	-0.01411	0.02009	0.05882	0.04931	0.04327	0.05758	0.08963	0.22139	0.20351	0.19094	0.22139	0.22438	0.1825	0.1696	0.11444	0.1825	0.14869	0.13524	0.08749	0.13881	0.05363	0.01426	-0.04377	-0.02773	-0.03498	-0.01238	-0.09222	-0.26175	-0.21051	-0.2129	-0.10704	-0.03958	-0.06947	-0.06574	-0.13282	-0.0208	-0.01067	-0.01112	0.19113	0.13014	0.12328
XII-157	-0.06151	-0.06123	-0.10553	-0.16214	-0.17343	-0.12623	-0.08175	-0.12633	-0.08075	-0.00477	-0.01473	0.02044	-0.00302	0.06487	0.08782	0.10875	0.09987	0.11493	0.11007	0.08402	0.03	0.04776	0.02068	0.07063	-0.00732	0.01827	0.01574	-0.06961	-0.09366	-0.11656	-0.0546	-0.0214	-0.07784	-0.1843	-0.18287	-0.18342	-0.19128	-0.19128	-0.1866	-0.16826	-0.18426	-0.20491	-0.24753	-0.23852	-0.17005	-0.12017	-0.06196	-0.06573	-0.12504
XII-231	0.03867	-0.13242	-0.14215	-0.17038	-0.21228	-0.20589	-0.2076	-0.24217	-0.30215	-0.31721	-0.2785	-0.33051	-0.27205	-0.29588	-0.30308	-0.24577	-0.19302	-0.14057	-0.0604	-0.01822	-0.03215	-0.05965	-0.0134	0.00984	0.03054	0.12413	0.1966	0.21047	0.23661	0.2857	0.29629	0.33592	0.36147	0.43949	0.48068	0.47489	0.57327	0.46448	0.53198	0.45072	0.4191	0.27961	0.27024	0.0933	0.0121	-0.08766	-0.08766	-0.15027	-0.11464
XII-289	0.30745	0.22492	0.17485	0.12315	0.06642	0.0191	-0.07785	-0.15298	-0.28716	-0.42265	-0.45175	-0.63444	-0.51742	-0.53141	-0.69904	-0.67596	-0.66529	-0.59909	-0.59031	-0.52283	-0.54362	-0.59031	-0.36134	-0.40097	-0.26774	-0.1905	-0.0831	-0.0529	-0.02817	0.03134	0.18815	0.27838	0.55341	0.58102	0.70742	0.70327	0.73105	0.7122	0.65745	0.61341	0.63551	0.49042	0.33237	0.29466	0.2143	0.18947	0.13275	0.20186	0.21577
XII-373	0.10487	0.10758	0.17427	0.19343	0.2188	0.25972	0.24432	0.24432	0.25453	0.25619	0.30241	0.33286	0.34119	0.23627	0.22019	0.19531	0.18952	0.16529	0.16697	0.14531	0.13789	0.10695	0.10207	0.04521	0.10695	0.08778	-0.07968	-0.05893	0.0651	0.04208	0.04208	-0.01651	-0.12657	-0.16903	-0.00813	-0.03486	0.00547	-0.01901	0.03378	-0.1217	-0.06151	-4.00E-04	0.0633	0.0633	0.05956	-0.05942	-0.03955	-0.15987	-0.14753
XII-413	0.02345	0.12443	0.14514	0.10736	0.10464	0.10464	0.08677	-0.01669	-0.05396	-0.04427	-0.03274	-0.07432	-0.11071	-0.02708	-0.01778	0.00869	0.03677	0.07761	0.07532	0.07772	0.04845	0.05328	0.06671	0.0639	0.04845	0.07956	0.07956	0.02548	-0.01483	-0.0364	-0.02211	-0.0364	-0.04177	-0.10915	-0.06566	-0.09847	-0.08429	-0.01364	0.01839	0.0154	0.0229	-0.00087	0.04719	0.04719	0.09775	0.07258	0.12658	0.12658	0.07725
XII-451	-0.47974	-0.4599	-0.46628	-0.43865	-0.42387	-0.41639	-0.3218	-0.29893	-0.34348	-0.38433	-0.32417	-0.32417	-0.44507	-0.48522	-0.61727	-0.60894	-0.5874	-0.60894	-0.54586	-0.52834	-0.4831	-0.40137	-0.32535	-0.18594	-0.18891	-0.18238	-0.26832	-0.16993	-0.21801	-0.20953	-0.091	-0.01064	-0.12883	-0.16871	-0.2414	-0.16398	-0.1691	-0.18208	-0.26098	-0.31129	-0.33379	-0.34916	-0.34056	-0.33062	-0.27682	-0.21883	-0.22187	-0.24327	-0.17622
XII-459	-0.26168	-0.25235	-0.20091	-0.20813	-0.20026	-0.21069	-0.26608	-0.27853	-0.27645	-0.28306	-0.25634	-0.27854	-0.2808	-0.36509	-0.42137	-0.54568	-0.70959	-0.78679	-0.83143	-0.82907	-0.82907	-0.80052	-0.75959	-0.72636	-0.61654	-0.44872	-0.30696	-0.28817	-0.28623	-0.25372	-0.28066	-0.21578	-0.21356	-0.21944	-0.21578	-0.22714	-0.20836	-0.22099	-0.24926	-0.23647	-0.28574	-0.25109	-0.30186	-0.31778	-0.31126	-0.31859	-0.29071	-0.30327	-0.26146
XII-513	0.19706	0.17404	0.15873	0.14417	0.15493	0.10318	0.1715	0.13248	0.14417	0.1098	0.09954	0.06448	0.15171	0.16911	0.17514	0.10768	0.16816	0.16343	0.12923	0.06187	0.00213	0.02086	0.02857	-0.01972	-0.10721	-0.15011	-0.07887	-0.2067	-0.25271	-0.25074	-0.2486	-0.27267	-0.29164	-0.3747	-0.33834	-0.30232	-0.22685	-0.24862	-0.12186	-0.10508	-0.05488	-0.10453	-0.00843	-0.03401	0.02921	0.00873	-0.03006	-0.05282	-0.03282
XII-603	0.10327	0.04279	0.10114	0.10114	0.00256	-0.07361	-0.06362	-0.05444	-0.03304	-0.06868	-0.05775	-0.13941	-0.10069	-0.17052	-0.17052	-0.21081	-0.16784	-0.29029	-0.28329	-0.39552	-0.36274	-0.36788	-0.33622	-0.43913	-0.46079	-0.55652	-0.5935	-0.63414	-0.64751	-0.68925	-0.67094	-0.73235	-0.724	-0.72055	-0.67837	-0.56461	-0.51735	-0.51735	-0.4744	-0.48561	-0.49334	-0.49643	-0.48453	-0.49643	-0.58954	-0.56854	-0.78388	-0.71233	-0.74315
XII-660	0.00913	0.005	-0.03353	-0.01753	-0.04926	-0.05147	-0.09056	-0.12915	-0.13434	-0.14778	-0.13964	-0.20398	-0.21378	-0.22685	-0.17255	-0.16673	-0.13657	-0.08135	0.00475	0.06937	0.02661	0.07277	0.03053	0.06937	0.06241	0.01098	0.00221	-0.00613	-0.02226	-0.02226	-0.04135	-0.0345	-0.07446	-0.00052	-0.0345	-0.02736	-0.04439	-0.04157	-0.07438	-0.11686	-0.15091	-0.13469	-0.1753	-0.20872	-0.25834	-0.26219	-0.2942	-0.19711	-0.1824
XII-745	0.00727	-0.04547	-0.04123	-0.05922	-0.04932	-0.09779	-0.15667	-0.21146	-0.23806	-0.2143	-0.27995	-0.24188	-0.22602	-0.22221	-0.22221	-0.267	-0.32574	-0.39656	-0.40358	-0.44648	-0.53733	-0.42538	-0.46594	-0.45905	-0.47096	-0.37925	-0.25553	-0.13028	-0.0247	0.05938	0.07905	0.07409	0.06744	0.12696	0.1423	0.24378	0.21247	0.18084	0.19844	0.16113	0.08078	0.09215	0.0687	0.0619	0.06633	0.0484	0.03728	0.03728	-0.04751
XII-889	-0.02028	-0.04269	-0.01161	0.05687	0.12094	0.07585	0.10784	0.07585	0.03124	0.05519	0.09114	0.11159	0.11494	0.10869	0.03652	0.01736	0.00628	0.00683	0.00018	-0.00037	-0.00421	0.00379	-0.00421	-0.01938	-0.02967	-0.02765	-0.03213	-0.02293	-0.04305	0.08641	0.09482	0.00573	-0.03525	-0.02765	-0.05445	-0.01323	-0.06561	-0.14713	-0.14174	-0.06214	-0.16304	-0.2533	-0.16304	-0.09869	-0.1216	-0.10317	-0.15096	-0.12438	-0.06203
XII-1007	-0.45592	-0.44274	-0.44274	-0.37992	-0.3708	-0.30904	-0.23298	-0.19011	-0.17378	-0.18367	-0.14388	-0.06053	-0.03406	-0.07867	-0.0286	-0.01877	-0.00762	-0.02319	-0.00878	-0.01545	-0.01545	-0.07459	-0.07891	-0.07778	-0.0812	-0.13686	-0.21756	-0.20797	-0.11877	-0.13252	-0.11375	-0.11026	-0.11026	0.01113	0.00226	-0.05582	-0.10159	-0.03532	-0.04653	0.01931	0.11917	0.0127	0.0521	0.01746	-0.13325	0.01674	0.0521	0.06571	0.08372
XII-1014	-0.03233	-0.05856	-0.05437	-0.04338	-0.03233	-0.04206	-0.04206	-0.04882	0.05437	0.04552	0.03914	-0.04384	0.03983	-0.03798	0.02056	0.01384	0.01658	0.03625	0.05868	-0.05918	-0.06805	-0.06805	-0.02438	-0.00354	-0.01945	0.00296	-0.01533	-0.0061	-0.02438	-0.01978	0.02745	0.08675	0.04325	0.02525	0.01736	0.05423	0.00022	-0.00096	-0.04491	-0.0269	-0.04004	-0.00554	-0.02212	-0.01456	0.01748	-6.00E-04	0.07453	0.08964	0.06141
XII-1024	-0.18175	-0.16791	-0.11965	-0.02344	0.03532	0.05042	0.05326	0.07075	0.07917	0.0659	0.17353	0.19233	0.24832	0.24832	0.25436	0.31722	0.41486	0.34049	0.42697	0.414	0.42733	0.30146	0.23112	0.17398	0.13783	0.16493	0.10882	0.09373	0.07225	0.00944	-0.03731	-0.0301	-0.05056	-0.03594	-0.2399	-0.20668	-0.2844	-0.30215	-0.30542	-0.24583	-0.18854	-0.09528	-0.09528	-0.21444	0.00605	0.08911	0.15053	0.19015	0.16537
XIII-32	-0.22979	-0.242	-0.12431	-0.13876	-0.22861	-0.17455	-0.21351	-0.28078	-0.33808	-0.32485	-0.38082	-0.3348	-0.3504	-0.43435	-0.33525	-0.24626	-0.21974	-0.12183	-0.20556	-0.06004	-0.02472	0.01569	-0.07592	-0.10949	-0.09549	-0.13055	-0.04954	-0.09055	-0.14552	-0.14902	-0.24166	-0.23966	-0.22438	-0.15863	-0.135	-0.12352	-0.06804	-0.09421	-0.10721	-0.06741	-0.05017	0.01261	-0.06882	-0.0192	-0.09005	-0.15205	-0.17764	-0.15205	-0.12601
XIII-94	-0.09333	-0.12383	-0.06132	-0.07975	-0.11784	-0.17961	-0.22333	-0.21626	-0.15878	-0.15878	-0.20242	-0.18512	-0.16069	-0.08172	-0.06657	-0.02896	0.11763	0.14787	0.15933	0.18851	0.09891	0.13932	0.11861	0.12435	0.0518	0.03218	-0.01852	-0.04081	-0.0259	0.02515	-0.00671	-0.06654	-0.13373	-0.12516	-0.15092	-0.09572	0.06681	0.05248	-0.10466	-0.08335	-0.11227	-0.1086	-0.00347	0.03372	0.08877	0.06657	0.04667	0.01788	-0.11706
XIII-137	-0.1203	-0.12332	0.03349	0.03349	0.01541	-0.11733	0.03728	0.2251	0.17909	0.35583	0.25268	0.43427	0.37172	0.261	0.16685	0.1865	0.21278	0.20553	0.23794	0.29124	0.14729	0.11504	0.10358	0.12806	0.22536	0.18774	0.09967	0.1104	0.01991	-0.06865	-0.12413	-0.14906	-0.11647	-0.11872	-0.13964	-0.18497	-0.17766	-0.15771	-0.19159	-0.21892	-0.20716	-0.20961	-0.25082	-0.2916	-0.31173	-0.20424	-0.1451	-0.05507	-0.03349
XIII-263	0.04345	0.04345	0.04165	0.04001	0.07301	-0.04447	-0.02993	-0.02207	-0.03332	-0.03004	0.014	-0.01604	0.05345	0.014	0.02264	0.12944	0.1244	0.10427	0.02878	0.04444	0.02739	0.02218	0.02381	-0.03713	-0.07112	-0.06269	-0.08406	-0.15034	-0.18089	-0.18089	-0.12192	-0.05185	-0.01683	0.0016	-0.0144	0.03808	0.04097	0.0016	0.03957	0.07385	0.05734	0.03957	0.03998	0.08335	0.07944	0.10049	-0.00795	-0.19635	-0.12756
XIII-287	-0.12669	-0.07141	-0.2551	-0.20008	-0.1886	-0.15264	-0.10775	-0.10775	-0.08676	-0.06103	-0.08676	0.00892	0.01628	0.06055	0.13171	0.12388	0.1196	0.1196	0.06753	0.06847	0.06753	0.07187	0.10619	0.10722	0.13202	0.06671	0.10589	0.06863	0.03504	0.07025	0.03992	0.02357	-0.00571	-0.03048	-0.03568	-0.15384	-0.16963	-0.19442	-0.16285	-0.13475	-0.14336	-0.18663	-0.18957	-0.18663	-0.2223	-0.22608	-0.22608	-0.23315	-0.19258
XIII-371	0.09442	0.12127	0.08527	0.09104	0.09558	0.08487	0.0773	0.07493	0.07895	0.05921	0.06157	0.07737	0.07051	0.06258	-0.00395	-0.03968	-0.06178	-0.02819	-0.05859	-0.05014	-0.06178	-0.07496	-0.1576	-0.11682	-0.06588	-0.03199	0.03389	0.10018	-0.02143	-0.00814	-0.00814	-0.02749	-0.07297	-0.07198	-0.0656	-0.13952	-0.1212	-0.13952	-0.14936	-0.16415	-0.12498	-0.12301	-0.15674	-0.13647	-0.14345	-0.08769	-0.04255	0.05016	0.04364
XIII-468	0.16131	0.26454	0.25495	0.26357	0.19736	0.16045	0.06488	0.06601	0.02015	0.03577	0.0733	0.09046	0.02612	0.01494	0.02631	0.04865	0.04445	0.04445	0.04445	0.05703	0.02307	0.00804	-0.00891	0.00804	-0.01186	-0.02087	-0.01909	0.01921	0.0516	0.01342	0.01342	-0.02969	-0.01847	-0.03711	-0.12888	-0.17547	-0.21621	-0.25733	-0.29884	-0.28883	-0.34493	-0.28833	-0.2795	-0.28639	-0.20739	-0.15781	-0.04371	-0.02236	0.0856
XIII-536	0.18597	0.09043	0.06145	0.04649	0.04243	0.13171	0.09501	0.08877	0.04649	0.11701	0.19149	0.19149	0.20532	0.24654	0.25488	0.27936	0.19149	0.16968	0.12637	0.18452	0.11945	0.08793	0.03402	-0.07474	-0.15271	-0.18134	-0.15509	-0.08753	-0.02529	-0.03673	0.02541	0.03596	0.09004	0.02096	-0.01367	0.0695	0.0695	-0.00683	-0.02116	-0.09454	-0.09454	-0.03892	-0.09095	-0.09523	-0.11567	-0.03614	-0.09099	-0.06043	-0.00065
XIII-611	-0.2213	-0.20814	-0.2275	-0.19687	-0.06315	-0.0078	0.1075	0.23109	0.21992	0.1593	0.13866	0.15245	0.13865	0.19274	0.04938	0.14937	0.14692	0.11827	0.00254	0.05326	0.02441	-0.03983	0.0548	0.0548	-0.03085	-0.11964	-0.24009	-0.31716	-0.27221	-0.20078	-0.31423	-0.35907	-0.31307	-0.30181	-0.31388	-0.29388	-0.14629	-0.11648	-0.04574	0.00688	0.0775	0.09501	0.164	0.09403	0.11219	0.13552	0.12593	0.1689	0.12476
XIII-635	-0.00418	-0.00418	0.01798	0.02018	-0.00388	0.02614	0.02018	-0.02932	-0.02876	0.0092	0.08025	0.06844	0.08528	0.04426	0.05645	0.11985	0.15876	0.15424	0.20102	0.17801	0.23272	0.284	0.369	0.38994	0.3846	0.3474	0.29826	0.23301	0.21301	0.03208	0.07323	-0.00328	0.00119	-0.02303	0.00119	0.0809	0.11014	0.0769	0.11014	0.08601	0.08923	0.07231	0.0623	0.0146	0.06653	0.04594	-0.04917	-0.08521	-0.02766
XIII-649	-0.27311	-0.21378	-0.20296	-0.13682	-0.11827	-0.09292	-0.03871	0.04873	-0.00264	0.08782	0.14471	0.20713	0.23926	0.30917	0.2318	0.31811	0.27011	0.17527	0.14885	0.17062	0.17062	0.15033	0.20511	0.17062	0.20492	0.18547	0.1038	0.0411	0.03158	0.0478	0.04094	0.04718	0.04402	0.03205	0.01043	0.03409	-0.04091	-0.05855	-0.14351	-0.14452	-0.18793	-0.14195	-0.16444	-0.16461	-0.16461	-0.17099	-0.1716	-0.1635	-0.12582
XIII-758	-0.5717	-0.57056	-0.55485	-0.55904	-0.57494	-0.52962	-0.61635	-0.59511	-0.48795	-0.49104	-0.55284	-0.57837	-0.57837	-0.64311	-0.62696	-0.68647	-0.82389	-0.78176	-0.82849	-0.83694	-0.81357	-0.80418	-0.82524	-0.81729	-0.71939	-0.68435	-0.64184	-0.60012	-0.46842	-0.54486	-0.59266	-0.59508	-0.53186	-0.52821	-0.60122	-0.65652	-0.80237	-0.7635	-0.75126	-0.85688	-0.71652	-0.7635	-0.72084	-0.70011	-0.87062	-0.87424	-0.89317	-0.77259	-0.80792
XIII-773	-0.0492	-0.02747	0.01134	0.06099	0.07479	0.07727	0.07727	0.10862	0.12988	0.16717	0.20307	0.1827	0.23497	0.28396	0.17649	0.15631	0.15765	0.13488	0.23064	0.18043	0.17627	0.15363	0.18281	0.03176	0.04459	0.02711	0.03175	0.03037	-0.02915	-0.10143	-0.12817	-0.19329	-0.18692	-0.29593	-0.17676	-0.22854	-0.22854	-0.1393	-0.10201	-0.09845	-0.04636	-0.01871	0.013	0.00662	0.02434	0.04566	-0.01516	-0.01516	-0.07479
XIII-805	-0.78545	-0.83576	-0.78924	-0.77891	-0.71599	-0.67542	-0.78483	-0.70473	-0.71631	-0.71089	-0.68227	-0.54024	-0.38006	-0.25305	-0.29886	-0.24187	-0.33212	-0.27185	-0.22851	-0.17237	-0.20122	-0.13784	-0.23364	-0.10989	-0.0451	-0.01021	-0.01273	0.11263	0.01823	0.15959	0.15959	0.1516	0.10094	0.11064	0.08083	0.06239	0.07051	0.05502	0.02194	-0.0321	-0.11207	-0.17575	-0.18171	-0.18644	-0.2385	-0.23595	-0.23595	-0.27571	-0.24314
XIII-815	-0.16306	-0.12063	-0.1838	-0.1838	-0.16306	-0.10617	-0.08462	-0.16496	-0.08462	-0.06181	-0.1787	-0.174	-0.14585	-0.2232	-0.12877	-0.18029	-0.21676	-0.18262	-0.11416	-0.10267	-0.0197	0.01704	-0.02609	-0.00844	0.10896	0.09379	0.14641	0.21347	0.2164	0.18967	0.11704	0.06547	0.02948	0.11384	0.0105	0.01309	-0.05872	-0.06779	-0.19079	-0.18343	-0.21582	-0.15423	-0.22787	-0.21532	-0.20389	-0.23035	-0.22768	-0.22494	-0.25959
XIII-898	-0.06664	-0.0596	0.03945	0.02879	-8.00E-05	0.01531	0.03213	0.07449	0.10647	0.09755	0.10647	0.1149	0.13611	0.23599	0.18278	0.23599	0.19419	0.16223	0.23705	0.20739	0.294	0.27791	0.27325	0.20772	0.11203	0.20547	0.00622	0.02559	0.03244	0.0045	-0.06785	-0.0827	-0.07677	-0.0775	-0.0964	-0.11137	-0.11186	-0.08568	-0.0994	-0.15853	-0.18284	-0.07186	-0.06931	-0.07449	-0.06826	-0.03482	-0.06743	-0.05779	-0.03627
XIV-29	-0.03473	-0.01378	-0.0227	-0.08724	-0.05453	-0.06703	-0.10954	-0.03391	-0.03391	0.00583	-0.00351	0.01971	0.01083	-0.06703	-0.10164	-0.07194	-0.05095	0.11178	0.15749	0.15643	0.12078	0.17673	0.19605	0.2654	0.25818	0.24788	0.17673	0.22669	0.09513	0.10402	0.10654	0.20172	0.06005	0.05785	-0.05483	-0.05903	-0.05005	-0.06864	-0.16269	-0.15198	-0.26459	-0.26424	-0.27875	-0.27534	-0.26442	-0.20015	-0.1933	-0.25045	-0.24074
XIV-62	0.01378	0.01378	-0.00687	-0.00779	0.00156	-0.03069	-0.07847	-0.15367	-0.13525	-0.1123	-0.1484	-0.14133	-0.14754	-0.14633	-0.09087	-0.14662	-0.14399	-0.12141	-0.016	-0.1055	-0.12102	-0.03688	0.05263	0.15689	0.16371	0.17399	0.23452	0.26525	0.22555	0.19022	0.12926	0.04819	0.0459	-0.0121	-0.08159	-0.16144	-0.20799	-0.22521	-0.28008	-0.2086	-0.25309	-0.21614	-0.2352	-0.27254	-0.25383	-0.11311	-0.108	-0.108	-0.00913
XIV-90	0.0263	0.03725	0.05832	0.05893	0.06508	0.07782	0.06627	0.08786	0.09431	0.07729	0.06843	0.06843	0.07052	0.09784	0.03171	0.05631	0.00619	0.07426	-0.07234	-0.13746	-0.22321	-0.30898	-0.23079	-0.17761	-0.11744	-0.18125	-0.18349	-0.09758	-0.23783	-0.16556	-0.14748	0.00604	0.05172	-0.01404	0.02642	-0.01422	0.0799	0.03527	-0.06	-0.02017	-0.0081	0.0207	-0.00903	-0.02116	0.01914	0.04362	-0.01688	0.00061	0.01738
XIV-170	-0.11341	-0.04252	-0.02906	0.01438	0.01438	0.07609	0.01784	0.00355	0.08462	0.08086	0.10625	0.13515	0.18455	0.18455	0.09432	0.13741	0.05573	0.19474	0.19416	0.18319	0.25716	0.27666	0.24863	0.12851	0.10776	0.12076	0.0325	0.03008	-0.14822	-0.14822	-0.09368	-0.1497	-0.31061	-0.31148	-0.15826	-0.14447	-0.14447	-0.08688	-0.08547	0.06575	0.08403	0.03419	0.09684	0.14252	0.21136	0.21023	0.21373	0.30465	0.3108
XIV-196	-0.06218	-0.04339	-0.04339	-0.00561	0.02902	0.1114	0.08922	0.13454	0.03377	0.00343	-0.10365	-0.06978	-0.08369	-0.03093	-0.04079	-0.04862	-0.14641	-0.12204	-0.1299	-0.11371	-0.04883	-0.03042	-0.04701	0.07085	0.07115	0.11839	0.16913	0.21584	0.20098	0.21803	0.17281	0.1857	0.20772	0.20772	0.13952	0.09069	0.07446	0.03363	0.03624	0.01247	-0.05654	-0.07997	-0.09655	-0.11962	-0.16702	-0.19977	-0.20948	-0.25229	-0.25016
XIV-250	-0.04441	-0.03237	-0.00028	0.08592	0.02735	0.05888	0.12526	0.07779	0.11323	0.07779	0.01942	0.05297	0.07779	0.21275	0.20224	0.22606	0.17899	0.11212	0.06784	0.08347	0.10343	0.15201	0.08058	0.00437	-0.14377	-0.13303	-0.14377	-0.14377	-0.15733	-0.09366	-0.13558	-0.15733	-0.18531	-0.14828	-0.08181	-0.06024	-0.13509	-0.05897	-0.03376	-0.03376	-0.05945	-0.07133	-0.14488	-0.17945	-0.20668	-0.10169	-0.10169	-0.01685	-0.01205
XIV-280	-0.17504	-0.14721	-0.09497	0.05375	0.03495	0.01265	0.05073	-0.01737	0.01802	0.04015	0.07795	0.09121	0.06908	0.01643	9.00E-05	0.02181	0.04031	0.01455	0.0615	0.12035	0.087	0.02749	0.04757	0.01294	-0.04934	-0.06191	-0.07232	-0.06672	-0.0447	-0.04103	-0.07402	-0.03519	-0.03519	-0.11664	-0.02746	-0.03113	-0.00829	-0.01385	0.0442	0.0229	0.07128	0.09163	0.0433	0.07691	0.15328	0.0229	-0.03483	-0.06721	-0.0714
XIV-322	0.25815	0.15457	0.13217	0.11167	0.09415	0.04255	-0.02183	-0.02973	-0.03555	-0.04708	-0.11509	-0.20109	-0.17427	-0.14765	-0.14276	-0.08833	-0.11135	-0.1063	-0.062	-0.06813	-0.09446	-0.11445	-0.09446	-0.07239	-0.10591	-0.05518	-0.03343	-0.00931	-0.02849	-0.03803	-0.03906	-0.02104	-0.01015	0.02051	-0.0111	0.03555	-0.00368	-0.011	-0.03666	-0.10468	-0.05757	-0.087	-0.11867	-0.09952	-0.09952	-0.12341	-0.09102	-0.10396	-0.10396
XIV-412	0.04336	0.05586	0.10468	0.10377	0.1251	0.1494	0.09657	0.11031	0.12321	0.09051	0.04457	0.08995	0.09417	0.04154	0.08596	0.07317	0.08813	0.08569	0.08569	0.0489	-0.00767	0.02832	0.04143	-0.02472	0.03328	-0.00769	0.02674	-0.03333	0.01238	-0.00464	-0.00339	0.00807	0.04726	0.10199	0.18809	0.10577	0.17382	0.04726	0.0553	-0.02725	-0.00895	0.0115	-0.0173	0.01891	-0.06573	-0.08988	-0.08308	-0.11499	-0.10044
XIV-449	-0.14018	-0.0979	-0.16778	-0.15305	-0.10576	-0.04441	0.04732	0.08756	0.07862	0.10623	0.05391	0.02111	0.05887	0.09896	0.03211	0.00717	-0.00709	0.00717	0.03609	0.04186	0.04689	0.04689	0.14943	0.03139	-0.03114	-0.05248	0.02293	0.0478	0.13808	0.0607	0.05339	0.04185	0.0275	-0.0398	-0.07171	-0.01012	-0.01012	-0.03287	-0.08773	-0.16015	-0.23872	-0.18693	-0.28047	-0.18015	-0.20261	-0.1967	-0.24055	-0.20762	-0.21543
XIV-499	-0.18239	-0.22091	-0.21921	-0.20543	-0.09083	-0.1556	-0.11041	-0.08058	-0.09264	-0.09465	-0.08136	-0.0932	-0.06727	-0.07433	-0.0553	-0.17241	-0.17241	-0.11524	-0.17241	-0.07207	0.07606	0.01838	0.08989	-0.0029	-0.05631	-0.10914	-0.18069	-0.13938	-0.25967	-0.30617	-0.38857	-0.41565	-0.34533	-0.32956	-0.2833	-0.29575	-0.25721	-0.16425	-0.13304	0.06521	0.14764	0.14764	0.12161	0.15352	0.14055	0.17661	0.19924	0.1448	0.13865
XIV-546	0.05227	0.04397	0.01333	-0.00661	0.00445	-0.03275	-0.07039	-0.05632	-0.05759	-0.02809	0.01011	0.03026	0.07673	0.16403	0.18261	0.19506	0.19341	0.20709	0.20709	0.20274	0.19194	0.17537	0.17266	0.17747	0.20032	0.23215	0.23498	0.24073	0.22717	0.25241	0.21447	0.24587	0.26474	0.24356	0.21447	0.18768	0.17679	0.19952	0.22824	0.23338	0.22433	0.27662	0.20949	0.16382	0.13814	0.12995	-0.07162	-0.11321	-0.131
XIV-610	-0.31998	-0.31271	-0.14474	-0.21913	-0.14115	-0.06246	-0.06246	-0.11835	-0.09062	-0.16312	-0.11869	-0.07316	-0.04768	-0.05218	0.00518	5.00E-05	-0.01665	0.032	0.27551	0.25396	0.36412	0.28647	0.4062	0.31804	0.42596	0.44342	0.42596	0.35716	0.27521	0.12612	0.10551	0.0891	0.06563	0.02604	-0.03473	-0.15934	-0.42202	-0.42838	-0.30664	-0.29009	-0.26374	-0.27104	-0.34204	-0.32961	-0.28474	-0.2413	-0.1611	-0.17964	-0.20587
XIV-636	-0.11217	-0.12276	-0.14549	-0.11441	-0.07025	-0.04745	-0.04109	-0.01138	-0.04109	-0.0026	0.00361	0.01244	-0.09214	-0.06645	-0.07433	-0.01046	-0.10575	-0.03792	-0.00014	0.03377	0.03377	0.07405	-0.02623	0.03082	0.00487	0.04742	0.06148	-0.08178	0.06148	0.03265	-0.02609	-0.08348	-0.17435	-0.16372	-0.17973	-0.22022	-0.16372	-0.14293	-0.18532	-0.2639	-0.38338	-0.40057	-0.40476	-0.40987	-0.36451	-0.34465	-0.19585	-0.08679	-0.03469
XIV-692	-0.02722	-0.13499	-0.20079	-0.18375	-0.15401	-0.21169	-0.21347	-0.25563	-0.15722	-0.15552	-0.14599	-0.00807	-0.05563	0.02024	-0.05795	0.01673	-0.01668	-0.0256	0.02765	-0.03134	0.01039	-0.05003	-0.1408	-0.05687	-0.10248	-0.06701	-0.04617	-0.04772	-0.09629	-0.17822	-0.2031	-0.14665	-0.11788	-0.01215	-0.08736	-0.09174	-0.02576	-0.01554	-0.05577	-0.06527	-0.00917	-0.02999	-0.09898	-0.16332	-0.3213	-0.38021	-0.27642	-0.21101	-0.1872
XV-36	-0.22419	-0.20647	-0.18392	-0.1728	-0.18392	-0.1728	-0.2588	-0.18746	-0.14461	-0.10705	-0.13196	-0.09945	-0.13196	-0.10052	-0.08473	-0.04613	-0.01056	0.02985	-0.04411	-0.03546	0.00359	-0.02297	-0.00752	0.04034	0.0344	0.06903	0.08194	0.08354	0.01274	0.09667	0.11536	0.04274	0.08749	0.04274	0.02751	0.01934	0.0015	-0.02266	-0.1113	-0.07124	-0.10893	-0.20144	-0.18836	-0.17118	-0.22429	-0.25417	-0.20501	-0.20043	-0.16607
XV-73	-0.24677	-0.23987	-0.20606	-0.2603	-0.24181	-0.25528	-0.15361	-0.11484	-0.02802	0.0371	0.03407	0.0545	0.05344	0.02872	0.05104	0.03394	0.04028	0.04944	0.03915	0.03108	0.04398	0.07823	0.04873	0.0543	0.09568	0.05751	-0.02892	0.09677	0.0345	0.0127	0.00324	-0.01572	-0.02041	-0.01572	-0.07382	-0.07657	-0.10538	-0.16341	-0.28392	-0.29997	-0.3292	-0.33636	-0.36716	-0.34976	-0.35198	-0.31064	-0.2854	-0.28204	-0.22622
XV-85	-0.08987	-0.06563	-0.06563	-0.06169	-0.0488	0.0259	-0.04901	-0.07918	-0.04167	-0.01205	0.00614	0.00614	-0.00818	0.01572	0.01577	-0.01293	-0.05398	-0.02051	-0.02164	-0.05908	-0.06379	-0.09163	-0.0985	-0.06454	-0.09506	-0.02486	-0.01206	0.01993	-0.00612	-0.01788	0.0027	0.0719	0.08996	0.14179	0.16314	0.24936	0.14888	0.16884	0.15214	0.11898	0.16339	0.14252	0.02286	0.02098	0.0647	0.04256	0.04256	0.00971	0.00971
XV-167	-0.34588	-0.34309	-0.31412	-0.25892	-0.25068	-0.08323	-0.00292	0.04405	-0.03756	-0.04191	-0.04446	-0.02108	0.02137	0.10461	0.1312	0.09358	0.08657	0.08088	0.04378	0.07171	0.10576	0.05643	0.07171	0.10148	0.08202	0.03591	0.09743	0.04769	-0.03888	-0.13117	-0.07854	-0.1201	-0.0879	-0.13907	-0.17854	-0.23912	-0.27166	-0.34909	-0.26781	-0.29991	-0.28627	-0.34994	-0.34994	-0.35787	-0.40842	-0.40419	-0.39261	-0.18799	-0.1682
XV-278	-0.00246	-0.15454	-0.07052	-0.08031	-0.07732	-0.06843	-0.05567	-0.13172	-0.18305	-0.20131	-0.34617	-0.23632	-0.23632	-0.19684	-0.24814	-0.27051	-0.25977	-0.27426	-0.26146	-0.23727	-0.23371	-0.16466	-0.09443	0.01243	0.07911	0.10933	0.14209	0.125	0.19607	0.24348	0.2451	0.2658	0.29902	0.31001	0.18585	0.10066	0.09673	0.10083	0.1257	0.13542	0.09723	0.08077	0.02952	0.01819	-0.02813	0.05816	-0.03217	0.01225	-0.07043
XV-337	-0.27616	-0.22694	-0.2726	-0.25466	-0.22312	-0.19554	-0.1391	-0.1189	0.02641	0.01187	0.12419	0.10697	0.05116	0.06542	0.00646	-0.05839	-0.08218	-0.09345	-0.13226	-0.13324	-0.13226	-0.09046	-0.08394	-0.13226	-0.15537	-0.15537	-0.10877	-0.08348	-0.08476	-0.06114	-0.05803	-0.02307	-0.0419	-0.08155	-0.07714	-0.08213	-0.12503	-0.08842	-0.08224	-0.09127	-0.09416	-0.115	-0.09416	-0.066	0.0049	-0.06443	0.01503	0.07489	0.0507
XV-437	-0.26624	-0.26624	-0.30128	-0.30908	-0.29338	-0.33761	-0.23633	-0.26972	-0.21354	-0.14733	-0.15535	-0.13149	-0.12568	-0.04057	0.03466	0.14277	0.23589	0.37601	0.33967	0.35165	0.25398	0.2572	0.18235	0.02335	-0.09809	-0.19111	-0.19935	-0.23441	-0.23441	-0.23472	-0.20184	-0.17639	-0.18277	-0.15047	-0.11264	-0.16584	-0.20515	-0.22536	-0.22536	-0.26085	-0.16874	-0.19157	-0.19148	-0.06166	-0.02672	-0.03792	-0.01853	0.05022	0.16651
XV-490	0.31737	0.31737	0.28704	0.31805	0.37618	0.18334	0.03315	0.01736	-0.00154	0.01249	0.07042	0.06234	0.02933	0.02479	0.02156	-0.00482	-0.00481	0.06542	0.06542	0.07428	-0.00549	-0.02434	-0.04817	-0.08211	-0.11091	-0.12083	-0.08211	-0.13613	-0.14118	-0.21682	-0.22727	-0.17247	-0.10697	-0.11197	-0.07054	-0.05323	-0.07329	-0.12116	-0.08184	-0.06844	-0.07799	-0.07799	-0.03576	-0.08344	-0.10395	0.00349	0.01203	0.06202	0.07371
XV-567	-0.19387	-0.23999	-0.18277	-0.09836	-0.06337	-0.01355	-0.00518	-0.02156	0.11823	0.05631	0.03834	0.03834	0.12516	0.19908	0.22013	0.18762	0.14716	0.17673	0.16973	0.21042	0.21815	0.21042	0.21815	0.17065	0.11831	0.12314	0.13507	0.11399	0.14465	0.11232	0.04064	-0.05582	-0.11536	-0.13637	0.017	0.00253	-0.05582	-0.10329	-0.10329	-0.08004	-0.06792	-0.03971	0.04218	0.02751	0.03814	0.06863	0.16707	0.18293	0.24183
XV-657	-0.13799	-0.18639	-0.11595	-0.11523	-0.12395	-0.14666	-0.12395	-0.08125	0.01329	0.02699	0.06798	0.08717	0.13287	0.10426	0.11397	0.11474	0.1351	0.20158	0.24465	0.26584	0.18478	0.15578	0.10951	0.13826	0.16006	0.15703	0.06554	0.15183	0.04502	0.03474	0.02253	0.01604	0.01381	0.02038	-0.00953	0.00459	-0.08223	-0.08223	-0.1765	-0.12792	-0.17746	-0.20909	-0.17484	-0.14941	-0.16645	-0.16645	-0.17746	-0.13785	-0.07035
XV-730	0.12241	0.15311	0.13044	0.08476	0.01686	0.0189	-0.11937	-0.1309	-0.19517	-0.19704	-0.17201	-0.17804	-0.22177	-0.18877	-0.1309	-0.09184	-0.06884	0.05334	-0.01052	-0.07297	-0.07971	-0.0684	-0.07004	-0.0684	-0.06088	-0.06088	-0.09387	-0.10848	-0.14439	-0.11051	-0.06046	-0.07479	0.00314	0.04594	0.0337	0.06338	0.0964	0.07245	0.10262	0.12905	0.15945	0.18403	0.2589	0.21639	0.20532	0.2197	0.15739	0.11133	0.28482
XV-767	-0.1926	-0.1385	-0.12999	-0.06422	-0.06991	-0.11846	-0.16439	-0.04476	0.07536	0.09897	0.12375	0.14448	0.19013	0.20784	0.23064	0.23064	0.27923	0.2485	0.27012	0.14745	0.16041	0.15867	0.23237	0.21267	0.26626	0.29038	0.30782	0.31463	0.30782	0.3185	0.29852	0.20661	0.16883	0.07744	0.12122	0.0655	0.00478	-0.10318	-0.10686	-0.10318	-0.05707	-0.08363	-0.05409	-0.02537	-0.08461	-0.14489	-0.13947	-0.14841	-0.20508
XV-783	-0.29197	-0.32296	-0.22426	-0.20836	-0.22812	-0.25149	-0.20513	-0.19703	-0.16851	-0.13146	-0.11516	-0.031	-0.03732	-0.09745	-0.07475	0.04062	0.04828	0.07143	0.11734	0.2234	0.22119	0.26586	0.31704	0.37232	0.50376	0.49525	0.50071	0.36253	0.29666	0.11506	0.15278	0.09068	0.07795	-0.01045	-0.0742	-0.16354	-0.17941	-0.28218	-0.31236	-0.38853	-0.35503	-0.44427	-0.47028	-0.497	-0.52153	-0.52718	-0.46391	-0.52153	-0.53425
XV-874	-0.20297	-0.21778	-0.18649	-0.25206	-0.28773	-0.08686	-0.08686	-0.10061	-0.03545	0.01216	0.01771	-0.03229	0.01937	-0.00584	-0.0239	-0.0239	-0.01093	-0.06947	0.03404	0.11014	0.13525	0.13255	0.14891	0.237	0.24254	0.19449	0.17332	0.07494	0.11051	-0.05668	-0.11805	-0.2235	-0.16744	-0.16026	-0.25519	-0.23921	-0.15318	-0.10434	-0.09417	-0.20105	-0.22626	-0.1637	-0.07896	-0.0432	-0.06245	-0.09038	0.00773	0.00942	0.05947
XV-908	-0.03363	-0.02505	-0.00903	-0.01946	0.01603	-0.06788	-0.11453	-0.11088	-0.15463	-0.15842	-0.17667	-0.19293	-0.27972	-0.22761	-0.26327	-0.22169	-0.18347	-0.10833	-0.18005	-0.13848	-0.11769	-0.12347	-0.06618	0.01706	-0.04225	0.01706	-0.14039	-0.14421	-0.0795	-0.04786	-0.09398	-0.02331	0.10584	0.09728	0.04995	-0.00229	-0.03595	0.09298	0.03759	0.01725	0.04345	0.06296	0.06478	-0.0135	-0.00229	-0.02686	-0.01629	-0.08025	-0.1874
XV-982	-0.25301	-0.2667	-0.39604	-0.39604	-0.40009	-0.41634	-0.41634	-0.36535	-0.31223	-0.24289	-0.09288	-0.11728	-0.07114	-0.10078	-0.10078	-0.11136	-0.21115	-0.22842	-0.35069	-0.33977	-0.27523	-0.31277	-0.27523	-0.22415	-0.13601	-0.09532	0.00559	0.06294	0.01778	0.02048	0.02674	-0.03372	0.02048	0.02151	0.00391	-0.07605	-0.10243	-0.11327	-0.08935	-0.1302	-0.1598	-0.16711	-0.09301	-0.09345	-0.04676	-0.06385	0.05032	-0.01108	0.04489
XV-1054	-0.50408	-0.513	-0.53174	-0.50067	-0.35046	-0.28201	-0.23847	-0.08514	-0.04075	-0.04075	0.06305	0.09775	0.22422	0.25459	0.28387	0.30793	0.22422	0.29885	0.31472	0.32372	0.33544	0.34084	0.29046	0.12366	0.12388	0.06651	0.03444	0.02289	-0.28062	-0.39435	-0.55106	-0.63882	-0.67943	-0.76048	-0.6384	-0.55634	-0.56203	-0.56203	-0.60433	-0.56353	-0.55718	-0.46127	-0.36532	-0.37331	-0.26989	-0.36139	-0.31211	-0.31211	-0.17024
XVI-43	-0.05209	-0.0271	-0.04032	-0.04032	-0.08311	-0.06819	-0.18931	-0.19508	-0.23141	-0.14594	-0.02823	-0.04804	-0.07873	0.02926	0.03452	0.09001	0.13472	0.17585	0.20061	0.24248	0.20053	0.24272	0.32884	0.29475	0.23253	0.19458	0.13351	0.08965	0.02192	-0.01923	-0.02635	-0.03114	-0.05733	-0.10467	-0.04835	-0.09268	-0.03134	-0.05546	0.06437	0.07415	0.0646	0.07767	0.08491	0.05529	0.05529	0.0404	-0.15528	-0.20155	-0.11973
XVI-73	0.02545	-0.0167	0.01146	0.01146	0.02525	-4.00E-04	-0.00016	-0.07235	-0.18488	-0.24812	-0.19218	-0.23539	-0.19924	-0.232	-0.06918	-0.03115	-0.0244	-0.05355	-0.05355	0.04237	0.05095	0.09147	0.09629	0.11732	0.02363	0.01401	-0.05704	-0.08153	-0.08153	-0.06922	-0.16491	-0.0884	-0.19158	-0.20475	-0.19514	-0.10996	-0.13906	-0.09117	0.02427	-0.00178	-0.06246	0.00591	-0.04307	0.0296	0.01723	0.02168	0.01838	0.03774	0.05638
XVI-117	-0.29258	-0.18625	-0.17867	-0.13112	-0.15001	-0.13403	0.04163	0.04163	0.04573	0.12758	0.18812	0.16731	0.12823	0.1345	0.12688	0.18262	0.17765	0.14209	0.18121	0.23481	0.22464	0.20896	0.20896	0.24022	0.30067	0.25706	0.27565	0.21059	0.20751	0.12195	0.02117	-0.01712	0.01488	-0.09609	-0.15226	-0.22248	-0.27598	-0.39072	-0.26642	-0.28089	-0.28089	-0.25013	-0.28203	-0.24337	-0.26886	-0.24983	-0.18839	-0.1625	-0.17905
XVI-290	0.22383	0.2701	0.23959	0.20295	0.20419	0.20201	0.07559	-0.04813	0.03184	-0.14726	-0.09361	-0.14194	-0.20546	-0.22585	-0.32727	-0.26433	-0.25556	-0.15922	-0.04814	-0.15922	-0.03954	-0.01479	-0.00398	0.03083	0.05163	0.06312	0.03083	0.05163	0.02242	0.06844	0.03004	0.07072	0.01336	0.06745	0.0174	-0.00861	0.0783	0.10963	0.13194	0.04825	-0.00961	0.03487	0.02921	0.16094	0.23366	0.18547	0.19618	0.18929	0.14704
XVI-385	-0.0126	0.05909	-0.12722	-0.18994	-0.15184	-0.25907	-0.20632	-0.1975	-0.1975	-0.24677	-0.08935	-0.03776	-0.04595	0.13234	0.16485	0.07713	0.07844	0.1283	0.15678	0.17963	0.22554	0.22497	0.21211	0.13513	0.04503	0.06517	0.09675	0.1399	0.10519	0.10867	0.07568	0.13241	0.13012	0.13241	0.11147	0.12832	0.09318	0.1205	0.04747	0.02585	0.00535	0.02585	-0.1286	-0.14458	-0.20664	-0.20386	-0.23459	-0.21163	-0.22356
XVI-418	-0.01824	-0.03779	-0.01156	0.08392	0.13133	0.10847	0.10847	0.09528	0.07327	0.0418	-0.0059	0.00018	0.0279	0.03427	-0.03392	0.00133	-0.05609	-0.02343	0.00133	0.00133	-0.00681	-0.03173	0	-0.014	0.03107	0.00096	-0.014	0.00718	0.04749	0.05514	0.04689	0.05954	0.14651	0.05929	0.12835	0.05201	0.13718	0.05201	0.02302	-0.03601	-0.03601	-0.03601	-0.00016	-0.0867	-0.07185	-0.08096	0.02525	0.10057	0.07363
XVI-457	0.08738	0.02356	0.03913	0.0065	0.00949	0.00949	-0.00834	-0.03784	-0.02445	-0.00341	0.00021	0.03899	-0.0147	-0.13363	-0.04115	-0.06119	-0.17328	-0.22448	-0.1925	-0.17328	-0.13321	-0.13321	-0.11369	0.02465	0.08541	0.14321	0.30844	0.32563	0.43966	0.33128	0.30263	0.29469	0.24612	0.31513	0.27353	0.28801	0.28261	0.13382	0.11578	0.02117	0.02115	0.02578	0.04351	0.08524	0.04368	0.06292	0.06479	0.01197	0.01658
XVI-512	-0.63723	-0.64437	-0.62348	-0.64437	-0.55646	-0.57135	-0.36249	-0.38306	-0.36389	-0.38847	-0.34276	-0.37564	-0.29029	-0.27195	-0.02643	-0.04086	0.09364	0.13808	0.20507	0.25765	0.60415	0.78322	0.82983	1.02847	1.31839	1.31471	1.27472	1.30687	1.27253	1.19909	1.00314	0.94953	0.62272	0.57713	0.3803	0.28658	0.10848	0.02183	-0.24351	-0.27029	-0.29085	-0.25046	-0.57652	-0.48637	-0.68333	-0.75553	-0.79331	-0.82767	-0.84118
XVI-564	0.00913	-0.05713	-0.06471	-0.12323	-0.14255	-0.17057	-0.06979	-0.07729	-0.03365	0.06178	0.04839	0.0728	0.0728	0.06714	0.07197	-0.00835	0.0568	0.0832	0.09888	0.28323	0.28158	0.37766	0.36948	0.31621	0.28239	0.25081	0.2414	0.19711	0.10253	0.06536	-0.00945	-0.02571	-0.02571	-0.06902	-0.12706	-0.15113	-0.15777	-0.02239	-0.04995	-0.05672	-0.07743	-0.10823	-0.01907	-0.0847	-0.0711	-0.01447	0.02873	0.08197	-0.01067
XVI-565	0.14792	0.1594	0.1394	0.15059	0.12477	0.15434	0.15252	0.15698	0.13203	0.1488	0.15847	0.18777	0.18121	0.21899	0.13723	0.11351	0.07511	0.13723	0.00615	-0.00119	-0.0428	-0.12712	-0.07229	-0.11217	-0.10439	-0.03261	0.02667	0.00741	0.07659	0.03826	0.03826	0.16495	0.31378	0.30936	0.34751	0.30345	0.221	0.18302	0.09634	0.06061	-0.03055	-0.09112	-0.10419	-0.08603	-0.09717	-0.13784	-0.13399	-0.12931	-0.12048
XVI-634	0.04332	-0.00913	-0.02861	-0.01276	-0.00696	-0.08788	-0.02307	-0.00617	-0.11967	-0.18489	-0.18489	-0.18239	-0.12704	-0.11876	-0.13289	-0.10584	-0.08937	-0.08937	-0.0047	0.04332	0.10145	0.12141	0.13289	0.11583	0.1492	0.13339	0.14837	0.20559	0.2382	0.14837	0.13592	0.07204	0.1338	0.07204	0.12424	0.02306	-0.00178	-0.06038	-0.06578	-0.13953	-0.12421	-0.14811	-0.12502	-0.08458	-0.08311	-0.10279	-0.05795	-0.03034	-0.00223
XVI-685	-0.30107	-0.3011	-0.26702	-0.20366	-0.11823	-0.15015	-0.07386	-0.11894	-0.02255	0.18485	0.25906	0.35037	0.38973	0.50948	0.45776	0.44158	0.47576	0.48132	0.4842	0.47537	0.37168	0.35914	0.19819	0.18651	0.06768	0.13555	0.05004	-0.05878	-0.04986	-0.07004	-0.1755	-0.2356	-0.21229	-0.17541	-0.24926	-0.31571	-0.38983	-0.39754	-0.3658	-0.40411	-0.4307	-0.43265	-0.40999	-0.38753	-0.39242	-0.3837	-0.26872	-0.23738	-0.21409
XVI-696	-0.1306	-0.07437	-0.07437	0.01537	0.12217	0.16534	0.18351	0.19756	0.16534	0.19756	0.15386	0.17263	0.07409	0.12073	0.04673	0.05985	0.04912	0.02887	0.0047	-0.0262	-0.05856	0.02892	0.0143	0.06854	0.08784	0.09843	0.11206	0.03867	0.05582	0.08143	0.07217	0.08051	0.00773	0.01073	0.01415	-0.00143	-0.00143	-0.033	0.02071	0.05904	0.04427	0.09049	0.11389	0.1642	0.09338	0.15584	0.13315	0.08746	0.17648
XVI-749	-0.16902	-0.11763	-0.07409	-0.08843	-0.16209	-0.17451	-0.22027	-0.15015	-0.07557	-0.02337	0.06836	-0.13798	-0.15528	-0.13798	-0.13413	-0.13798	-0.10832	-0.03612	0.06332	0.05543	0.05543	0.06555	0.10087	0.05743	0.02092	-0.05072	-0.05346	-0.01854	-0.06096	-0.0922	-0.10188	-0.0676	-0.09331	-0.14042	-0.10208	-0.10443	-0.0599	-0.06765	-0.11925	-0.14834	-0.17185	-0.17078	-0.20523	-0.20887	-0.20975	-0.27082	-0.16377	-0.26168	-0.11769
XVI-777	0.06774	-0.02354	-0.02159	-0.03598	-0.02458	0.00188	0.03889	0.0374	0.01919	0.00188	-0.05694	-0.05398	-0.10408	-0.12775	-0.12775	-0.15127	-0.12634	-0.11105	-0.18419	-0.23261	-0.18419	-0.11495	-0.21057	-0.13243	-0.13625	-0.14112	-0.05781	-0.14112	-0.1955	-0.24047	-0.17457	-0.18311	-0.23713	-0.18995	-0.21633	-0.24796	-0.24796	-0.28007	-0.34861	-0.31166	-0.26536	-0.21139	-0.258	-0.21139	-0.26524	-0.27908	-0.20941	-0.24519	-0.15287
XVI-843	0.06545	0.06545	0.07246	0.00225	0.00225	-0.02933	-0.04102	0.0209	0.00773	0.02947	-0.06683	-0.07453	-0.07453	-0.08334	-0.09462	-0.08095	-0.04289	-0.0777	-0.10912	-0.08388	-0.05204	-0.03084	-0.10704	-0.07174	0.00943	0.04324	-0.05204	-0.19207	-0.19207	-0.12571	-0.16668	-0.14174	-0.18313	-0.24559	-0.27808	-0.31157	-0.27108	-0.15482	-0.08108	-0.07003	-0.11993	-0.04918	-0.03146	0.05657	0.08486	0.0581	0.03689	0.00844	0.00903
XVI-933	-0.41259	-0.36849	-0.51827	-0.39081	-0.31934	-0.2519	-0.10185	-0.08958	-0.34007	-0.42185	-0.5038	-0.67014	-0.75008	-0.53948	-0.55743	-0.57702	-0.86956	-0.86002	-0.91009	-0.78805	-0.78805	-0.7305	-0.67499	-0.60865	-0.6186	-0.6186	-0.63276	-0.42675	-0.38394	-0.38394	-0.47622	-0.54504	-0.46459	-0.33139	-0.34826	-0.35444	-0.36275	-0.32317	-0.11978	-0.22907	-0.19295	-0.113	-0.113	-0.12567	-0.38721	-0.31841	-0.24239	-0.24807	-0.2595
[truncated: 352 more columns]
